# Supplementary material for: Ectopic Expression of VvSUC27 Induces Stenospermocarpy and Sugar Accumulation in Tomato Fruits
Source: Front Plant Sci. 2021 Nov 17;12:759047. doi: 10.3389/fpls.2021.759047 (PMC8637806; doi:10.3389/fpls.2021.759047)
Supplement: Supplementary file 2 [file Data_Sheet_2.XLSX]

## Sheet: WT_vs_VvSUC11-OE.All DEGs
Supplementary Table 4. Significantly differentially expressed genes in VvSUC11-, VvSUC12-, and VvSUC27-OE fruits. Using the threshold for DEGs of | log2FoldChange | > 1 and a false discovery rate (FDR) < 0.01 for either sample.
#ID	WT1_Count	WT2_Count	WT3_Count	VvSUC11-OE1_Count	VvSUC11-OE2_Count	VvSUC11-OE3_Count	WT1_FPKM	WT2_FPKM	WT3_FPKM	VvSUC11-OE1_FPKM	VvSUC11-OE2_FPKM	VvSUC11-OE3_FPKM	FDR	log2FC	regulated
Solanum_lycopersicum_newGene_106	31	24	26	0	0	0	1.41238	1.06738	1.1968	0	0	0	5.68964e-15	No detected in VvSUC11-OE fruits	down
Solanum_lycopersicum_newGene_1080	85	79	81	0	0	0	1.64912	1.60376	1.74183	0	0	0	1.66855e-40	No detected in VvSUC11-OE fruits	down
Solanum_lycopersicum_newGene_1086	38	61	30	0	0	0	12.5538	17.5554	9.6236	0	0	0	2.76018e-11	No detected in VvSUC11-OE fruits	down
Solanum_lycopersicum_newGene_1100	57	172	73	0	0	0	29.9788	73.9322	36.1103	0	0	0	6.28329e-07	No detected in VvSUC11-OE fruits	down
Solanum_lycopersicum_newGene_1103	127	218	132	0	0	0	72.8573	101.241	71.69	0	0	0	2.57022e-20	No detected in VvSUC11-OE fruits	down
Solanum_lycopersicum_newGene_1104	119	215	86	0	0	0	48.6149	74.7138	33.6401	0	0	0	6.54499e-11	No detected in VvSUC11-OE fruits	down
Solanum_lycopersicum_newGene_1106	120	118	104	0	0	0	39.1306	33.8257	32.9632	0	0	0	2.02142e-56	No detected in VvSUC11-OE fruits	down
Solanum_lycopersicum_newGene_1107	49	45	48	0	0	0	19.6829	15.3185	18.4561	0	0	0	2.46179e-24	No detected in VvSUC11-OE fruits	down
Solanum_lycopersicum_newGene_1109	185	202	167	0	0	0	94.008	85.7437	80.7631	0	0	0	7.15872e-92	No detected in VvSUC11-OE fruits	down
Solanum_lycopersicum_newGene_1110	129	135	118	0	0	0	111.471	79.0272	79.8196	0	0	0	3.62317e-63	No detected in VvSUC11-OE fruits	down
Solanum_lycopersicum_newGene_1113	100	187	86	0	0	0	38.5009	61.8658	31.5237	0	0	0	5.10743e-12	No detected in VvSUC11-OE fruits	down
Solanum_lycopersicum_newGene_120	75	97	51	0	0	0	46.9858	49.3766	30.5865	0	0	0	3.02434e-17	No detected in VvSUC11-OE fruits	down
Solanum_lycopersicum_newGene_121	86	186	100	0	0	0	115.567	198.138	128.551	0	0	0	3.68623e-12	No detected in VvSUC11-OE fruits	down
Solanum_lycopersicum_newGene_1225	157	164	146	0	0	0	42.9465	39.9565	38.7141	0	0	0	4.873e-77	No detected in VvSUC11-OE fruits	down
Solanum_lycopersicum_newGene_1226	298	373	284	0	0	0	78.3039	88.4787	72.6392	0	0	0	8.22052e-74	No detected in VvSUC11-OE fruits	down
Solanum_lycopersicum_newGene_1227	115	159	103	0	0	0	320.426	293.584	264.17	0	0	0	8.42197e-30	No detected in VvSUC11-OE fruits	down
Solanum_lycopersicum_newGene_1228	292	413	252	0	0	0	207.6	226.103	166.806	0	0	0	8.74192e-33	No detected in VvSUC11-OE fruits	down
Solanum_lycopersicum_newGene_1229	44	80	48	0	0	0	18.8575	28.7526	19.3963	0	0	0	7.8452e-14	No detected in VvSUC11-OE fruits	down
Solanum_lycopersicum_newGene_1234	178	270	178	0	0	0	392.71	416.618	358.944	0	0	0	8.61677e-31	No detected in VvSUC11-OE fruits	down
Solanum_lycopersicum_newGene_1236	90	112	69	0	0	0	32.7672	35.3115	24.1925	0	0	0	2.8011e-26	No detected in VvSUC11-OE fruits	down
Solanum_lycopersicum_newGene_1432	25	30	25	0	0	0	7.26972	7.53124	7.07352	0	0	0	8.14305e-15	No detected in VvSUC11-OE fruits	down
Solanum_lycopersicum_newGene_1460	37	56	34	0	0	0	1180.95	997.563	995.781	0	0	0	1.93761e-16	No detected in VvSUC11-OE fruits	down
Solanum_lycopersicum_newGene_1561	99	155	103	0	0	0	401.261	402.785	377.905	0	0	0	4.23762e-25	No detected in VvSUC11-OE fruits	down
Solanum_lycopersicum_newGene_1572	117	146	122	0	0	0	151.415	137.434	146.193	0	0	0	1.13141e-63	No detected in VvSUC11-OE fruits	down
Solanum_lycopersicum_newGene_1669	70	150	76	0	0	0	24.217	44.3422	25.4054	0	0	0	6.17104e-11	No detected in VvSUC11-OE fruits	down
Solanum_lycopersicum_newGene_1721	81	103	64	0	0	0	68.0291	67.7698	50.7224	0	0	0	8.78577e-26	No detected in VvSUC11-OE fruits	down
Solanum_lycopersicum_newGene_1722	44	35	29	0	0	0	32.8796	20.1878	20.6167	0	0	0	3.97031e-19	No detected in VvSUC11-OE fruits	down
Solanum_lycopersicum_newGene_1826	25	37	40	0	0	0	14.1357	16.6431	20.8528	0	0	0	3.33188e-18	No detected in VvSUC11-OE fruits	down
Solanum_lycopersicum_newGene_2046	191	234	188	0	0	0	36.5021	40.3754	34.9778	0	0	0	7.42792e-82	No detected in VvSUC11-OE fruits	down
Solanum_lycopersicum_newGene_2047	675	746	543	0	0	0	90.4248	91.3725	70.5324	0	0	0	4.88179e-84	No detected in VvSUC11-OE fruits	down
Solanum_lycopersicum_newGene_2067	71	82	62	0	0	0	19.3225	19.3272	16.3518	0	0	0	1.0367e-35	No detected in VvSUC11-OE fruits	down
Solanum_lycopersicum_newGene_2088	72	142	65	0	0	0	116.754	166.289	96.4852	0	0	0	1.47362e-10	No detected in VvSUC11-OE fruits	down
Solanum_lycopersicum_newGene_2108	220	282	184	0	0	0	49.8963	57.2896	40.5294	0	0	0	1.0554e-39	No detected in VvSUC11-OE fruits	down
Solanum_lycopersicum_newGene_2222	43	39	30	0	0	0	3.4909	3.1014	2.45579	0	0	0	9.68228e-20	No detected in VvSUC11-OE fruits	down
Solanum_lycopersicum_newGene_2243	38	39	48	0	0	0	25.2742	20.8993	30.1903	0	0	0	1.00847e-21	No detected in VvSUC11-OE fruits	down
Solanum_lycopersicum_newGene_2248	54	87	46	0	0	0	16.0099	22.9341	13.1967	0	0	0	6.55335e-14	No detected in VvSUC11-OE fruits	down
Solanum_lycopersicum_newGene_2390	706	1029	637	0	0	0	401.32	469.957	341.572	0	0	0	3.90136e-40	No detected in VvSUC11-OE fruits	down
Solanum_lycopersicum_newGene_2425	37	65	46	0	0	0	14.4934	20.9869	16.9435	0	0	0	1.06355e-16	No detected in VvSUC11-OE fruits	down
Solanum_lycopersicum_newGene_2525	261	397	212	0	0	0	90.0019	121.289	70.0731	0	0	0	1.2204e-22	No detected in VvSUC11-OE fruits	down
Solanum_lycopersicum_newGene_2541	110	141	116	0	0	0	15.145	17.8534	15.5984	0	0	0	1.26609e-60	No detected in VvSUC11-OE fruits	down
Solanum_lycopersicum_newGene_2654	78	123	127	0	0	0	123.767	142.521	187.711	0	0	0	1.43697e-26	No detected in VvSUC11-OE fruits	down
Solanum_lycopersicum_newGene_2742	35	68	56	0	0	0	69.5463	93.6576	102.446	0	0	0	2.83659e-15	No detected in VvSUC11-OE fruits	down
Solanum_lycopersicum_newGene_2772	31	47	41	0	0	0	28.2562	32.056	34.3646	0	0	0	8.3752e-21	No detected in VvSUC11-OE fruits	down
Solanum_lycopersicum_newGene_3215	97	197	111	0	0	0	60.3652	98.7434	65.339	0	0	0	4.42508e-14	No detected in VvSUC11-OE fruits	down
Solanum_lycopersicum_newGene_40	149	174	127	0	0	0	65.9027	64.7207	53.5095	0	0	0	1.46683e-54	No detected in VvSUC11-OE fruits	down
Solanum_lycopersicum_newGene_548	196	333	183	0	0	0	103.52	151.457	93.0355	0	0	0	8.49519e-20	No detected in VvSUC11-OE fruits	down
Solanum_lycopersicum_newGene_862	34	35	22	0	0	0	11.4887	10.4057	7.18125	0.314765	0	0	1.62351e-16	No detected in VvSUC11-OE fruits	down
Solanum_lycopersicum_newGene_956	51	78	66	0	0	0	37.427	44.7755	44.9335	0	0	0	1.32433e-28	No detected in VvSUC11-OE fruits	down
gene1019	31	40	32	0	0	0	8.35363	9.94622	8.38202	0	0	0	2.3366e-18	No detected in VvSUC11-OE fruits	down
gene11136	56	40	38	0	0	0	2.04632	1.38301	1.31432	0	0	0	9.47568e-23	No detected in VvSUC11-OE fruits	down
gene11572	100	77	43	0	0	0	1.75134	1.34703	0.764081	0	0	0	2.58194e-12	No detected in VvSUC11-OE fruits	down
gene11645	117	118	75	0	0	0	35.1902	30.5895	21.9225	0.289009	0	0	2.44199e-27	No detected in VvSUC11-OE fruits	down
gene11713	932	813	611	0	0	0	28.1042	24.1947	18.4277	0	0	0	6.61158e-58	No detected in VvSUC11-OE fruits	down
gene12696	479	663	440	0	0	0	156.488	189.714	139.289	0	0	0	9.70965e-47	No detected in VvSUC11-OE fruits	down
gene13167	75	85	48	0	0	0	5.5404	5.8575	3.53582	0	0	0	1.0506e-19	No detected in VvSUC11-OE fruits	down
gene13731	5947	5387	4163	0	0	0	172.507	155.762	120.563	0	0	0	1.72602e-109	No detected in VvSUC11-OE fruits	down
gene13865	32	60	28	0	0	0	1.05916	1.93622	0.921695	0	0	0	5.45638e-09	No detected in VvSUC11-OE fruits	down
gene1391	86	114	70	0	0	0	5.79013	7.43071	4.67433	0.0602611	0	0	6.30852e-25	No detected in VvSUC11-OE fruits	down
gene13916	104	64	84	0	0	0	3.45631	2.09689	2.77928	0	0	0	1.76667e-25	No detected in VvSUC11-OE fruits	down
gene1393	901	798	623	0	0	0	42.5688	37.1607	29.5145	0	0	0	3.65868e-70	No detected in VvSUC11-OE fruits	down
gene13954	135	165	97	0	0	0	17.7585	20.9584	12.7303	0	0	0	1.87311e-26	No detected in VvSUC11-OE fruits	down
gene14120	49	58	30	0	0	0	1.07856	1.272	0.667255	0	0	0	1.4102e-14	No detected in VvSUC11-OE fruits	down
gene14301	51	60	47	0	0	0	4.75632	5.41502	4.23844	0	0	0	8.39452e-27	No detected in VvSUC11-OE fruits	down
gene15320	89	123	86	0	0	0	3.01319	4.13362	2.89912	0	0	0	5.83828e-33	No detected in VvSUC11-OE fruits	down
gene17348	110	113	62	0	0	0	8.18722	8.19462	4.59659	0	0.0768689	0	3.47538e-19	No detected in VvSUC11-OE fruits	down
gene18135	32	37	46	0	0	0	2.64008	2.84478	3.67691	0	0	0	3.40863e-20	No detected in VvSUC11-OE fruits	down
gene18442	22	35	30	0	0	0	0.430092	0.672924	0.589809	0	0	0	6.716e-16	No detected in VvSUC11-OE fruits	down
gene18491	42	37	33	0	0	0	1.15463	1.01794	0.913618	0	0	0	9.68228e-20	No detected in VvSUC11-OE fruits	down
gene18495	76	81	71	0	0	0	1.93436	2.05369	1.78856	0	0	0	8.8147e-38	No detected in VvSUC11-OE fruits	down
gene18641	248	253	194	0	0	0	40.6452	39.4485	31.2716	0	0	0	9.83312e-72	No detected in VvSUC11-OE fruits	down
gene19391	271	266	228	0	0	0	12.1094	11.6878	10.1693	0	0	0	1.81284e-128	No detected in VvSUC11-OE fruits	down
gene19535	169	235	220	0	0	0	6.31253	8.59623	8.19305	0	0	0	6.05663e-57	No detected in VvSUC11-OE fruits	down
gene19958	34	35	43	0	0	0	1.1201	1.14027	1.4193	0	0	0	9.71286e-20	No detected in VvSUC11-OE fruits	down
gene20097	291	280	193	0	0	0	10.3225	9.86478	6.90144	0	0	0	3.56378e-42	No detected in VvSUC11-OE fruits	down
gene20116	6618	6121	4460	0	0	0	252.825	231.885	171.104	0.0343929	0	0	2.97791e-93	No detected in VvSUC11-OE fruits	down
gene20117	4436	4172	3048	0	0	0	170.766	157.454	116.947	0	0	0	1.05461e-92	No detected in VvSUC11-OE fruits	down
gene20476	4690	4350	3263	0	0	0	209.17	191.545	145.906	0	0	0	2.73977e-100	No detected in VvSUC11-OE fruits	down
gene20901	30	39	23	0	0	0	0.996421	1.26981	0.75282	0	0	0	3.04072e-16	No detected in VvSUC11-OE fruits	down
gene20902	245	354	167	0	0	0	7.8009	11.1737	5.34148	0	0	0	1.19185e-18	No detected in VvSUC11-OE fruits	down
gene20904	112	139	78	0	0	0	3.53461	4.28073	2.47951	0	0	0	2.15521e-22	No detected in VvSUC11-OE fruits	down
gene20906	212	252	167	0	0	0	6.73386	7.90538	5.32892	0	0	0	1.10129e-42	No detected in VvSUC11-OE fruits	down
gene20908	166	204	101	0	0	0	5.06295	6.13111	3.10797	0	0	0	2.89349e-19	No detected in VvSUC11-OE fruits	down
gene21038	86	99	66	0	0	0	3.95418	4.39632	2.9694	0	0	0	1.15486e-32	No detected in VvSUC11-OE fruits	down
gene21043	41	32	26	0	0	0	1.75376	1.34468	1.14306	0	0	0	9.5755e-18	No detected in VvSUC11-OE fruits	down
gene21049	51	51	37	0	0	0	2.09843	2.09254	1.5217	0	0	0	7.1054e-24	No detected in VvSUC11-OE fruits	down
gene21053	44	79	33	0	0	0	2.10783	3.55084	1.56156	0	0	0	6.11911e-09	No detected in VvSUC11-OE fruits	down
gene22220	23	46	23	0	0	0	1.3209	2.52683	1.2916	0	0	0	2.20628e-08	No detected in VvSUC11-OE fruits	down
gene23106	89	104	85	0	0	0	8.57822	8.82677	8.23498	0	0	0	7.51395e-46	No detected in VvSUC11-OE fruits	down
gene23238	39	43	51	0	0	0	9.5806	9.48471	12.1088	0	0	0	5.94155e-23	No detected in VvSUC11-OE fruits	down
gene23489	97	101	84	0	0	0	4.44799	4.55771	3.84541	0	0	0	1.66305e-46	No detected in VvSUC11-OE fruits	down
gene23516	172	223	120	0	0	0	15.2233	18.3784	10.5086	0	0	0	7.14297e-23	No detected in VvSUC11-OE fruits	down
gene23963	238	237	173	0	0	0	34.5401	33.0351	24.8587	0	0	0	2.40665e-53	No detected in VvSUC11-OE fruits	down
gene23965	280	309	201	0	0	0	332.976	274.837	223.265	0	0	0	2.35645e-42	No detected in VvSUC11-OE fruits	down
gene24471	43	25	31	0	0	0	0.675929	0.38983	0.492934	0	0	0	2.97071e-15	No detected in VvSUC11-OE fruits	down
gene24716	65	82	64	0	0	0	4.05076	4.85568	3.94517	0	0	0	4.47448e-35	No detected in VvSUC11-OE fruits	down
gene24773	95	114	87	0	0	0	63.7044	60.3257	55.0507	0	0	0	8.43213e-49	No detected in VvSUC11-OE fruits	down
gene24777	39	60	41	0	0	0	28.7452	33.9729	28.0308	0	0	0	4.04199e-20	No detected in VvSUC11-OE fruits	down
gene24869	58	35	29	0	0	0	2.12748	1.25745	1.07423	0.0344338	0	0	6.60981e-11	No detected in VvSUC11-OE fruits	down
gene24930	1328	1262	1030	0	0	0	29.9189	28.1811	23.2967	0	0	0	1.26908e-129	No detected in VvSUC11-OE fruits	down
gene25560	68	85	83	0	0	0	1.52428	1.88918	1.8564	0	0	0	4.66825e-39	No detected in VvSUC11-OE fruits	down
gene25915	44	50	42	0	0	0	1.59243	1.76038	1.50806	0	0	0	2.06058e-23	No detected in VvSUC11-OE fruits	down
gene26294	113	97	122	0	0	0	30.2352	22.7413	31.238	0	0	0	9.49346e-55	No detected in VvSUC11-OE fruits	down
gene26460	277	260	219	0	0	0	22.1621	20.2606	17.2867	0	0	0	6.55136e-93	No detected in VvSUC11-OE fruits	down
gene26629	29	28	32	0	0	0	1.59626	1.52341	1.75964	0	0	0	3.30534e-16	No detected in VvSUC11-OE fruits	down
gene27227	136	99	122	0	0	0	3.97886	2.86918	3.55541	0	0.0284937	0	4.55852e-50	No detected in VvSUC11-OE fruits	down
gene27726	49	38	24	0	0	0	6.32401	4.71443	3.18516	0	0	0	3.33962e-12	No detected in VvSUC11-OE fruits	down
gene27759	162	134	129	0	0	0	3.19643	2.66743	2.56328	0	0	0	5.78584e-70	No detected in VvSUC11-OE fruits	down
gene28042	146	90	100	0	0	0	5.99161	3.90359	3.83311	0	0	0	9.43781e-24	No detected in VvSUC11-OE fruits	down
gene28236	65	46	63	0	0	0	2.84311	1.96039	2.76649	0.0401998	0.0413005	0	2.8082e-29	No detected in VvSUC11-OE fruits	down
gene2995	193	226	162	0	0	0	45.1624	47.3456	36.7416	0	0	0	3.89566e-55	No detected in VvSUC11-OE fruits	down
gene30170	55	53	28	0	0	0	4.54388	4.04488	2.25427	0	0	0	2.09469e-13	No detected in VvSUC11-OE fruits	down
gene30208	34	62	35	0	0	0	2.16443	3.87553	2.23895	0	0	0	8.465e-12	No detected in VvSUC11-OE fruits	down
gene30245	59	66	53	0	0	0	4.61028	4.95867	4.08518	0	0	0	6.68648e-30	No detected in VvSUC11-OE fruits	down
gene334	30	39	29	0	0	0	1.57484	2.01851	1.52888	0	0	0	1.36632e-17	No detected in VvSUC11-OE fruits	down
gene3349	31	37	34	0	0	0	1.39594	1.63094	1.52647	0	0.0416247	0	3.32557e-18	No detected in VvSUC11-OE fruits	down
gene4378	28	58	27	0	0	0	1.00559	2.07047	1.00014	0	0	0	4.92829e-08	No detected in VvSUC11-OE fruits	down
gene5141	324	432	297	0	0	0	103.036	123.131	91.4696	0	0	0	3.89267e-49	No detected in VvSUC11-OE fruits	down
gene5484	77	90	73	0	0	0	2.68737	3.12741	2.568	0	0	0	1.05918e-39	No detected in VvSUC11-OE fruits	down
gene5485	70	124	87	0	0	0	2.60423	4.44687	3.17402	0	0	0	6.77295e-20	No detected in VvSUC11-OE fruits	down
gene5486	105	165	104	0	0	0	4.146	6.7159	4.21863	0	0	0	3.47569e-23	No detected in VvSUC11-OE fruits	down
gene7375	43	39	29	0	0	0	2.11409	1.9192	1.45303	0	0	0	1.37528e-19	No detected in VvSUC11-OE fruits	down
gene19356	16312	14818	11666	2	2	0	363.224	325.549	258.035	0.0625015	0.0646048	0	5.35753e-138	-13.36	down
Solanum_lycopersicum_newGene_228	407	437	377	0	1	0	79.1095	78.6426	71.4429	0	0.403007	0	1.19364e-205	-10.2284	down
gene14266	481	555	484	2	0	0	12.3181	14.0335	12.3318	0.0712756	0.0246107	0	9.58292e-192	-9.5442	down
Solanum_lycopersicum_newGene_2376	218	315	190	0	0	1	57.1539	74.4049	47.6068	0	0	0.321418	1.06232e-27	-9.46973	down
gene14336	184	186	171	0	0	1	169.892	135.911	149.599	0	0	1.20677	1.17505e-87	-9.05142	down
gene29626	340	354	366	1	1	0	11.246	11.6001	12.0795	0.06228	0.064456	0	1.26818e-176	-9.02422	down
Solanum_lycopersicum_newGene_1343	203	194	129	1	0	0	70.0204	58.4619	42.6709	0.673196	0	0	4.65377e-32	-9.01373	down
gene7869	697	678	503	2	0	2	25.2872	24.1399	18.1442	0.101751	0.0351729	0.0755766	8.26253e-68	-8.84842	down
gene16518	146	183	119	0	1	0	5.40813	6.68714	4.34808	0	0.0714445	0	6.04929e-34	-8.78199	down
gene5140	1215	1361	1116	7	1	1	34.9789	38.6609	30.865	0.215943	0.056209	0.0289365	2.12489e-180	-8.65443	down
gene4238	590	921	438	1	1	3	35.8462	54.7009	26.2593	0.11522	0.119343	0.194945	2.93327e-18	-8.5796	down
gene18520	356	385	269	1	0	2	17.7389	18.7969	13.3129	0.0937861	0	0.105954	8.5016e-54	-8.36811	down
Solanum_lycopersicum_newGene_351	443	411	450	0	0	4	14.9357	14.0623	15.1152	0.0407711	0.0420726	0.108747	1.81943e-216	-8.32059	down
gene27107	183	186	137	0	0	2	11.0482	11.0145	8.21118	0	0	0.128419	1.99321e-50	-7.95512	down
gene22772	187	182	123	0	0	2	12.7045	11.9554	8.3142	0.0634649	0	0.143784	4.32795e-33	-7.91477	down
gene18303	186	131	156	1	0	1	5.66027	4.01986	4.76244	0.0616646	0	0.0338453	1.34554e-44	-7.85909	down
gene18603	214	262	173	0	2	1	8.37457	10.2804	6.94768	0	0.118597	0.0451366	2.4099e-38	-7.73087	down
gene26717	75	88	50	0	1	0	3.4008	3.8795	2.28181	0.0420418	0.0879531	0	4.48877e-19	-7.70953	down
gene9777	84	71	55	0	1	0	7.86488	6.34227	5.03355	0	0.180793	0	2.26346e-27	-7.68921	down
gene15730	64	61	43	0	0	1	2.14232	2.04214	1.43399	0.0313273	0.0323837	0.0347028	3.5769e-26	-7.36456	down
gene12581	57	65	46	0	0	1	3.45619	3.70784	2.73011	0	0	0.0660861	7.7103e-27	-7.36434	down
gene27812	300	206	324	0	2	3	8.61161	6.15337	9.42283	0.035838	0.0761492	0.0808774	1.49174e-34	-7.34796	down
gene27229	111	121	97	1	0	1	4.2031	4.46517	3.5989	0.0700306	0	0.0396942	5.14364e-51	-7.33517	down
gene19355	317	278	220	2	0	3	6.59785	5.74366	4.53192	0.0583195	0	0.0631888	7.5747e-48	-7.32199	down
gene11746	1378	1118	1055	6	6	11	28.7909	23.2766	21.9689	0.138077	0.137898	0.23026	7.92516e-89	-7.24398	down
gene7126	64	32	39	0	0	1	2.51472	1.24239	1.54105	0.0373647	0	0.0413733	2.02237e-10	-7.0494	down
gene25836	27	48	58	0	0	1	1.63057	2.81824	3.57352	0.0571391	0	0.0639101	3.00065e-11	-7.02634	down
gene20863	41	36	45	0	0	1	7.75824	6.64715	8.42917	0	0	0.215928	7.19761e-20	-6.90253	down
gene5496	42	43	36	0	1	0	0.478519	0.488891	0.414153	0	0.0221486	0	1.01034e-19	-6.89352	down
gene2002	150	126	113	0	1	3	9.89024	8.10639	7.43942	0.0630117	0.130478	0.214828	2.91524e-51	-6.57648	down
gene25957	117	68	93	2	0	1	17.2553	9.55943	13.3419	0.42062	0	0.163979	8.43864e-20	-6.50791	down
gene29110	110	100	110	0	4	0	4.23075	3.805	4.24133	0	0.191087	0	4.55673e-47	-6.29646	down
gene4013	63	39	50	2	0	0	2.38155	1.47513	1.90281	0.103357	0	0	2.40631e-19	-6.22268	down
gene4957	278	291	198	3	6	2	8.95455	9.18815	6.3549	0.119471	0.216164	0.0659885	4.19062e-37	-6.09794	down
gene25848	135	140	118	3	0	3	3.58255	3.66245	3.13685	0.0980764	0	0.0822934	9.99591e-57	-6.00667	down
gene20445	3615	2686	3193	78	51	24	111.266	81.3723	97.8197	2.40003	1.56255	0.765679	2.53528e-79	-5.92965	down
gene13051	43	29	48	0	0	2	2.15287	1.4589	2.37016	0	0.100755	0.105787	5.65662e-17	-5.87872	down
gene6862	178	168	154	1	4	4	5.97987	5.63166	5.21084	0.0622635	0.160632	0.136854	1.7358e-70	-5.76934	down
gene5396	122	146	159	3	1	4	4.64145	5.48725	6.05632	0.139952	0.0722415	0.154564	1.84491e-59	-5.71094	down
gene13417	28	44	32	1	0	1	1.2261	1.86488	1.41479	0.0820068	0.0425083	0.0460632	4.26033e-16	-5.67334	down
gene4617	36	53	38	2	1	0	1.86634	2.69639	1.9694	0.1446	0.0994683	0	1.58707e-18	-5.37801	down
gene7643	22	45	59	0	0	3	2.56494	4.81188	6.72209	0	0.107369	0.37635	5.05685e-07	-5.36318	down
gene25116	255	256	219	1	11	6	8.07884	7.96822	6.87828	0.0606789	0.378244	0.203353	1.57477e-99	-5.3156	down
gene23060	214	198	200	9	4	3	45.231	37.8248	40.674	1.98406	1.04726	0.744923	4.22662e-82	-5.23142	down
Solanum_lycopersicum_newGene_748	23	30	23	0	0	2	4.20005	5.19428	4.03338	0.167392	0	0.399899	5.70642e-12	-5.21973	down
gene14242	804	823	565	32	17	10	25.8751	26.2016	18.2928	1.03981	0.567971	0.336599	1.34311e-36	-5.1897	down
gene25583	36	43	31	3	0	0	1.73733	2.00793	1.50228	0.183952	0	0	4.63658e-16	-5.17087	down
gene9434	54	49	43	1	3	0	4.16645	3.79254	3.28376	0.149345	0.317247	0	2.09572e-20	-5.16455	down
gene23070	90	113	111	0	5	4	2.80797	3.41902	3.51078	0	0.175009	0.135283	2.56508e-41	-5.09778	down
gene4413	93	167	84	3	4	3	2.88465	5.11384	2.58527	0.116665	0.151601	0.096305	3.39519e-09	-5.07794	down
gene23057	247	272	304	6	8	10	48.9621	48.9128	58.2445	1.32105	1.79698	2.35117	3.48512e-94	-5.07294	down
gene27004	3709	3150	2663	104	102	74	70.5513	59.1257	50.7383	1.96604	1.91909	1.43912	1.02577e-52	-5.0619	down
gene20601	192	253	157	4	9	5	6.06669	7.88521	4.99362	0.148475	0.307083	0.167489	4.91372e-22	-5.03754	down
gene18616	217	170	212	8	5	5	11.4482	8.66987	11.1579	0.459539	0.320867	0.281993	5.07075e-60	-5.03029	down
gene27195	890	916	735	21	25	32	30.4335	30.908	24.9052	0.732353	0.855623	1.14285	1.36159e-91	-4.99934	down
gene19608	163	215	203	8	5	5	5.84385	7.61063	7.29401	0.303285	0.210802	0.186801	1.57229e-53	-4.98592	down
gene23171	198	184	165	8	2	7	12.796	11.6621	10.6885	0.572849	0.19906	0.509454	7.4131e-71	-4.98149	down
gene821	28	43	24	1	2	0	1.08584	1.62967	0.932787	0.0736432	0.114525	0	2.5146e-10	-4.95937	down
gene16699	428	420	327	14	9	15	12.6587	12.2282	9.60223	0.418614	0.291328	0.460327	3.60236e-56	-4.9242	down
gene20866	396	347	347	18	3	17	40.5912	34.8689	34.8864	1.86044	0.410504	1.86491	1.89399e-132	-4.81562	down
gene16001	54	81	60	3	2	2	0.880011	1.32544	0.987725	0.0624394	0.0484382	0.034202	1.08745e-20	-4.77349	down
gene23292	75	87	60	3	0	5	1.94668	2.29442	1.58845	0.0945118	0.0310517	0.130594	8.49842e-27	-4.76739	down
gene3398	6230	5409	4529	172	210	216	197.179	168.539	142.434	5.4017	6.61111	6.89156	2.2866e-53	-4.73072	down
gene14652	50	45	39	1	3	1	2.22465	1.77576	1.77248	0.061161	0.18786	0.068422	6.86466e-18	-4.71839	down
gene1998	143	138	171	3	5	9	4.00681	3.807	4.75247	0.10453	0.163914	0.257016	5.14079e-56	-4.70563	down
gene13791	174	208	202	8	5	9	23.4728	25.8299	26.5649	1.11361	0.771394	1.35841	8.20445e-73	-4.70359	down
gene11696	71	50	88	2	5	1	12.4972	8.05857	14.9507	0.479597	1.01648	0.198978	1.60237e-14	-4.68134	down
gene6982	102	80	101	7	3	1	1.55113	1.25892	1.65546	0.123011	0.0635496	0.0183465	4.60907e-35	-4.65948	down
Solanum_lycopersicum_newGene_1834	103	104	72	2	1	8	45.0759	42.792	33.1133	0.977272	0.831031	5.73929	1.40549e-24	-4.63758	down
gene19727	200	166	119	9	10	1	6.95397	5.69638	4.13027	0.327275	0.371798	0.0360304	5.16773e-18	-4.57478	down
gene15663	51	47	46	1	3	2	2.67626	2.39274	2.37824	0.0976682	0.203114	0.109464	1.43562e-18	-4.55869	down
gene15288	45	57	38	0	5	1	2.16855	2.67082	1.80271	0.0440786	0.275331	0.0494973	5.23159e-18	-4.51848	down
gene8474	100	121	97	5	0	9	5.16423	6.16723	4.94018	0.284173	0.0488867	0.461845	3.40369e-38	-4.47827	down
gene23368	31	32	23	0	0	4	0.639843	0.63335	0.465686	0.0187445	0.019248	0.0829311	7.43607e-12	-4.3984	down
gene28681	248	231	217	9	11	13	9.77638	8.99239	8.45593	0.369293	0.458059	0.532791	1.45144e-82	-4.37213	down
gene24681	52	62	47	0	3	5	3.52712	4.03874	3.10486	0.0638127	0.267242	0.359831	1.37963e-19	-4.30382	down
gene7876	267	218	223	15	12	9	14.2528	11.4571	11.8246	0.807658	0.680388	0.498947	3.27246e-65	-4.27171	down
gene21547	4619	4477	4591	251	213	233	122.027	117.855	121.751	6.59296	5.58168	6.13738	0	-4.2691	down
gene8564	2153	2067	1654	91	94	117	78.3447	72.8336	59.7063	3.2508	3.36009	4.35913	1.28019e-60	-4.25543	down
gene5275	91	81	80	5	3	5	2.54704	2.23379	2.23793	0.157164	0.108607	0.14527	3.43122e-29	-4.25044	down
gene22539	143	123	141	2	9	10	2.90898	2.40033	2.82579	0.0593097	0.189871	0.200107	1.48736e-46	-4.24986	down
Solanum_lycopersicum_newGene_2094	52	71	89	4	1	6	5.75277	7.8205	9.9568	0.529579	0.135116	0.716168	1.88993e-14	-4.24093	down
gene26619	32	57	44	0	2	5	2.04582	3.45937	2.72152	0	0.186843	0.338791	1.40491e-11	-4.22015	down
gene23134	45	47	35	1	5	1	1.77454	1.78908	1.36212	0.0710009	0.220662	0.0394634	1.4924e-15	-4.15567	down
gene862	159	163	167	14	5	9	14.3366	13.974	14.602	1.27	0.530391	0.863994	2.25532e-54	-4.09988	down
gene17218	475	525	530	39	21	28	42.5165	45.9268	46.918	3.48692	1.87946	2.65248	9.82053e-178	-4.09337	down
gene9749	252	245	285	18	12	15	8.97644	8.58948	10.1035	0.643789	0.459247	0.562574	3.38228e-88	-4.09263	down
gene10221	49	51	53	1	5	3	8.68621	8.25104	9.18958	0.322559	1.01872	0.61007	7.23194e-18	-4.06099	down
gene16517	35	47	53	1	4	3	1.13526	1.53399	1.73697	0.0615452	0.159453	0.101593	4.99466e-16	-4.04986	down
gene23059	34	41	42	6	1	0	6.93963	7.72513	8.35435	1.35963	0.413037	0	3.43713e-14	-4.03717	down
gene15976	95	62	48	2	8	3	3.41905	2.19793	1.71157	0.103242	0.322161	0.11519	3.19747e-08	-3.95372	down
Solanum_lycopersicum_newGene_1969	38	32	38	1	0	6	0.80881	0.680533	0.805313	0.0418127	0	0.138296	5.56246e-13	-3.9198	down
gene26758	43	34	44	3	2	3	2.85501	2.35769	3.28537	0.345461	0.268889	0.295625	3.79925e-14	-3.89236	down
Solanum_lycopersicum_newGene_2346	196	157	221	39	0	0	5.374	4.27708	6.10171	1.08979	0.00128838	6.51848e-05	1.91499e-22	-3.85381	down
gene16597	116	124	156	4	12	11	5.02784	5.35693	6.75106	0.205206	0.555713	0.498999	4.29966e-32	-3.84757	down
gene16700	3666	3204	2630	192	216	242	116.047	100.173	82.9002	5.81763	6.68597	7.58882	4.21906e-38	-3.84326	down
gene28075	308	393	417	26	21	30	8.35805	10.5826	11.3048	0.702199	0.567937	0.822571	1.07389e-40	-3.83301	down
gene16701	34	27	26	1	0	5	1.08027	0.859194	0.846592	0.0592662	0.0307907	0.16281	9.72809e-11	-3.8306	down
gene5039	421	461	531	40	20	38	15.4427	16.6913	19.2437	1.4702	0.745934	1.43051	1.51353e-64	-3.82302	down
gene2377	64	86	64	6	4	5	1.74741	2.31995	1.72466	0.179988	0.132789	0.140821	9.24838e-23	-3.80808	down
gene26566	34	37	41	2	4	2	1.12205	1.20467	1.34133	0.0959687	0.167576	0.0696949	5.94898e-13	-3.78097	down
gene21803	75	61	45	3	7	3	1.47268	1.19642	0.892349	0.0722958	0.149081	0.0604272	1.79081e-13	-3.77382	down
gene17077	7778	8412	8603	719	524	538	6251.57	3881.54	5986.32	497.436	313.071	597.586	0	-3.77272	down
gene8986	10752	11943	12242	838	946	727	750.584	797.919	846.098	55.442	62.174	50.0462	2.99127e-229	-3.77197	down
gene21551	152	115	114	17	2	9	4.50574	3.40631	3.36876	0.514733	0.0890535	0.28224	2.17363e-25	-3.74024	down
Solanum_lycopersicum_newGene_240	143	162	141	10	12	11	4.18663	4.66467	4.03416	0.248786	0.353444	0.290578	1.86924e-45	-3.73008	down
gene7027	93	80	90	10	4	6	2.45139	2.04048	2.36115	0.270049	0.126199	0.163697	7.71765e-27	-3.69071	down
gene29878	46	72	53	0	7	6	1.04921	1.6184	1.20217	0.0210016	0.173332	0.137851	6.37125e-14	-3.69047	down
gene21122	93	70	89	1	7	12	2.8586	2.02831	2.65578	0.0589417	0.243497	0.385827	2.35452e-25	-3.62838	down
gene25009	2331	1996	1821	172	170	149	138.693	118.776	108.635	10.4651	10.376	9.31879	3.42469e-57	-3.62027	down
gene6487	7495	6989	6315	478	557	626	138.906	127.628	113.78	7.62145	8.96214	10.0455	1.39184e-122	-3.62005	down
gene24755	103	80	67	4	7	9	3.84501	2.98446	2.49509	0.172981	0.286619	0.339543	9.20992e-17	-3.61764	down
gene21921	83	115	98	11	5	8	2.55791	3.5793	3.05851	0.385729	0.187728	0.27148	2.57472e-28	-3.59783	down
gene4296	354	337	392	43	14	31	19.2154	17.7409	21.1911	2.35776	0.790188	1.799	2.24812e-99	-3.59481	down
gene19420	468	398	456	42	23	43	17.8174	14.9835	17.1716	1.65362	0.920311	1.67399	3.04415e-97	-3.58709	down
gene2475	144	96	72	8	8	10	6.54011	4.23255	3.23661	0.378901	0.390504	0.463236	7.48213e-08	-3.55921	down
gene22687	37	34	36	0	4	5	2.2406	2.01051	2.14139	0	0.295141	0.315873	8.82989e-12	-3.54463	down
gene17954	7701	7835	7987	696	630	684	270.097	273.519	279.016	24.2632	22.106	24.6691	0	-3.52233	down
gene12569	200	182	167	17	18	12	10.7144	9.48778	8.89037	0.905743	0.998964	0.677652	4.28955e-53	-3.52007	down
gene8433	391	362	309	30	27	34	30.5473	27.5291	24.0206	2.33159	2.12476	2.90836	3.64376e-56	-3.5185	down
gene23142	318	301	303	24	37	21	6.0395	5.68351	5.77273	0.501636	0.697188	0.44648	1.18358e-89	-3.46493	down
gene16073	115	132	126	20	8	6	4.0895	4.63035	4.47075	0.736574	0.312221	0.220998	5.90139e-35	-3.42942	down
gene11132	223	193	160	12	23	19	6.28896	5.81338	4.55406	0.309464	0.819195	0.589971	6.66582e-28	-3.38895	down
gene8872	1108	1000	889	84	119	82	33.3301	29.9378	26.9816	2.52453	3.56034	2.53751	1.69134e-64	-3.36844	down
gene16746	466	472	514	40	40	61	25.2424	25.3558	27.8051	2.18311	2.14405	3.40669	2.10389e-138	-3.3375	down
gene1807	341	293	328	36	32	27	15.6076	11.7922	12.6455	2.19387	1.44946	1.39359	1.52356e-89	-3.31383	down
gene16000	66	68	68	13	2	5	1.1049	1.12046	1.12695	0.214867	0.0476307	0.0841226	7.6976e-19	-3.31001	down
gene11778	113	100	55	10	10	7	3.91647	3.44948	1.9064	0.384982	0.372671	0.251151	1.28427e-07	-3.28565	down
gene19161	488	530	457	50	40	59	19.3086	20.3495	17.2706	2.71405	1.79354	3.04928	2.10804e-116	-3.28079	down
gene4700	179	167	148	10	10	30	8.94515	8.31085	7.41413	0.515375	0.541019	1.55613	2.69664e-44	-3.27761	down
gene27983	70	71	105	8	10	7	2.90761	2.91326	4.3316	0.347744	0.441507	0.300741	2.09901e-13	-3.27197	down
gene18622	510	502	547	59	53	48	50.8948	47.6959	53.5023	5.98751	5.48911	5.22526	3.19335e-145	-3.25808	down
Solanum_lycopersicum_newGene_552	81	64	68	9	4	9	5.2309	4.03734	4.42819	0.593634	0.310492	0.608262	2.14178e-19	-3.24889	down
gene6314	45	33	28	7	2	2	4.74472	3.30717	2.91754	0.793755	0.314408	0.231182	2.15744e-10	-3.24299	down
gene21697	61	49	34	9	3	3	2.17614	1.73736	1.22521	0.333861	0.139181	0.111918	3.98302e-09	-3.23756	down
gene11185	169	154	137	22	16	10	9.37077	8.40972	7.56076	1.26418	0.929329	0.586995	1.31204e-40	-3.23466	down
gene4563	59	50	52	8	4	5	2.19486	1.82726	1.92938	0.308043	0.17882	0.187047	5.52235e-15	-3.2173	down
gene5083	112	97	118	23	6	6	4.47439	3.52826	4.94881	0.993339	0.292539	0.277025	9.87757e-29	-3.19782	down
gene18558	70	92	71	9	10	6	8.11062	9.7405	7.97954	1.03044	1.17994	0.760619	1.08745e-20	-3.19408	down
gene1804	280	246	243	28	21	35	9.65446	8.34789	8.28498	0.962773	0.733875	1.25245	1.99312e-67	-3.16806	down
Solanum_lycopersicum_newGene_1821	49	57	67	7	5	7	6.18299	6.69688	8.28149	0.966971	0.764222	0.999988	1.19659e-15	-3.15985	down
gene18379	898	947	865	112	83	103	25.0352	26.1994	23.9613	3.11054	2.34233	2.88564	1.10355e-244	-3.15848	down
gene26042	1306	1349	1243	164	136	137	29.4611	30.0362	27.9868	3.676	3.05532	3.13227	0	-3.1307	down
gene21468	200	174	161	25	16	19	9.7528	8.1492	7.77607	1.20745	0.78338	0.97604	9.8542e-46	-3.13038	down
gene9048	167	180	176	18	27	14	5.49334	6.12051	6.00665	0.65014	1.03488	0.488171	1.52712e-44	-3.1218	down
gene28904	35	33	28	0	8	3	1.04327	1.3389	0.849694	0.023305	0.208215	0.114128	1.692e-09	-3.09955	down
gene28449	54	65	64	8	7	6	2.57279	3.80147	2.98151	0.210184	0.192672	0.154623	4.35137e-16	-3.09688	down
gene1621	157	173	142	18	24	13	9.17529	9.85197	8.22337	1.10487	1.43334	0.81078	1.85034e-39	-3.0752	down
gene6505	88	80	103	11	10	11	2.2217	2.00636	2.58684	0.287766	0.275365	0.287337	9.11621e-23	-3.05557	down
gene21279	117	109	112	10	10	20	3.94092	3.58669	3.75061	0.346671	0.358285	0.697654	3.02642e-28	-3.05217	down
gene20300	127	139	87	20	12	10	2.59618	2.79396	1.76739	0.417282	0.256274	0.208996	2.20025e-13	-3.04534	down
gene23173	178	124	132	22	17	13	3.08691	2.10689	2.28152	0.380221	0.292003	0.225073	3.17553e-17	-3.03531	down
gene5600	96	82	89	10	13	9	3.33251	2.81194	3.08767	0.353993	0.464539	0.320813	2.8558e-22	-3.03454	down
gene1162	34	48	26	10	0	3	2.59717	3.58594	2.04718	0.79746	0.0743506	0.24955	1.40241e-06	-3.02838	down
gene16710	1149	1091	965	127	119	151	116.088	105.385	95.1718	13.1238	12.5987	16.8565	8.58904e-85	-2.98676	down
gene1791	139	101	139	22	15	10	2.80965	2.02641	2.77722	0.459114	0.318781	0.208707	5.4857e-21	-2.98543	down
gene25197	2431	2130	2205	276	287	279	74.5841	64.6708	67.1473	8.51195	8.97021	8.86179	4.74531e-140	-2.98014	down
gene16160	43	40	53	5	4	8	4.38702	4.05572	5.41481	0.585451	0.509583	0.878834	5.72408e-12	-2.97303	down
gene9330	23	24	24	0	3	6	0.859528	0.87166	0.896953	0.0346771	0.145795	0.227928	3.03754e-07	-2.95252	down
gene24840	10800	10214	10005	1484	1220	1261	1580.62	1405.66	1449.1	214.983	177.045	200.878	0	-2.94147	down
gene6354	696	795	736	98	81	107	59.9262	65.874	62.7237	8.35944	6.96483	9.73067	2.91545e-137	-2.93441	down
gene11506	468	445	423	64	53	55	16.3994	14.9445	14.6929	2.18583	1.84899	1.93552	4.57622e-110	-2.93117	down
gene21838	50	77	36	9	8	4	7.0462	10.352	5.04291	1.33047	1.26119	0.611739	1.77151e-05	-2.9305	down
gene16745	41	36	45	10	3	3	2.69463	2.3652	2.96436	0.676396	0.253713	0.205942	1.0842e-10	-2.90461	down
gene11448	654	745	732	112	88	82	22.8302	25.6809	25.6135	3.96058	3.09908	3.02265	1.29786e-125	-2.89132	down
gene22643	1075	1094	1117	143	166	127	35.5423	35.7859	36.9438	4.8513	5.72014	4.42546	4.37406e-266	-2.88759	down
gene20637	42	45	47	4	4	10	1.71319	1.80546	1.87819	0.194616	0.205403	0.426404	2.23724e-11	-2.86905	down
gene17008	11302	11809	12100	1594	1626	1564	827.107	857.593	889.678	122.252	125.764	126.423	0	-2.85326	down
gene14033	34	29	24	3	3	6	1.2946	1.1166	0.940023	0.140124	0.144485	0.22712	4.93297e-08	-2.83152	down
gene20194	24	29	26	2	3	6	0.936941	1.09096	1.02664	0.102231	0.142902	0.238833	1.88259e-07	-2.81727	down
gene30048	115	81	97	14	18	9	7.51753	5.24997	6.44484	0.915874	1.19915	0.623637	5.14259e-19	-2.81136	down
gene18886	290	290	291	43	48	31	25.5786	24.5794	25.2737	3.75701	4.14932	2.8779	4.24834e-67	-2.80958	down
gene16213	55	67	70	13	6	8	2.70825	3.23656	3.68725	0.688104	0.366874	0.551093	4.89154e-15	-2.80347	down
gene18615	84	79	100	11	10	16	4.99736	4.58154	5.91054	0.697254	0.670627	1.05333	4.39991e-20	-2.80263	down
gene9581	341	362	348	60	48	41	15.1855	15.4929	15.3587	2.66351	2.11711	1.88612	3.76332e-81	-2.79208	down
gene23808	70	79	69	18	4	9	3.45172	3.8266	3.37585	0.878105	0.240418	0.461303	9.45817e-17	-2.78764	down
gene14269	92	96	86	8	14	17	3.49144	3.77479	3.03446	0.370687	0.506449	0.644347	9.72623e-21	-2.78602	down
gene20454	877	562	706	144	61	101	25.7521	16.1944	20.6165	4.20013	1.80752	3.06035	8.89411e-14	-2.78329	down
gene3455	41	48	29	5	7	5	1.49494	1.75491	1.0847	0.210593	0.291378	0.19442	6.9411e-10	-2.76913	down
gene27995	111	114	129	22	17	13	8.24314	7.70985	9.44615	1.41416	1.10782	1.46305	6.22926e-26	-2.74081	down
gene6874	59	46	58	13	2	9	1.59806	1.25725	1.57246	0.371716	0.0790882	0.267569	1.07253e-12	-2.73729	down
gene5349	294	252	268	45	40	35	5.3764	4.53625	4.91729	0.821879	0.72157	0.656507	1.4818e-60	-2.73582	down
gene1500	199	185	228	35	31	25	8.50509	7.82634	9.72726	1.4723	1.32554	1.11023	8.88998e-45	-2.72321	down
gene27498	940	813	848	138	127	123	43.0231	36.3903	39.1896	7.01651	6.33591	5.97926	1.10913e-100	-2.71871	down
gene15601	1972	1913	1981	334	257	284	96.0658	90.0774	95.0544	16.1084	12.168	14.4359	0	-2.71863	down
gene470	86	90	63	13	10	13	16.0768	16.1522	11.5181	2.48457	2.04899	2.694	2.34983e-17	-2.70472	down
gene19316	42	36	34	9	4	4	2.17428	1.82272	1.76891	0.49938	0.262856	0.225049	3.34133e-09	-2.69396	down
gene25401	54	47	37	8	2	11	6.43902	5.41568	4.40069	1.01787	0.352903	1.4375	7.65583e-11	-2.68968	down
gene22554	196	245	135	27	26	35	18.9294	22.8419	12.9209	2.75233	2.70413	3.75876	1.37755e-08	-2.68416	down
gene23058	129	111	132	22	15	20	25.3097	19.9836	25.1758	4.42576	3.10134	4.57397	1.60248e-26	-2.67981	down
Solanum_lycopersicum_newGene_1078	99	107	119	11	24	15	3.17428	3.37837	3.78639	0.357012	0.768214	0.497272	2.38052e-23	-2.67393	down
gene1495	25	36	48	7	7	3	1.0702	1.48275	2.02732	0.3169	0.330513	0.132222	1.84248e-06	-2.65402	down
gene1927	31	28	24	5	6	2	2.83773	2.42613	2.07821	0.506317	0.625506	0.20042	3.15939e-07	-2.64893	down
gene5266	68	43	55	18	2	6	2.25322	1.39867	1.84957	0.631011	0.098151	0.208231	1.39353e-08	-2.64875	down
gene12250	422	436	418	56	83	62	9.33988	9.59411	9.5714	0.950096	1.76489	1.11161	1.03427e-92	-2.64002	down
Solanum_lycopersicum_newGene_2771	101	129	103	28	7	19	14.4947	17.2161	14.0751	4.07904	1.09182	3.13181	5.3364e-20	-2.59793	down
gene12226	144	123	145	26	22	19	3.2087	2.73311	3.25121	0.590103	0.498881	0.440734	3.12079e-28	-2.59415	down
gene1937	140	99	142	26	17	19	7.5634	5.19731	7.56723	1.41954	0.944884	1.08108	5.78964e-16	-2.59316	down
gene27109	218	249	179	35	43	28	29.1929	29.2203	22.6753	4.26965	5.31843	3.74821	1.36349e-21	-2.58138	down
gene13815	617	609	593	89	88	122	19.2956	18.7467	18.4805	2.81029	2.79131	3.92117	8.51407e-130	-2.57836	down
gene30000	196	188	177	33	30	30	20.3097	19.094	18.3497	3.44282	3.16366	3.34143	4.07848e-38	-2.56642	down
gene17185	4012	2192	2387	464	489	475	162.026	88.2647	96.8594	18.6138	19.7582	19.5407	5.09101e-06	-2.56313	down
gene6362	109	128	117	33	14	12	49.3172	46.2323	51.0367	13.4407	6.02766	6.70413	6.95913e-24	-2.55876	down
gene4956	106	86	65	15	12	16	3.2038	2.53584	1.94154	0.441554	0.370671	0.492976	1.7166e-10	-2.55337	down
gene16454	46	40	51	11	8	4	1.53413	1.32148	1.69577	0.371411	0.288795	0.137925	3.96852e-10	-2.54839	down
gene8905	46	43	36	6	5	10	3.06403	2.69354	2.34772	0.429735	0.380925	0.692083	2.06651e-09	-2.54694	down
gene3708	31	25	39	8	4	4	0.808983	0.666598	1.04474	0.225673	0.130068	0.0990512	1.26417e-07	-2.54344	down
gene30161	28	27	40	3	5	8	1.64581	1.59043	2.35378	0.217896	0.33801	0.491182	1.26417e-07	-2.54265	down
gene21965	28	34	27	7	2	6	0.811695	0.987015	0.799885	0.220207	0.0855738	0.181424	2.87763e-07	-2.54222	down
gene6290	23	33	33	5	4	6	1.36296	1.90845	1.94248	0.334904	0.290993	0.370604	2.88003e-07	-2.54184	down
gene6276	23	46	37	6	5	7	0.669455	1.30159	1.0575	0.186661	0.166158	0.208943	5.62228e-06	-2.53089	down
gene15944	32	51	23	3	2	13	2.43147	3.90226	1.89881	0.355652	0.337309	1.34368	0.000722632	-2.53069	down
gene19361	193	196	155	26	39	28	4.11128	4.12725	3.27831	0.559947	0.830818	0.609479	4.54712e-31	-2.52219	down
gene16354	108	121	133	16	11	35	3.37585	3.73834	4.17563	0.50502	0.370016	1.15158	5.87344e-24	-2.5184	down
gene9222	297	308	285	60	35	58	8.85276	9.27457	8.57504	1.88564	1.21927	1.83083	5.1228e-60	-2.51376	down
gene13727	99	76	80	11	21	12	2.66135	1.07681	1.14751	0.278983	0.306364	0.176528	4.10582e-17	-2.50897	down
gene16472	747	746	708	133	120	127	14.9708	14.6991	14.5632	2.88576	2.65934	2.93454	1.88248e-151	-2.50772	down
gene12879	226	267	227	42	56	27	7.71395	8.85736	7.77759	1.41216	1.88439	0.946661	2.89959e-41	-2.49992	down
gene29202	190	215	208	38	43	26	12.0178	12.6994	13.0219	2.37078	2.6451	1.75366	2.94302e-40	-2.49198	down
gene16709	85	87	68	9	21	12	10.5637	10.3384	8.34909	1.16805	2.65036	1.61872	5.18314e-16	-2.4885	down
gene10173	76	77	80	16	14	11	3.58057	3.56625	3.72101	0.773203	0.71624	0.545931	1.6218e-15	-2.48033	down
gene6226	434	295	449	134	43	33	9.18678	6.22768	9.52586	2.85388	0.926604	0.731189	1.52895e-09	-2.46194	down
gene14143	540	560	550	105	103	87	21.1743	21.6439	21.4809	4.05576	3.98744	3.47872	1.42012e-110	-2.45734	down
gene15562	37	40	46	8	5	9	2.49653	2.62836	3.01781	0.579778	0.403429	0.646371	6.55224e-09	-2.45623	down
gene12427	712	710	783	153	110	132	29.9672	29.78	32.8801	6.44074	4.71237	5.7081	4.08836e-134	-2.45434	down
gene12447	135	160	136	25	32	21	3.79809	4.45075	3.84432	0.720191	0.913045	0.626248	2.15839e-27	-2.43985	down
gene16294	39	36	50	11	2	10	2.1698	1.93088	2.77969	0.611546	0.157162	0.570162	7.56991e-09	-2.41528	down
gene1633	115	85	82	13	17	22	4.73082	3.45137	3.3756	0.547462	0.732716	0.956378	1.46333e-13	-2.41289	down
gene20880	1037	1152	1072	194	207	202	60.7711	66.4099	61.9308	11.7695	12.9459	13.0963	1.80328e-179	-2.40861	down
gene8437	1514	1678	1642	338	266	293	114.087	121.802	121.325	24.638	19.4558	23.2506	2.38227e-167	-2.40353	down
gene5592	41	44	66	5	5	18	1.08188	1.09076	1.70718	0.140604	0.145368	0.463514	1.97916e-06	-2.40333	down
gene4921	388	398	386	79	70	69	13.6523	13.6083	13.9054	3.06196	2.75704	2.55929	2.09232e-75	-2.4002	down
gene8987	136	164	189	37	29	25	7.05545	8.2629	9.80561	1.84363	1.46498	1.362	4.12454e-20	-2.39927	down
gene16744	328	341	291	59	58	63	20.4851	20.9519	18.1309	3.71875	3.67419	4.07779	6.22982e-61	-2.38869	down
gene9353	97	88	71	9	16	23	3.13392	2.81744	2.2696	0.302803	0.532967	0.768159	3.50749e-16	-2.38858	down
gene12614	735	728	679	138	124	140	25.8624	25.079	23.9459	4.87858	4.42614	5.22257	1.97632e-138	-2.38732	down
gene14381	251	297	314	60	51	51	6.17769	7.27023	7.74147	1.49436	1.28185	1.27804	3.51757e-41	-2.38507	down
gene27664	434	420	465	84	78	87	55.3884	49.9233	58.5657	10.6615	10.0587	12.1022	3.60811e-84	-2.37871	down
gene11853	71	70	60	13	10	15	6.22129	5.84162	5.19873	1.15226	0.94872	1.41773	6.93016e-13	-2.37671	down
gene24379	41	38	37	9	1	12	0.799816	0.745492	0.727974	0.184001	0.038004	0.241353	3.56919e-08	-2.37169	down
gene19166	50	27	28	6	9	5	1.04675	0.568365	0.598642	0.137014	0.202219	0.108932	0.0001553	-2.36691	down
gene18275	803	800	820	154	163	146	79.1829	75.8963	80.3491	15.0647	15.9199	15.5327	6.73336e-154	-2.36133	down
gene16465	278	291	276	65	53	44	6.53398	6.81251	6.51087	1.57574	1.31255	1.07863	2.17982e-52	-2.3567	down
gene16020	108	99	73	14	13	27	2.21764	2.01844	1.67818	0.288966	0.296338	0.565876	5.81447e-12	-2.34794	down
gene4559	85	109	122	17	24	20	4.84871	6.04492	6.88711	0.964632	1.3959	1.21835	2.03647e-16	-2.34625	down
gene29784	34	35	24	8	4	6	1.7903	1.82747	1.26598	0.443894	0.253859	0.332257	7.71129e-07	-2.34312	down
gene15466	82	109	93	16	10	29	5.52478	7.06811	6.27914	1.49546	1.02186	3.1164	1.17798e-16	-2.34128	down
gene1236	23	25	24	3	4	7	0.359678	0.389268	0.385044	0.0583521	0.0753518	0.111575	1.06819e-05	-2.33567	down
gene17266	48	53	48	7	11	11	7.20533	7.78198	9.06407	1.31921	2.1699	2.53422	8.90946e-10	-2.33464	down
gene7465	92	98	66	18	18	14	3.80122	3.88842	2.73135	0.715356	0.737579	0.598923	5.25694e-13	-2.33015	down
gene14542	179	139	131	40	23	25	5.23972	3.96628	3.83665	1.15052	0.65974	0.750668	9.99251e-16	-2.32522	down
gene4856	395	327	360	60	75	77	4.5077	3.7336	4.11056	0.699356	0.87236	0.904055	4.4811e-51	-2.32522	down
gene8952	89	101	65	19	18	13	3.05594	3.42771	2.22564	0.699284	0.658346	0.482005	2.86976e-11	-2.32452	down
gene13730	193	210	163	49	32	30	7.38563	7.94179	6.26676	1.9374	1.27617	1.23602	1.31588e-26	-2.32412	down
gene2257	941	965	949	166	179	217	35.3055	35.3377	34.5538	6.14848	6.34097	8.204	1.96016e-176	-2.31829	down
gene3306	102	118	104	27	22	15	6.11982	6.84915	6.19731	1.6438	1.36548	0.975419	1.63266e-19	-2.31363	down
gene6214	1012	1078	1050	246	204	171	29.5507	31.2802	30.6773	7.18845	5.93053	5.14813	2.6321e-192	-2.31178	down
gene20610	109	89	110	18	23	20	3.4158	3.06991	3.40531	0.568757	0.736796	0.748314	1.57882e-18	-2.30969	down
gene18709	207	155	187	43	32	34	8.54195	6.38222	7.67627	1.86104	1.39454	1.49996	1.94477e-23	-2.30629	down
gene4491	151	134	122	30	18	33	4.02652	3.49243	3.25839	0.756164	0.46287	0.881146	4.77904e-24	-2.30266	down
gene5288	102	81	108	11	22	25	1.602	1.27716	1.71018	0.176274	0.348136	0.404599	1.89883e-17	-2.30023	down
gene28341	605	640	619	108	137	128	13.8205	14.4711	14.3581	2.56962	3.2862	3.05511	1.45524e-114	-2.29469	down
gene18536	695	649	709	156	128	128	44.3972	40.4938	44.0779	10.041	8.32848	8.22854	9.0031e-126	-2.29065	down
gene295	42	66	51	11	9	12	2.80743	4.24563	3.2177	0.769337	0.656547	0.835968	6.23353e-10	-2.28608	down
gene4392	120	123	92	22	31	15	4.55791	4.56634	3.46612	0.859048	1.19341	0.601411	2.45194e-17	-2.27468	down
gene26599	6644	6792	6546	1611	1267	1179	563.074	557.455	553.269	134.738	106.676	107.384	0	-2.27392	down
gene17426	450	432	405	92	94	76	33.8446	32.1518	30.4606	6.97802	7.23874	5.99919	3.23518e-77	-2.27019	down
gene28822	39	30	34	8	5	8	1.91197	1.41578	1.55001	0.400864	0.276276	0.380415	4.28263e-07	-2.26784	down
gene20363	1352	1466	1374	309	273	273	46.8327	50.2725	47.5062	10.5364	9.35499	9.53351	4.85477e-235	-2.26723	down
gene25604	300	299	256	68	64	43	21.4886	20.66	18.1325	4.88304	4.67872	3.18898	1.07214e-46	-2.26253	down
gene29410	30	44	33	3	9	10	1.18846	1.67598	1.30418	0.145701	0.377216	0.404678	2.98363e-07	-2.25515	down
gene24943	59	57	68	9	8	21	1.9834	1.88125	2.25032	0.309413	0.28703	0.718818	3.81652e-11	-2.24852	down
gene22193	164	142	163	37	23	37	4.04303	3.49249	3.96504	0.954288	0.589722	0.949969	7.27197e-27	-2.24703	down
gene15389	615	564	511	117	96	137	24.5679	22.0913	20.301	4.59775	3.75782	5.53876	1.4719e-48	-2.24523	down
gene29440	34	24	24	6	4	7	0.967736	0.700399	0.728007	0.189648	0.138885	0.211712	5.94608e-06	-2.24391	down
gene23746	313	311	273	61	49	76	11.3216	11.0564	9.67212	2.3005	1.94155	2.84651	2.4318e-52	-2.24333	down
gene22680	36	25	34	8	11	1	1.21067	0.854311	1.16901	0.287914	0.400035	0.0652133	1.57374e-06	-2.2224	down
Solanum_lycopersicum_newGene_2910	57	64	50	10	11	15	2.90441	3.11009	2.58589	0.568699	0.588302	0.80214	2.59206e-10	-2.22139	down
gene2727	1720	1592	1551	321	348	355	35.7444	32.696	34.557	8.6946	9.37192	9.41603	8.83611e-146	-2.22131	down
gene25056	48	51	43	18	3	9	1.34241	1.43895	1.19685	0.50361	0.109729	0.260914	7.91702e-09	-2.21659	down
gene20372	83	87	76	24	9	19	10.7864	10.9092	9.76661	3.28365	1.32796	2.84348	3.43954e-14	-2.21563	down
gene11319	112	138	137	30	21	31	6.63366	7.98784	8.08651	1.7409	1.24333	1.88008	1.00247e-21	-2.21186	down
gene12672	167	163	164	37	29	39	4.215	4.08598	4.01132	1.35426	0.732353	1.01095	1.13102e-27	-2.20763	down
Solanum_lycopersicum_newGene_591	98	81	83	21	12	23	3.31979	2.7193	2.81943	0.733103	0.428946	0.810413	6.4287e-15	-2.19966	down
gene8026	1301	1495	1221	298	250	316	100.631	109.714	92.4017	22.4716	18.9678	25.8719	5.38393e-43	-2.19054	down
gene20265	676	581	681	159	116	142	148.625	118.407	145.374	34.3567	25.9278	34.3816	5.2008e-55	-2.19004	down
gene27853	34	24	25	9	8	1	0.617531	0.435264	0.469697	0.168135	0.156485	0.0184555	8.3792e-06	-2.17982	down
gene2079	267	229	241	56	51	53	11.7822	9.9567	10.3867	2.67992	2.25602	2.55743	5.73763e-41	-2.17732	down
gene25371	34	36	44	10	7	8	0.947363	1.00047	1.22727	0.287269	0.21637	0.230648	3.13031e-07	-2.16238	down
gene2674	604	619	597	131	151	118	31.5366	30.9414	30.9481	6.78796	7.80723	6.49289	4.06078e-103	-2.15956	down
gene27658	295	295	250	74	43	68	8.19904	8.07904	6.94542	2.12529	1.23296	1.98872	2.63426e-37	-2.15651	down
gene11449	123	111	138	33	24	25	4.12667	3.66047	4.62081	1.10388	0.815112	0.881245	3.31792e-20	-2.15516	down
gene8431	2151	2211	2278	500	487	486	207.395	204.534	216.153	46.9124	46.6456	48.2848	8.78999e-292	-2.14596	down
gene9268	1034	1181	1124	241	227	273	30.2725	34.2119	33.2314	7.11492	6.73226	8.29776	6.64356e-100	-2.14525	down
gene20370	70	67	61	24	13	7	2.32899	2.19672	2.03021	0.796151	0.445284	0.239753	3.46865e-11	-2.14409	down
gene20612	334	290	276	80	71	49	5.26828	4.56295	4.3076	1.27643	1.13605	0.791046	1.55676e-34	-2.14396	down
gene20789	1039	1236	1120	261	270	225	50.5999	57.6267	54.5157	12.842	13.4367	11.6768	5.21672e-61	-2.14052	down
gene18468	41	49	40	17	5	7	2.22863	2.62817	2.15046	0.957236	0.336557	0.415947	6.99662e-08	-2.13816	down
gene19533	39	41	45	8	10	10	0.46095	0.481047	0.521822	0.096132	0.121215	0.116338	1.27478e-07	-2.13181	down
gene19157	111	141	125	29	20	36	3.00259	3.78877	3.3607	0.804185	0.565541	1.02457	4.5183e-20	-2.12221	down
gene14380	955	969	910	215	229	196	34.3723	34.7645	32.6785	7.75293	8.28035	7.21743	3.48897e-155	-2.1204	down
gene1383	93	97	75	16	21	23	1.10084	1.13306	0.894069	0.188804	0.251553	0.280991	2.36066e-14	-2.11661	down
gene25656	1305	1464	1377	324	316	308	95.1293	103.317	98.6352	23.3668	23.2761	23.4671	1.54664e-141	-2.10229	down
gene19779	81	67	66	11	17	21	2.6206	2.16584	2.13848	0.369396	0.576779	0.710964	1.11223e-11	-2.10036	down
gene18510	139	124	103	35	25	24	2.54674	2.25382	1.88269	0.619231	0.448322	0.441631	3.19462e-18	-2.09741	down
gene23856	49	49	37	16	7	8	4.82642	4.67394	3.63795	1.51435	0.733574	0.865273	6.35397e-08	-2.09665	down
gene23670	70	54	63	23	12	8	2.23505	1.69102	2.00159	0.758712	0.410949	0.268455	2.44143e-10	-2.09475	down
gene18581	244	248	246	55	46	69	8.7141	8.65982	8.71397	1.98893	1.68359	2.60446	6.68702e-39	-2.09147	down
gene9806	31	37	23	5	12	4	10.3818	10.64	7.18627	1.78864	4.10599	1.58231	6.83155e-06	-2.08967	down
gene2035	61	53	44	15	12	10	3.32043	2.84023	2.3787	0.850052	0.72478	0.572415	7.80599e-09	-2.06843	down
gene20867	157	147	170	48	36	27	4.01925	3.73343	4.31828	1.21399	0.91782	0.709366	2.38763e-24	-2.06807	down
gene15560	86	106	111	27	15	29	1.91872	2.2812	2.48321	0.601116	0.343466	0.644909	7.97746e-16	-2.06652	down
Solanum_lycopersicum_newGene_53	210	219	222	57	57	39	2.68983	2.94416	3.14066	1.38898	1.82574	1.06816	1.62125e-33	-2.06285	down
gene17076	55918	61656	60952	15920	13264	12775	17223.8	17020.2	18160.5	4694.38	4009.5	4435.03	1.42146e-139	-2.06263	down
gene5775	1130	1062	1042	287	227	254	18.7324	17.4532	17.3104	4.72784	3.73556	4.25135	8.06808e-151	-2.04783	down
gene5673	96	91	82	25	21	18	2.2853	2.16361	1.95379	0.603621	0.507705	0.441319	6.28878e-14	-2.04535	down
gene3304	86	99	134	14	33	29	2.39825	2.67614	3.63559	0.386968	0.913674	0.843498	5.15255e-08	-2.04249	down
gene24913	247	219	246	73	50	47	5.33852	4.73505	5.33276	1.5226	1.05519	1.00163	3.13329e-36	-2.0401	down
gene26158	45	47	42	10	3	19	1.89255	1.90944	1.72716	0.41781	0.156685	0.820677	1.28555e-07	-2.03904	down
gene1230	272	225	195	56	45	65	29.1471	23.0065	20.7598	6.02996	4.77824	7.27952	3.95256e-15	-2.0334	down
gene5881	24	32	23	4	12	3	0.574031	0.931035	0.699092	0.18119	0.315387	0.0721888	3.589e-05	-2.02989	down
gene18556	39	32	37	10	9	7	4.14198	3.06178	3.76775	1.0859	1.04576	0.805014	1.98052e-06	-2.0283	down
gene14018	84	72	97	22	22	17	3.22156	2.75527	3.69502	0.876805	0.868353	0.68245	5.461e-13	-2.02587	down
gene8727	65	67	79	18	25	8	1.42249	1.45552	1.72895	0.389395	0.551252	0.178672	5.48634e-11	-2.02252	down
gene11554	585	353	725	46	171	185	12.1513	7.24121	15.1056	0.959954	3.51828	3.86459	0.000207258	-2.02165	down
gene16387	24345	23730	24988	6197	5775	5704	2003.48	1876.11	2041.99	505.52	476.018	490.752	0	-2.02094	down
gene23161	941	908	978	250	225	210	15.5489	15.0034	16.1775	4.167	3.85808	3.54832	1.4529e-144	-2.01872	down
gene20018	2529	2714	2405	631	623	609	61.9461	65.6429	59.1441	15.0906	14.8018	14.9713	6.70192e-117	-2.01109	down
gene21224	467	454	460	121	84	134	9.53942	9.09978	9.5138	2.42154	1.69423	2.70484	5.10234e-70	-1.9998	down
gene27211	5134	5109	5218	1241	1304	1252	358.224	350.908	360.652	85.2122	89.9368	91.2694	0	-1.99928	down
gene19160	3881	3725	3768	962	894	942	117.941	112.215	114.44	29.9697	27.9969	30.1658	0	-1.99689	down
gene28322	1598	1348	1498	404	333	358	35.7108	30.0581	33.5607	9.1755	7.65793	8.27841	3.21666e-55	-1.99463	down
gene2866	22	28	27	14	2	3	0.649583	0.837124	0.808429	0.414873	0.0860945	0.0913852	5.62618e-05	-1.99261	down
gene16054	25	30	26	2	7	11	1.65097	1.89841	1.70535	0.184325	0.511723	0.759319	3.80935e-05	-1.99088	down
gene5069	73	91	74	32	15	12	3.28963	3.95359	3.29135	1.41614	0.69111	0.556006	5.80308e-12	-1.98601	down
Solanum_lycopersicum_newGene_508	180	161	159	29	49	46	7.95029	7.02902	6.86689	1.34364	2.31361	2.24659	2.49148e-24	-1.98524	down
gene27855	408	441	416	112	99	103	11.6268	12.7303	11.6822	3.3943	2.94941	3.11649	3.02904e-63	-1.98386	down
gene26527	805	918	788	187	202	239	16.4058	18.6004	16.0951	3.75254	4.03492	4.87198	7.39864e-53	-1.97288	down
gene1567	723	692	666	159	169	195	20.2753	19.1107	18.7117	4.41914	4.71377	5.6314	2.59679e-103	-1.96597	down
gene15767	91	79	74	12	28	22	4.25367	3.59842	3.43978	0.570672	1.33248	1.06828	5.89689e-12	-1.95033	down
gene11004	76	58	70	18	18	16	2.22738	1.67855	2.0242	0.519451	0.541475	0.482141	3.7669e-10	-1.94579	down
gene5611	39	35	24	13	3	9	1.10941	0.880856	0.758628	0.443727	0.0994601	0.218726	1.06248e-05	-1.94483	down
gene21481	72	79	52	23	12	17	3.61784	3.83456	2.56476	1.16647	0.638723	0.892285	6.43116e-09	-1.93875	down
gene6385	2223	2161	2197	525	573	599	125.783	119.681	123.317	29.2773	32.2411	34.3299	4.30832e-246	-1.92888	down
gene27969	2334	2502	2464	605	636	650	67.6443	71.7508	71.4774	17.5712	18.505	19.4582	4.46579e-259	-1.92224	down
gene24466	70	80	85	21	16	24	1.65429	1.86135	2.00842	0.504444	0.384508	0.582978	2.5892e-11	-1.91899	down
gene2337	840	869	894	237	208	231	73.682	74.815	77.9612	20.3182	17.8116	20.6051	3.22812e-124	-1.91857	down
gene6083	212	247	224	38	47	93	8.90136	10.126	9.34536	1.65433	1.98077	4.05257	3.44697e-18	-1.91302	down
gene23992	36	36	43	16	6	8	1.09376	1.08356	1.29343	0.483522	0.22647	0.255061	2.88343e-06	-1.91216	down
gene2633	27	37	24	6	10	7	0.447286	0.620956	0.397862	0.108341	0.175545	0.117399	3.52619e-05	-1.90956	down
gene21602	31	28	29	9	4	10	0.695369	0.618339	0.650524	0.204523	0.105331	0.227637	3.52568e-05	-1.90927	down
gene18834	120	90	111	27	36	21	3.01834	2.26121	2.97887	0.713571	0.965371	0.551592	6.41434e-15	-1.90807	down
gene23776	68	57	58	14	16	18	2.72918	2.26411	2.33535	0.568227	0.667503	0.767146	5.43973e-09	-1.90442	down
gene10795	5125	5212	5022	1474	1231	1330	206.122	205.33	200.58	57.5089	48.2307	53.5278	0	-1.90205	down
gene15925	49	40	63	12	15	13	1.46624	1.1949	1.87228	0.366171	0.474038	0.411073	1.07345e-07	-1.89938	down
gene12326	38	35	37	18	7	4	2.51925	2.21095	2.41824	1.2163	0.501089	0.276297	5.24344e-06	-1.89749	down
gene8721	635	507	449	123	147	151	17.4977	13.8556	12.39	3.39362	4.06164	4.24441	3.91239e-13	-1.89197	down
gene28888	8084	8432	8083	2253	2214	2069	235.842	241.921	234.764	69.0937	67.6882	63.4291	0	-1.88574	down
gene13216	56	35	29	12	12	8	1.46602	0.911728	0.775188	0.315836	0.324763	0.217566	0.000555664	-1.88148	down
gene20836	228	255	255	74	65	58	10.4919	11.3111	11.4532	3.42599	3.05729	2.71601	1.31277e-33	-1.87898	down
gene14509	132	135	107	34	42	24	21.6932	20.6127	17.1909	5.51545	6.8691	4.42108	6.55899e-17	-1.87706	down
gene27783	57	68	62	19	14	17	1.54554	1.81787	1.67355	0.527136	0.390712	0.470447	5.50363e-09	-1.87648	down
gene6794	151	125	93	29	35	35	3.89874	3.19999	2.4006	0.751796	0.899142	0.944909	7.11786e-08	-1.87217	down
gene24837	29465	27308	28590	7844	7360	7732	3625.69	3251.1	3439.32	985.675	937.28	1023.14	1.10481e-250	-1.86962	down
gene12700	239	255	261	67	73	63	6.83889	7.17453	7.20166	2.02716	2.04948	1.90716	3.77559e-34	-1.86854	down
gene19516	95	79	93	34	16	22	8.42414	6.93942	8.24997	3.10074	1.53507	2.16674	2.99349e-12	-1.86448	down
gene15057	287	238	268	65	76	73	8.73384	7.17179	8.13069	1.98623	2.32173	2.30061	8.36615e-36	-1.8634	down
gene24515	306	283	306	86	77	79	9.89278	9.87077	11.8324	2.09971	2.7937	2.68301	1.55984e-40	-1.8605	down
gene15390	1421	1409	1413	350	397	402	51.9039	50.1955	51.5306	12.5731	14.4462	15.2342	1.7195e-178	-1.85826	down
gene5448	178	163	131	31	64	33	4.10984	3.70889	2.99598	0.7065	1.469	0.778533	3.39184e-11	-1.85676	down
gene8430	26089	26671	25799	7433	6898	6975	2303.89	2230.04	2211.54	618.631	573.215	644.935	0	-1.85612	down
gene3104	150	167	166	37	58	36	3.57837	3.99882	3.91269	0.878346	1.35434	0.888276	1.93169e-21	-1.85608	down
gene21819	92	51	96	29	23	13	7.26076	3.89409	7.4064	2.23838	1.80926	1.10475	0.000125064	-1.8525	down
gene12891	2417	2502	2401	716	687	598	72.8815	71.5188	71.227	21.1359	20.0257	18.8975	6.55186e-243	-1.8448	down
gene17956	9187	9621	9494	2628	2646	2465	269.371	279.605	279.211	75.7109	76.3088	73.912	0	-1.84427	down
gene20675	37	40	29	10	7	12	2.65657	2.7886	2.0785	0.748244	0.570165	0.916143	1.19295e-05	-1.84351	down
gene17895	207	213	152	67	52	38	7.3718	7.41969	5.41373	2.29741	1.80089	1.37213	2.50616e-11	-1.83934	down
gene27462	35	28	50	10	0	21	0.8583	0.694554	1.24679	0.256327	0.0242353	0.549206	0.00293651	-1.83831	down
gene22928	44	48	39	17	17	2	3.2926	3.48613	2.90119	1.24742	1.29748	0.157852	1.42638e-06	-1.83789	down
gene20681	132	103	125	37	33	29	9.64517	7.43197	9.17821	2.71181	2.4355	2.24248	8.06167e-16	-1.8363	down
gene2535	136	117	134	39	36	32	5.05853	4.23149	4.93586	1.43883	1.30059	1.21885	7.1151e-17	-1.82845	down
gene21162	65	69	83	21	12	27	2.12839	2.227	2.69454	0.725287	0.428896	0.929063	6.91233e-10	-1.82768	down
gene27872	230	226	234	56	64	71	6.39205	6.20291	6.49194	1.53122	1.77683	2.00021	3.88999e-30	-1.8265	down
gene206	78	62	44	23	16	12	3.04856	2.38479	1.69313	0.924398	0.653537	0.494159	2.29475e-05	-1.82558	down
gene8838	39	28	34	9	12	7	2.09339	1.51553	1.83383	0.524527	0.693772	0.376984	2.15549e-05	-1.82489	down
gene8412	480	421	419	132	118	116	17.6941	15.1734	15.4219	4.74958	4.27846	4.38089	3.86417e-54	-1.82442	down
gene28376	2241	2227	2303	650	577	651	157.963	152.576	160.15	45.7909	41.1276	47.2392	1.09249e-228	-1.8237	down
gene9942	550	475	514	158	146	123	17.7513	15.0237	16.4371	5.02182	4.64216	4.07623	8.28773e-56	-1.82349	down
gene12578	24	25	23	6	9	5	1.78244	1.72592	1.63705	0.482282	0.727148	0.400505	0.000269317	-1.82184	down
gene12602	386	380	362	98	114	103	8.3014	8.24543	7.79638	2.24108	2.65976	2.4958	1.30288e-49	-1.81402	down
gene18516	234	167	182	51	62	50	12.3293	8.64875	9.47443	2.69371	3.34442	2.75418	6.13784e-12	-1.81263	down
Solanum_lycopersicum_newGene_440	99	81	48	19	21	24	3.37546	3.13374	1.82365	0.754054	0.580506	0.783296	0.000316447	-1.80709	down
gene10340	77	111	97	27	18	35	2.87801	4.04555	3.5896	1.00199	0.683206	1.35667	3.62981e-10	-1.80591	down
gene3299	63	50	65	19	14	17	1.60538	1.2715	1.63639	0.511314	0.381293	0.45357	3.35451e-08	-1.80546	down
gene30226	24	24	30	6	8	8	1.72105	1.67356	2.13585	0.467527	0.631083	0.60534	0.000185417	-1.79926	down
Solanum_lycopersicum_newGene_2202	38	39	47	21	10	4	1.31928	1.33561	1.6044	0.735208	0.361771	0.143458	3.84814e-06	-1.79883	down
gene18008	396	410	459	102	138	117	10.0604	10.3056	11.7122	2.60285	3.51007	3.05826	2.77702e-48	-1.79859	down
gene12890	1373	1360	1347	393	409	353	34.9181	34.0439	34.3454	10.4976	10.4045	9.5637	1.29986e-164	-1.79436	down
gene6991	212	245	197	61	60	65	4.81315	5.08841	4.17774	2.19349	1.43759	1.95605	1.13113e-27	-1.78756	down
gene6708	24	24	22	7	5	8	0.975203	0.959359	0.872608	0.298659	0.232347	0.324495	0.000410098	-1.78085	down
gene11058	1096	1264	1195	328	379	310	45.9337	52.4391	50.149	13.9077	16.0955	13.488	2.08236e-65	-1.77908	down
gene6241	1393	1406	1336	379	437	370	35.1404	35.3641	33.6318	9.53969	11.0204	9.48181	2.04308e-163	-1.77547	down
gene8053	548	566	534	174	133	166	35.2443	36.2143	34.1879	11.4462	8.78728	11.2205	7.20911e-71	-1.77436	down
gene4927	2944	3058	3040	867	810	919	127.441	135.323	127.4	38.9008	37.4334	46.6321	3.65508e-253	-1.77384	down
gene12702	102	102	122	32	36	26	1.49998	1.50408	1.79097	0.486989	0.524787	0.376409	1.16459e-13	-1.76769	down
gene4342	623	747	641	223	174	183	24.9104	29.4121	25.6809	8.8858	6.91301	7.51388	1.90646e-33	-1.76734	down
gene23126	197	215	219	63	54	65	13.0807	14.0781	14.2047	4.32759	3.81985	4.60228	3.01026e-26	-1.7671	down
gene24348	140	136	146	45	43	34	3.16203	3.03855	3.27565	1.00608	0.955589	0.779241	1.73558e-17	-1.76405	down
gene14406	170	174	195	39	48	69	5.00463	5.06284	5.76526	1.16767	1.40787	2.11066	2.76984e-22	-1.76191	down
gene6265	254	197	198	59	67	62	8.93399	6.76034	6.91553	2.07197	2.32223	2.22191	3.08425e-16	-1.7614	down
gene5613	35	27	38	7	11	11	0.722796	0.56656	0.786655	0.157014	0.244495	0.23544	3.98348e-05	-1.75932	down
gene6844	736	755	746	224	241	184	42.6387	42.1071	43.165	13.0992	14.1765	11.4724	1.91588e-94	-1.75897	down
gene4646	110	118	102	31	38	27	3.6161	3.60985	3.44898	0.882861	1.0731	0.911248	1.102e-13	-1.75514	down
gene16521	54	50	47	15	16	13	0.786014	0.727372	0.694858	0.217201	0.236804	0.192756	6.5412e-07	-1.75282	down
gene16820	36	27	33	8	5	15	0.719275	0.653115	0.774355	0.167866	0.236837	0.772315	5.89942e-05	-1.75082	down
gene10489	41	55	48	10	11	21	0.796789	1.05186	0.919082	0.203986	0.217294	0.413937	1.18494e-06	-1.75055	down
gene23879	143	135	146	55	37	32	16.0913	14.9685	16.195	6.24575	4.27947	3.85442	2.42979e-17	-1.74749	down
gene11608	787	787	809	215	224	258	21.4401	21.0885	21.8767	5.90566	6.23549	7.23805	1.66203e-99	-1.74701	down
gene28163	518	483	428	138	131	150	19.5571	17.9576	16.1218	5.26663	5.01344	5.85342	4.85533e-37	-1.74371	down
gene6008	1161	1283	1200	362	336	371	46.9145	51.0778	48.7436	14.5505	13.5273	15.3934	6.57102e-129	-1.74276	down
gene14016	42534	41405	46394	13343	11891	13019	4798.08	4354.14	5085.6	1497.04	1349.46	1595.22	2.01374e-100	-1.74204	down
gene21859	158	181	148	42	51	50	3.50292	3.95941	3.28898	0.946729	1.15931	1.14703	8.41087e-20	-1.74148	down
gene2939	244	192	170	50	62	66	7.51219	5.49378	5.15663	1.39669	1.70996	1.8464	1.57093e-10	-1.74136	down
gene8023	325	347	330	107	97	91	34.5349	34.9592	33.8901	11.3924	10.4725	10.5221	2.37475e-41	-1.73771	down
gene24460	263	278	301	84	91	73	9.76937	10.1516	11.1704	3.06901	3.30632	2.82764	1.58864e-34	-1.73702	down
gene13942	63	82	45	20	19	17	3.14016	4.01654	2.2096	1.05596	1.00409	0.907724	3.88203e-05	-1.73637	down
gene4775	583	587	574	173	187	157	21.2127	21.0425	20.9733	6.40555	6.93888	6.05951	3.64554e-72	-1.72784	down
gene15081	61	47	57	21	18	10	2.4335	1.78596	2.30213	0.88807	0.767797	0.434073	2.86222e-07	-1.72566	down
gene8776	356	329	338	91	108	105	6.67702	6.17525	6.32808	1.90002	2.05513	2.16941	9.01597e-42	-1.72429	down
gene3681	388	406	376	108	115	125	20.9799	21.4565	20.11	5.84354	6.27153	6.92754	7.72489e-48	-1.72289	down
gene15397	61	61	73	23	14	21	4.73533	4.57798	5.69709	1.8048	1.1262	1.71523	2.47516e-08	-1.72267	down
gene22984	335	357	407	119	96	112	10.8554	11.3537	13.0917	3.81882	3.07594	3.63304	2.12614e-33	-1.72218	down
gene28275	932	819	846	274	230	270	28.9661	25.1214	26.1322	8.67186	7.50812	8.79447	2.78196e-62	-1.72011	down
gene2838	260	291	308	79	92	85	4.03307	4.50746	4.76998	1.24507	1.44664	1.3435	9.28463e-35	-1.71992	down
gene23804	1904	1887	1883	550	534	608	128.515	124.05	125.234	37.089	36.5065	42.3846	1.704e-188	-1.71917	down
gene20249	81	96	111	25	28	33	4.27843	4.20534	4.78457	1.49361	1.29472	1.54861	8.72901e-12	-1.71677	down
gene6645	284	265	291	71	93	87	6.88182	6.32765	7.0406	1.71214	2.25718	2.12268	7.41588e-34	-1.71625	down
gene28107	483	488	487	148	134	154	11.1699	11.0663	11.3173	3.57147	3.15636	3.73091	1.47946e-59	-1.71511	down
gene10068	209	172	165	72	39	53	4.88457	3.95827	3.83381	1.70698	0.945982	1.29698	2.40255e-14	-1.70909	down
gene1697	818	834	792	258	252	225	18.8825	19.0573	18.2591	5.93447	5.79376	5.3639	1.44453e-98	-1.70711	down
gene18540	2018	2107	2124	631	673	577	137.157	139.033	143.615	43.0437	46.5839	41.2789	2.31386e-196	-1.70572	down
gene22807	2139	2266	2398	642	543	866	20.1733	21.1672	22.6826	5.93773	4.97318	8.11199	6.2345e-43	-1.70307	down
gene23441	98	90	93	30	33	22	1.21852	1.11517	1.15034	0.377452	0.41537	0.281562	2.39312e-11	-1.69889	down
gene8052	445	556	440	168	129	139	28.5053	35.4234	28.1071	10.99	8.5104	9.32005	2.27684e-18	-1.69824	down
gene15254	180	154	188	59	53	46	5.25625	4.42244	5.45174	1.74866	1.58738	1.37818	1.7668e-20	-1.69781	down
gene11232	2403	2444	2345	721	688	769	79.0657	78.9102	77.1999	23.6064	22.7822	25.6469	4.14436e-210	-1.69694	down
gene25550	603	569	577	149	179	202	28.9717	26.7382	27.7552	7.6613	9.10056	10.4378	1.9575e-70	-1.69599	down
gene17611	38	54	43	9	20	12	0.656037	0.92189	0.75377	0.16355	0.355414	0.21433	4.5684e-06	-1.69278	down
gene13948	2415	2579	2516	774	792	715	92.9357	99.3955	95.9689	14.8586	14.5528	13.6872	5.4613e-214	-1.69273	down
gene8460	1777	1718	1851	562	550	513	28.2308	27.0427	29.2768	8.83534	8.62944	8.07886	1.66106e-177	-1.69162	down
gene4255	39	39	37	13	14	8	2.15255	2.10553	2.01195	0.720636	0.80063	0.451489	2.21054e-05	-1.69012	down
gene18553	459	392	416	132	120	134	11.0618	8.83701	9.74453	3.35304	3.02239	3.38993	2.16515e-48	-1.68843	down
gene18294	131	124	125	28	35	53	7.94508	7.30978	7.56498	1.71773	2.1238	3.39911	8.0053e-15	-1.68521	down
gene9182	334	337	364	121	81	114	8.02033	7.89617	8.62557	2.96323	1.94653	2.90486	6.74922e-41	-1.68505	down
gene22276	1483	1520	1479	467	445	458	128.684	126.001	124.814	41.6449	40.2921	43.6031	2.00531e-158	-1.68355	down
gene17104	2551	2656	2533	846	781	741	77.2686	79.5072	77.1742	25.2694	23.2189	22.8449	4.55726e-215	-1.6823	down
gene11483	1047	1117	1091	348	337	312	62.6305	64.7482	64.9024	20.8837	20.4295	19.6753	1.98119e-125	-1.68058	down
gene23931	351	387	302	97	104	118	8.81459	9.45162	7.63356	2.3799	2.56463	2.9765	5.67731e-22	-1.67856	down
gene18782	1945	1800	1807	551	498	657	33.3435	30.5922	31.0363	9.52542	8.5492	11.3744	3.74186e-84	-1.67593	down
gene318	185	178	180	66	45	56	7.67866	7.34166	7.66713	2.77166	1.88912	2.25057	6.74252e-21	-1.67471	down
gene22695	27	27	24	10	6	8	0.384254	0.393106	0.357692	0.151901	0.100209	0.121076	0.000422726	-1.67413	down
gene11454	6038	5848	5907	1871	1845	1772	315.509	298.938	303.25	97.955	98.4473	96.0783	3.35911e-294	-1.6706	down
gene26162	189	183	237	61	62	66	12.9259	12.9068	16.4502	4.61362	4.41562	5.53691	5.45754e-17	-1.66138	down
gene17924	73	82	83	36	18	20	5.56826	6.00528	6.17123	2.72717	1.40607	1.63979	1.9363e-09	-1.65895	down
gene1928	167	199	187	70	63	39	14.2685	16.2491	15.6696	5.98124	5.50125	3.68156	5.43496e-21	-1.65858	down
gene11735	1782	1719	1614	518	520	557	39.6806	38.038	35.8534	11.6507	11.7927	12.7221	1.03814e-117	-1.65483	down
gene14377	89	68	86	30	22	24	5.60326	4.23571	5.39951	1.97232	1.48115	1.67743	1.49228e-09	-1.65061	down
gene4104	52	66	48	12	19	21	11.84	12.8089	10.513	2.54086	4.11056	5.38448	6.92466e-07	-1.64802	down
gene9226	839	824	863	301	226	266	85.6546	82.6817	87.101	30.7039	23.2089	28.0272	2.54952e-96	-1.64501	down
gene17009	7874	7675	8222	2567	2373	2533	538.988	519.823	552.954	173.971	162.931	178.902	4.96159e-258	-1.64298	down
gene19188	4882	5327	5301	1723	1553	1604	702.273	749.611	750.959	255.98	233.581	249.172	1.56426e-141	-1.64174	down
gene17188	2229	2139	2272	652	693	750	82.5679	77.6848	83.9425	23.4859	24.9938	27.7932	6.30023e-190	-1.63775	down
gene18212	466	520	487	162	164	139	16.4819	18.0249	17.2444	5.60881	5.70901	4.95394	3.27213e-56	-1.63706	down
gene1421	31	39	31	6	22	4	0.93018	1.15387	0.917915	0.191468	0.656906	0.118748	0.000554674	-1.63231	down
gene4667	3669	3898	4127	1460	1099	1153	169.756	177.11	191.378	66.6071	50.2753	54.3704	5.83445e-60	-1.62901	down
gene22026	7193	7179	6945	2520	2207	2064	940.065	882.045	902.278	323.773	286.215	284.502	6.2858e-216	-1.624	down
gene2052	1113	1277	1166	392	370	372	88.711	96.3483	91.957	30.7119	29.4368	31.0509	1.07564e-67	-1.62236	down
gene8925	2081	2208	2093	709	625	702	47.8724	50.6353	47.3608	11.9437	10.3629	11.5226	6.98834e-183	-1.62181	down
gene13920	1760	1796	1819	581	584	552	40.8726	41.3032	42.3583	13.3488	13.4623	12.9801	6.38052e-166	-1.61996	down
gene12897	3515	3635	3444	1127	1155	1108	83.2875	84.7094	81.1013	26.6615	27.474	26.8019	2.17167e-232	-1.61751	down
gene14300	56	62	82	16	25	23	6.31473	6.53403	9.07294	1.73929	2.79814	2.80218	7.72631e-08	-1.61698	down
gene24381	72	67	67	15	25	26	1.012	0.930995	0.939541	0.214441	0.359567	0.381701	4.99643e-08	-1.61564	down
gene17199	226	202	218	82	55	70	5.9632	5.30056	5.77078	2.16517	1.45056	1.90031	1.13621e-23	-1.61553	down
gene2735	46	32	31	11	13	11	1.17602	0.902293	0.768911	0.317799	0.280466	0.232164	6.81905e-05	-1.61304	down
gene9769	25	29	27	4	11	11	1.85195	2.05558	1.98001	0.342382	0.85686	0.86377	0.000505312	-1.61267	down
gene25758	301	241	223	84	88	74	4.82038	3.83492	3.5848	1.33168	1.3931	1.2017	5.21411e-13	-1.61083	down
gene26434	83	88	84	33	31	18	1.30832	1.38399	1.32573	0.525959	0.494365	0.295808	1.1783e-09	-1.61066	down
gene27820	574	484	477	176	163	155	16.6805	13.6317	13.5099	5.17954	4.83883	4.59991	6.6115e-28	-1.60952	down
gene3190	1048	1146	1053	308	378	361	24.5586	26.6656	24.6983	7.19342	8.8125	8.43616	4.63991e-87	-1.60638	down
gene13914	644	630	616	211	197	203	13.9039	13.5228	13.3955	4.52415	4.21353	4.47351	7.14169e-70	-1.60278	down
gene15392	318	291	301	119	69	107	12.9247	11.8057	12.5795	4.97068	2.84202	4.52329	8.44297e-33	-1.59873	down
gene10291	1946	2185	1898	661	667	627	43.3126	48.335	42.2356	14.4591	14.5767	13.9643	3.27213e-56	-1.59836	down
gene5871	39	48	30	13	15	10	1.23426	1.47973	0.941911	0.409779	0.487491	0.319354	4.45738e-05	-1.59638	down
gene6250	361	320	378	111	99	134	27.0409	22.5598	27.8954	8.28728	7.43182	10.921	2.30878e-33	-1.59564	down
gene5024	2886	3037	2698	941	939	923	62.3727	65.061	58.5029	19.9927	19.8592	19.9697	1.10058e-91	-1.59453	down
gene14276	3533	3506	3623	1031	1193	1243	130.726	128.402	134.685	37.3359	42.9193	44.6247	2.52775e-227	-1.59422	down
gene24570	577	578	511	205	159	179	41.7542	39.8478	36.1053	14.3076	11.1936	13.2878	1.82418e-47	-1.59107	down
gene15655	55	55	43	17	13	20	0.942721	0.943429	0.739633	0.295813	0.237229	0.357259	3.77236e-06	-1.58717	down
Solanum_lycopersicum_newGene_3193	78	58	56	18	16	29	7.41252	5.19364	5.07381	1.82451	1.65822	3.22717	3.08858e-07	-1.58135	down
gene20954	57	66	78	27	15	24	1.3944	1.58941	1.89314	0.652966	0.373487	0.589826	1.23715e-07	-1.57981	down
gene25304	1913	1915	1813	622	588	645	144.766	138.238	134.999	47.5803	45.4393	51.8187	2.54822e-163	-1.57813	down
gene9653	4978	5227	5199	1829	1656	1583	139.694	146.404	146.016	51.2584	46.4554	45.1061	8.84041e-255	-1.5774	down
gene5668	301	258	307	105	80	100	8.21787	6.97606	8.30458	2.84841	2.17689	2.74443	1.11196e-29	-1.57696	down
gene5460	86	79	93	29	35	21	2.3256	2.30465	3.47116	0.754997	1.11149	0.605708	1.7918e-09	-1.57559	down
gene5345	27	32	29	5	13	11	0.838214	0.980781	0.917546	0.173902	0.422498	0.352777	0.00040273	-1.57483	down
gene10037	66	60	59	25	19	17	2.60449	2.27627	2.34954	0.825763	0.61096	0.600128	4.36478e-07	-1.5745	down
gene12451	113	131	126	49	37	36	3.21401	3.57582	3.42744	1.32159	1.09331	1.14264	3.88457e-13	-1.57418	down
gene15742	983	1042	963	333	329	324	24.7979	25.9906	24.0212	8.2904	8.24105	8.27018	2.99015e-105	-1.57313	down
gene26141	328	325	358	122	105	107	10.6105	10.1901	11.5631	3.88452	3.3706	3.52423	4.71629e-36	-1.57139	down
gene3290	1878	2002	1952	660	637	630	36.4145	38.7019	39.8903	19.9652	19.0053	19.8747	3.75603e-165	-1.57118	down
gene27848	130	117	116	45	34	41	1.96571	1.71935	1.75737	0.625347	0.499883	0.585119	7.39393e-13	-1.57063	down
gene8049	466	452	500	200	142	127	30.2187	28.9215	32.227	13.2609	9.4872	8.5768	4.88988e-34	-1.56988	down
gene25822	56	46	40	19	15	13	1.9582	1.59874	1.39668	0.6919	0.542949	0.479527	1.00871e-05	-1.56927	down
gene15518	405	524	421	127	153	167	10.6805	13.6556	11.068	3.33681	4.01961	4.47696	3.66527e-15	-1.568	down
gene25399	280	272	287	93	97	88	8.22717	7.89751	8.35367	2.72735	2.84579	2.61425	1.17666e-29	-1.5672	down
gene19080	63	69	88	26	25	22	5.62586	5.77679	7.67745	2.30518	2.24806	2.12637	3.82062e-08	-1.56485	down
gene21402	3643	3799	3934	1327	1281	1173	223.961	229.337	239.694	82.1439	79.6275	75.6304	2.43334e-182	-1.56271	down
gene23288	49	32	33	12	22	4	2.10131	1.51441	1.69486	0.537351	0.99268	0.288678	0.00167297	-1.55968	down
gene13366	39	30	27	16	13	3	0.767902	0.592737	0.530081	0.307864	0.261554	0.0591216	0.000262371	-1.5596	down
gene8054	272	367	343	98	99	130	17.5693	23.5557	22.0707	6.52085	6.57841	8.81013	2.25413e-13	-1.55957	down
gene5317	79	47	72	31	10	25	2.30239	1.35182	2.07248	0.89184	0.307712	0.746668	0.000240232	-1.55863	down
gene16577	22	27	35	5	11	12	0.69644	0.861888	1.09009	0.178641	0.355381	0.39238	0.000592051	-1.55782	down
gene5216	562	548	583	186	186	193	49.6371	45.8796	50.9435	15.6559	15.7094	17.6943	4.89519e-60	-1.55679	down
gene8427	268	265	269	105	80	83	13.4406	13.2935	13.3097	5.34775	4.42098	4.56167	5.46788e-28	-1.55501	down
gene24952	243	240	220	77	73	85	8.11063	7.90867	7.30068	2.59983	2.4359	2.85504	2.02628e-24	-1.55448	down
gene9458	193	175	199	73	57	60	3.8829	3.49593	4.00804	1.46093	1.15046	1.22226	1.43578e-19	-1.55097	down
gene28041	664	725	754	246	257	218	46.5392	50.2043	51.5693	17.3544	18.4743	15.5997	3.3545e-66	-1.54508	down
Solanum_lycopersicum_newGene_644	192	121	203	48	102	24	2.73599	1.7338	2.88365	0.715051	1.53178	0.374008	0.0013775	-1.54243	down
gene14803	145	151	149	55	47	48	8.43352	8.61651	8.63207	3.17484	2.74008	2.82929	2.86979e-15	-1.54242	down
gene20411	31	24	34	10	9	11	0.55731	0.462914	0.604365	0.187662	0.17488	0.228066	0.00047239	-1.5423	down
gene2598	225	266	175	58	79	88	3.15856	3.69635	2.45357	0.809148	1.09388	1.24295	1.37935e-07	-1.53922	down
Solanum_lycopersicum_newGene_2334	174	135	171	50	57	56	2.2353	1.97176	2.57677	0.69719	0.990908	0.91801	2.74946e-16	-1.5318	down
gene27997	2572	2621	2459	841	840	924	126.889	124.574	120.693	41.3996	41.7866	48.0334	4.72487e-182	-1.52812	down
gene19159	489	484	513	198	146	162	10.6167	10.4678	11.1845	4.37437	3.23237	3.65475	3.34555e-51	-1.52779	down
gene4763	365	310	357	121	122	109	7.84139	6.61619	8.10999	3.16223	2.77265	2.37133	3.15683e-35	-1.52551	down
gene6625	140	151	163	56	54	45	6.64204	6.72373	7.53018	2.75904	2.63559	2.23846	2.62701e-15	-1.52395	down
gene26656	720	690	671	270	239	202	41.2631	37.9975	36.8986	15.4727	13.514	11.4955	5.73055e-71	-1.52315	down
gene18448	38	34	48	11	12	18	2.94384	2.52805	3.66308	0.849873	0.953252	1.45117	7.06541e-05	-1.52243	down
gene23256	1552	1663	1626	542	526	589	79.1937	85.6203	86.342	27.0459	26.424	29.6811	1.09282e-140	-1.5202	down
gene26080	508	560	555	184	193	179	26.5842	28.9171	28.9486	9.65173	10.205	9.79539	1.79966e-55	-1.51902	down
gene6338	136	149	137	45	33	67	5.12613	5.52707	5.17509	1.7118	1.2563	2.59647	3.9609e-14	-1.51441	down
gene3376	812	839	857	284	299	283	38.4647	38.6154	40.2424	13.2526	14.2585	13.5828	8.20932e-84	-1.50764	down
gene8125	139	121	110	32	56	40	2.27964	1.95957	1.80565	0.525898	0.920628	0.676587	2.46738e-12	-1.5053	down
gene157	410	400	348	123	151	127	7.06112	6.82645	5.95453	2.08544	2.54095	2.18737	2.44858e-32	-1.50376	down
gene1468	66	60	64	24	17	25	8.76241	7.69182	8.28075	3.25385	2.35436	3.64206	8.57942e-07	-1.49898	down
gene7430	294	276	289	126	73	100	18.0787	15.9659	17.2258	7.50279	4.08704	6.55966	2.19378e-28	-1.49612	down
gene12413	122	110	153	42	32	60	6.30709	5.56689	7.74299	2.26036	1.7675	3.31367	5.27152e-08	-1.4957	down
gene20986	16767	17186	17225	5823	6074	5929	449.251	453.599	459.966	154.283	161.645	160.842	2.93664e-281	-1.4951	down
gene22619	41	51	40	10	20	16	1.64311	2.04708	1.60898	0.410493	0.81406	0.658658	4.22566e-05	-1.49436	down
gene29282	11364	11698	12150	4426	3945	3935	467.137	475.462	495.661	184.009	166.418	168.529	2.5241e-193	-1.49025	down
gene7242	184	175	193	71	57	65	2.61735	2.48931	2.75031	1.03541	0.84771	0.966471	5.67004e-18	-1.4896	down
gene12257	216	195	195	65	76	72	6.27895	5.60034	5.69912	1.96093	2.29051	2.13246	1.3628e-19	-1.48217	down
gene21970	1255	1353	1313	464	457	459	30.5188	32.2947	31.9032	11.254	11.0967	11.4192	6.20099e-118	-1.48008	down
gene22560	162	160	172	67	48	59	12.7626	12.4515	13.6027	5.42711	3.91724	5.07446	6.16872e-16	-1.47893	down
gene1452	147	149	155	57	49	53	8.73979	8.53244	9.09257	3.39806	2.87217	3.31674	1.49955e-14	-1.47763	down
gene5154	1064	986	936	359	344	350	12.6224	11.6129	11.1092	4.22441	4.03263	4.13923	2.7985e-64	-1.47744	down
gene27922	167	176	190	71	57	60	3.77036	3.90604	4.43847	1.59314	1.29115	1.36951	3.81578e-17	-1.47688	down
gene8375	160	160	157	63	47	59	5.63725	5.29726	5.28656	2.13541	1.58708	2.08191	2.86575e-15	-1.47052	down
gene20367	35	25	30	14	12	6	1.36015	0.962325	1.18276	0.543348	0.487611	0.239256	0.000766484	-1.46606	down
gene3437	24	23	29	5	6	16	0.716534	0.666916	0.848458	0.174025	0.211946	0.497591	0.00182458	-1.46577	down
gene1447	467	546	587	197	163	209	72.2198	76.1961	87.87	29.9766	25.4846	36.5207	9.45447e-21	-1.46481	down
gene8092	2027	2036	2029	755	681	732	127.57	121.28	125.246	47.5364	43.5495	49.7876	2.47104e-150	-1.46412	down
gene11787	166	107	151	50	38	63	9.3564	5.89404	8.48802	2.81799	2.14265	3.67296	3.30113e-06	-1.46309	down
gene4863	1372	1504	1487	563	476	515	108.329	114.152	116.564	43.9039	37.8078	42.3925	3.53463e-91	-1.46282	down
gene23863	92	65	118	43	30	25	3.51475	2.42379	4.4809	1.68836	1.18291	1.02339	0.000417342	-1.46215	down
gene12026	886	854	886	300	270	367	31.8154	30.0408	31.2637	10.6171	9.72347	13.4849	3.1169e-74	-1.46019	down
gene11808	306	265	290	96	111	101	16.0264	13.4019	14.9636	5.05345	5.93686	5.51868	2.35668e-27	-1.45678	down
gene18610	36	29	30	12	10	12	1.91163	1.53652	1.60649	0.660091	0.580751	0.683687	0.000602266	-1.45617	down
gene27287	92	96	99	37	33	33	2.85234	2.91598	3.07749	1.14389	1.00108	1.05969	2.40326e-09	-1.45194	down
gene12100	730	800	705	276	256	272	25.9741	28.2583	25.1508	9.51746	8.12706	9.37075	1.10629e-61	-1.44859	down
Solanum_lycopersicum_newGene_2603	1028	1219	1140	395	413	413	52.2426	60.5412	57.9178	20.3183	21.3536	22.2879	2.04952e-41	-1.44538	down
gene8181	584	626	583	229	209	209	31.5931	33.3221	31.3117	12.6602	11.5895	11.9211	1.16347e-56	-1.44413	down
gene3684	110	125	111	41	37	47	12.4101	13.1439	12.2209	4.63531	4.20303	5.6567	6.57974e-11	-1.44228	down
gene13867	14158	14061	13586	4898	5064	5158	314.114	306.87	301.263	108.49	113.029	116.549	2.52214e-260	-1.44083	down
gene23065	44	71	73	21	26	21	10.0185	14.3968	15.8492	4.89564	6.08848	5.6791	4.34748e-05	-1.44022	down
Solanum_lycopersicum_newGene_412	211	221	234	72	83	87	7.00477	7.30692	7.70183	2.44165	2.84878	2.96519	1.53195e-20	-1.43392	down
gene2849	1095	1153	1096	421	380	417	14.0802	15.1108	13.9647	5.37166	4.24664	4.23663	1.52552e-99	-1.43061	down
gene26305	2505	2479	2444	916	912	880	60.7447	59.7887	58.9274	21.9065	21.9017	21.3233	4.38564e-160	-1.42938	down
gene28347	524	514	559	191	188	204	20.7614	20.3114	22.3065	7.69219	7.65984	8.90039	1.13354e-49	-1.42728	down
gene11480	253	240	243	90	94	85	23.3653	21.6331	21.9743	8.58846	9.14113	8.26446	1.48593e-22	-1.42579	down
gene6627	1067	1201	1120	425	430	384	85.4982	94.4681	89.9397	33.0338	33.3452	30.5574	3.30249e-71	-1.42483	down
gene27968	42	40	41	11	9	25	0.688163	0.661647	0.674446	0.183223	0.156865	0.418414	0.000144544	-1.42371	down
gene25151	290	257	256	97	98	99	4.98485	4.38626	4.42595	1.64827	1.64155	1.69859	1.34538e-24	-1.42332	down
gene25658	331	277	271	105	97	120	15.4075	12.311	12.2464	5.05876	4.73432	6.10986	2.3692e-19	-1.42253	down
gene5355	391	396	351	146	125	146	11.2095	11.2214	9.96505	4.18394	3.61572	4.28331	5.233e-35	-1.42202	down
gene4434	225	237	186	77	79	82	22.1539	22.4925	17.9576	7.5911	7.81652	8.66241	2.99e-18	-1.41876	down
gene28831	1064	1147	1141	407	449	376	148.064	149.695	156.416	56.2078	62.6003	59.3558	2.86172e-98	-1.4176	down
gene7351	39	50	66	19	16	22	1.53714	1.90815	2.53804	0.743143	0.622815	0.870212	8.8663e-05	-1.41612	down
gene7176	927	1002	943	346	349	363	20.8626	22.4463	21.1179	8.28671	8.64913	8.84688	4.56804e-86	-1.41424	down
gene20392	35	37	31	13	17	8	3.60592	3.66809	3.19349	1.33161	1.79968	0.88696	0.00052005	-1.41259	down
gene26568	9106	9946	9726	3639	3556	3440	567.436	600.075	601.361	226.244	222.005	214.712	1.39617e-140	-1.40967	down
gene8285	1709	1746	1806	663	669	613	22.5994	23.2234	23.8967	9.76349	9.60504	8.80661	5.3589e-130	-1.40914	down
gene18120	41	57	67	14	21	26	0.822166	1.15167	1.33643	0.28872	0.440689	0.54163	6.31454e-05	-1.4084	down
gene28232	82	60	85	31	33	20	5.33849	3.82255	5.5172	2.0185	2.15874	1.41433	2.89434e-07	-1.4081	down
gene11030	7748	8301	8440	2981	3173	2914	513.922	537.62	554.205	198.669	214.765	202.487	1.69542e-134	-1.4068	down
gene4862	274	269	310	116	109	91	19.2191	18.4238	21.626	8.20921	7.81179	6.69423	1.05452e-25	-1.4062	down
gene27714	3317	3169	3300	1228	1265	1136	76.3847	71.0167	73.8676	27.4061	29.5835	25.6093	3.31005e-176	-1.4048	down
gene25051	71	76	82	28	30	27	1.06748	1.13054	1.23819	0.419622	0.442951	0.412511	2.73935e-07	-1.40328	down
Solanum_lycopersicum_newGene_1096	189	165	189	59	67	76	4.97795	5.4423	5.78347	1.90935	2.01794	1.90593	3.66622e-16	-1.40011	down
gene11456	3038	2794	2818	1046	1045	1128	168.601	152.278	153.959	58.8245	59.5824	64.8624	7.72228e-103	-1.39973	down
gene11202	1151	1110	1014	448	352	419	29.3665	27.9472	25.8159	11.3027	8.8853	10.7771	1.35583e-42	-1.39948	down
gene8886	967	973	885	351	337	366	18.2911	18.3532	16.8681	6.62534	6.35365	7.08589	4.45743e-83	-1.39601	down
gene18182	2398	2535	2636	936	968	920	101.048	105.813	111.336	40.4774	42.2812	40.8116	2.19686e-128	-1.39586	down
gene23416	62	70	77	27	27	24	3.60756	3.89778	4.43752	1.5599	1.55948	1.49753	1.08825e-06	-1.39537	down
gene21123	308	259	266	86	113	112	8.53035	7.03096	7.37046	2.39637	3.20392	3.18353	7.12339e-22	-1.39512	down
gene17070	342	362	318	135	123	124	8.78367	9.13581	8.16009	3.57661	3.25704	3.34832	1.86696e-30	-1.39341	down
gene20135	213	187	204	82	71	73	8.38607	7.30859	7.99876	3.23282	2.80411	2.90265	8.21453e-18	-1.39191	down
gene24656	4822	4829	4889	1746	1895	1803	103.223	101.748	104.886	37.5256	41.159	39.2979	4.16714e-200	-1.39087	down
gene5939	816	923	938	364	284	355	27.8451	30.8524	31.4847	12.555	9.80028	12.5624	9.65094e-36	-1.38966	down
gene12173	36	26	34	13	13	10	0.441649	0.321667	0.420711	0.163347	0.169445	0.128223	0.000934434	-1.38891	down
gene18225	1987	1779	1813	777	672	646	105.985	92.1156	95.8409	41.5434	36.4421	36.1224	3.62484e-52	-1.38682	down
gene21173	2152	2143	2225	872	754	823	206.19	199.258	209.611	87.163	77.4775	86.1288	4.12578e-142	-1.38622	down
gene12982	63	64	62	18	26	27	3.96026	3.76752	4.02958	1.16312	1.71447	1.79323	4.2299e-06	-1.38598	down
gene27486	99	101	90	41	46	22	4.32827	4.26191	3.9023	1.88484	1.9972	0.93707	7.64084e-09	-1.38574	down
gene4416	1605	1633	1750	631	670	577	96.5304	94.953	104.868	37.6105	40.2927	36.0016	2.26921e-97	-1.38283	down
gene19501	4791	4972	4869	1851	1869	1809	99.6371	102.677	101.224	37.9277	38.1299	37.4585	4.33848e-197	-1.37762	down
gene8581	536	524	519	196	203	199	14.8145	14.4018	14.3574	5.4004	5.54533	5.57213	2.40612e-46	-1.37442	down
gene27499	201	163	156	59	74	64	3.20547	2.24865	2.13427	0.823442	1.70335	1.03557	9.79274e-13	-1.37424	down
gene4911	178	177	178	83	65	54	9.80877	9.6525	9.7749	4.6289	3.65396	3.08084	1.99034e-15	-1.37353	down
gene18344	105	112	110	36	50	38	1.74965	1.82923	1.80187	0.603247	0.843679	0.657226	1.18135e-09	-1.37255	down
gene9391	34	46	28	12	14	15	1.20441	1.91003	0.783248	0.341313	0.409205	0.708441	0.000541914	-1.37093	down
gene16189	307	318	320	126	125	108	5.62432	5.77069	5.88188	2.30137	2.2755	1.99336	1.96822e-27	-1.36995	down
gene28233	7847	7906	8242	3262	2932	2927	290.316	285.571	302.622	119.867	108.51	111.786	1.62327e-220	-1.36904	down
gene139	34	26	40	9	9	20	0.911402	0.71716	1.0048	0.239753	0.265674	0.561147	0.000859102	-1.3689	down
gene20187	514	486	454	165	206	183	12.9224	12.0441	11.3974	4.0663	5.08581	4.6769	3.02493e-42	-1.3658	down
gene23655	495	460	501	174	172	209	6.6168	6.14528	6.72611	2.35641	2.33442	2.88645	2.83768e-42	-1.36493	down
gene5526	89	82	65	29	36	25	4.84794	4.37275	3.50593	1.60272	1.98687	1.45565	3.3309e-07	-1.36485	down
gene15409	31	33	33	11	14	12	0.855476	0.882128	0.899948	0.305897	0.400056	0.33328	0.00105837	-1.364	down
gene23385	294	283	293	112	105	115	3.24494	2.88397	3.22275	1.24845	1.23004	1.29478	4.85147e-25	-1.3634	down
gene4363	3710	3649	3619	1361	1395	1435	50.2585	49.093	49.2068	18.287	18.7586	19.5222	5.79491e-175	-1.36284	down
gene9439	91	79	63	27	33	29	3.98688	3.35985	2.75554	1.17529	1.41856	1.32519	4.15942e-07	-1.36246	down
gene25759	375	415	457	151	150	176	25.405	27.9229	30.6033	10.6413	10.7903	12.6957	2.4985e-25	-1.35968	down
gene14019	1634	1594	1777	713	617	586	242.827	219.032	256.566	104.411	92.2718	96.9954	6.19197e-56	-1.35885	down
gene12634	281	236	243	106	92	93	7.98877	6.55963	6.95743	3.10367	2.71038	2.83161	1.07206e-21	-1.35879	down
gene218	100	98	105	23	37	56	1.29005	1.24128	1.33324	0.302364	0.479441	0.723663	7.07404e-09	-1.35836	down
gene24620	156	155	151	63	45	69	2.70852	2.69657	2.64403	1.08537	0.767176	1.20436	3.44994e-13	-1.35761	down
gene11524	5875	5972	6068	2248	2379	2238	243.42	244.27	247.707	93.8366	100.899	95.5736	2.65408e-203	-1.35741	down
gene19102	3341	3404	3366	1345	1282	1251	69.0949	69.1484	69.6416	27.8107	26.5222	26.5074	7.11779e-168	-1.35614	down
gene5383	272	280	269	106	81	128	8.10648	8.24733	8.00371	3.16828	2.42417	3.8373	2.11811e-23	-1.35543	down
gene10299	5209	5234	5416	2036	1981	2072	245.122	241.621	253.963	94.7507	92.3803	98.6985	6.95226e-196	-1.35455	down
gene18546	236	260	251	103	107	77	2.90957	3.2101	3.1091	1.27445	1.32709	0.963005	3.35553e-21	-1.35373	down
gene18589	1676	1714	1642	662	687	588	123.66	120.56	119.347	46.4353	47.9518	43.891	4.86016e-118	-1.35099	down
gene22852	1124	1210	1221	475	478	417	62.444	64.5542	66.0853	25.5584	25.63	24.0123	1.13612e-94	-1.34924	down
gene9705	185	204	233	72	69	99	9.41505	10.2931	11.8177	3.70133	3.60225	5.31928	6.81835e-14	-1.34701	down
gene7155	92	99	81	33	34	38	3.34556	3.51556	2.92336	1.18861	1.20422	1.41504	5.0299e-08	-1.34683	down
gene5425	54	43	35	17	21	13	3.28003	2.55405	2.13348	1.01124	1.27968	0.813752	0.000179803	-1.34625	down
gene2692	425	467	490	211	165	158	9.52617	10.2479	10.9923	4.85306	3.70308	3.52674	8.04453e-30	-1.34536	down
gene17746	8245	8769	8275	3229	3295	3255	242.948	250.328	242.195	94.5034	96.8017	99.1	2.69961e-215	-1.34432	down
gene13753	793	792	698	306	267	310	25.2243	24.8088	22.2064	9.81882	8.57477	10.3828	8.47211e-41	-1.34411	down
Solanum_lycopersicum_newGene_1392	100	115	105	43	44	37	1.849	2.10558	1.93491	0.782014	0.784692	0.689504	3.67174e-09	-1.34133	down
gene17965	597	702	659	233	281	245	14.9605	17.3193	16.3746	5.76386	7.03941	6.1965	1.12518e-33	-1.34069	down
gene988	89	70	75	24	39	28	4.13523	3.16618	3.51128	1.10517	1.74192	1.3468	5.96763e-07	-1.33647	down
gene5075	69	76	71	27	21	36	3.27877	3.52702	3.32722	1.27258	0.99495	1.75596	1.71908e-06	-1.33586	down
gene221	117	102	112	53	46	30	6.78961	5.60347	6.32062	3.19327	2.6678	1.81035	2.2741e-09	-1.33338	down
gene23584	3905	4207	4027	1503	1563	1666	172.38	182.843	177.569	66.8691	69.8074	75.7939	1.1727e-145	-1.33262	down
gene24431	65	40	77	24	25	22	6.55358	3.70582	7.60263	2.30598	2.40301	2.36372	0.00131761	-1.3316	down
gene28679	30	23	29	15	9	8	0.767721	0.574843	0.744913	0.382077	0.247477	0.211644	0.00301764	-1.33144	down
gene3415	76	70	64	31	25	26	4.58409	4.05479	3.81577	1.86813	1.53969	1.7203	2.6546e-06	-1.33051	down
gene11706	209	206	212	85	75	85	5.51349	5.40513	5.6236	2.22874	1.96111	2.26752	2.77651e-17	-1.32922	down
gene4338	521	605	578	258	205	204	32.2736	36.742	35.5743	15.8303	12.6151	13.1862	1.53638e-30	-1.32669	down
gene9435	271	199	201	90	92	81	25.7589	18.7483	19.0269	8.3714	8.56747	7.92178	3.32862e-08	-1.32529	down
gene24275	45	45	45	16	21	16	2.04359	1.95404	2.01144	0.700451	0.930022	0.751929	0.000190748	-1.32257	down
gene2184	300	333	302	109	115	144	12.8897	14.4401	13.1689	4.63319	5.30124	6.04531	1.27993e-25	-1.31867	down
gene25761	102	104	86	35	46	34	2.36608	2.34204	1.97457	0.825168	1.01984	0.867153	3.14639e-08	-1.31818	down
gene17575	30	40	34	10	12	19	1.94701	2.54636	2.19457	0.668456	0.821503	1.28427	0.001037	-1.31596	down
gene25214	4932	4802	4945	1884	1969	1949	255.029	242.15	253.384	97.0578	104.135	104.872	7.16943e-181	-1.31272	down
gene6728	622	489	545	228	206	222	15.0063	11.6562	13.1463	5.59731	5.06364	5.61221	4.63183e-17	-1.3097	down
gene15140	89	107	89	31	59	23	3.36671	3.91664	3.34071	1.14081	2.26171	0.892287	1.15362e-05	-1.30853	down
gene18943	1012	1363	1170	524	473	410	1898.63	1849.93	2026.04	880.714	841.843	1002.41	1.9107e-11	-1.30665	down
gene7064	1535	1594	1544	637	602	617	100.267	102.213	100.026	41.8301	40.0291	42.0956	8.91872e-107	-1.30573	down
gene8139	386	439	368	172	144	158	11.1604	12.5409	10.7127	6.16145	5.45074	5.92609	1.4173e-25	-1.30523	down
gene17955	7311	7735	7727	2968	3005	3079	238.312	249.368	250.374	95.9224	97.3884	102.623	1.08851e-199	-1.30452	down
gene21094	119	117	121	51	44	47	1.5321	1.49878	1.62846	0.691978	0.593202	0.622447	9.74608e-10	-1.30361	down
gene4489	243	234	249	116	71	102	8.80254	8.30746	8.94047	4.21628	2.60083	3.8671	1.89174e-19	-1.30241	down
gene25626	3306	3219	3150	1263	1359	1234	67.968	65.3814	64.5992	25.7886	27.8605	25.6896	3.53636e-153	-1.30083	down
gene20823	210	215	187	83	79	82	4.95195	5.1473	4.51244	2.08406	1.95334	2.02199	2.5116e-16	-1.30033	down
gene2239	744	609	638	242	272	280	37.2174	29.5047	31.3342	11.7708	13.3955	14.3361	3.88391e-20	-1.30003	down
gene14811	238	266	193	96	90	92	5.14589	5.71156	4.1248	2.07018	1.92613	2.02838	1.38755e-10	-1.29983	down
gene4259	396	363	363	162	140	146	6.41155	5.76178	6.11024	2.90914	2.10827	2.36603	4.9235e-30	-1.29821	down
gene14554	179	142	144	75	56	55	6.16513	4.82731	4.90826	2.63476	1.97453	1.95317	5.53512e-11	-1.29589	down
gene247	36	28	26	14	9	13	2.72893	2.09783	2.01172	1.07772	0.745886	1.04074	0.00250598	-1.29583	down
gene22740	29	23	28	8	14	10	1.18923	0.926974	1.15971	0.35737	0.632187	0.43863	0.00421308	-1.29567	down
gene7721	237	212	226	84	98	88	5.07618	4.46124	4.85233	1.75946	2.03715	1.88304	6.41816e-18	-1.29561	down
gene6754	24	24	32	9	15	8	0.310541	0.304238	0.410947	0.118898	0.197354	0.103862	0.00421426	-1.29545	down
gene10415	27	29	34	14	8	14	0.855786	0.944074	1.09011	0.452556	0.281731	0.455356	0.00250727	-1.29512	down
gene6074	573	601	539	215	207	264	35.8121	36.699	33.5155	13.5094	13.1447	17.5552	3.41355e-40	-1.29374	down
gene7020	5943	5978	6233	2445	2537	2292	265.774	262.289	276.386	107.715	111.873	102.845	1.06964e-186	-1.29305	down
gene9762	2378	2401	2493	1044	950	923	40.771	40.8336	42.6956	17.7667	16.251	15.9843	5.87726e-133	-1.29145	down
gene27446	1593	1526	1504	633	641	581	26.2441	25.0251	24.7836	10.2085	10.2815	9.50777	4.47014e-104	-1.29112	down
gene19394	723	715	677	289	263	297	10.9922	10.8577	10.3557	4.43346	4.05163	4.61274	9.21599e-56	-1.29043	down
gene18953	668	662	540	239	244	268	7.91907	7.67144	6.28668	3.04643	3.05207	3.41106	7.42075e-18	-1.28988	down
gene11489	198	188	151	87	64	65	9.08641	8.46961	6.91546	4.0199	2.99748	3.14794	1.46802e-10	-1.28783	down
gene20397	592	543	595	240	237	219	27.2189	24.5442	27.197	11.1343	11.0451	10.3227	8.73994e-46	-1.28726	down
gene26272	508	527	545	244	178	214	43.8044	42.4445	45.9208	20.2013	14.7321	19.1411	7.58107e-42	-1.28632	down
Solanum_lycopersicum_newGene_848	138	128	141	62	46	56	5.41533	4.91837	5.88102	2.46967	1.74332	2.5216	8.69377e-11	-1.28489	down
gene15039	173	154	174	76	51	75	8.50097	7.62703	8.59194	3.79573	2.48395	3.79285	3.71451e-13	-1.28396	down
gene6824	294	265	261	111	87	133	4.33255	3.85551	3.88017	1.62068	1.27827	2.00674	1.3749e-20	-1.28234	down
gene10122	58	43	45	12	27	20	2.05163	1.48698	1.58203	0.435392	0.967594	0.753985	0.0001615	-1.28111	down
gene25204	268	248	250	100	117	93	8.17436	7.3675	7.62854	2.96947	3.45485	2.81055	5.64021e-20	-1.27884	down
gene16088	794	873	740	306	314	354	22.4882	24.337	20.9494	8.69852	9.01338	10.3129	1.48737e-30	-1.27879	down
gene11979	71	56	58	28	29	18	0.999481	0.781983	0.821034	0.4005	0.416132	0.26243	2.20937e-05	-1.27666	down
gene18077	37	30	39	11	6	26	0.973347	0.790609	1.01018	0.30002	0.182399	0.713966	0.00372877	-1.27453	down
gene29057	91	85	94	52	36	22	2.30782	2.11219	2.3491	1.28066	0.892793	0.564049	2.38705e-07	-1.26936	down
gene29266	718	662	724	301	267	289	159.504	141.015	157.991	69.252	62.81	70.1572	4.66196e-54	-1.26935	down
gene17137	62	54	68	21	30	24	0.949366	0.825498	1.04247	0.335386	0.466915	0.381646	2.57416e-05	-1.26831	down
gene1694	4310	4200	4303	1780	1661	1787	141.794	136.381	141.256	57.1401	53.2851	59.4719	2.29194e-162	-1.26685	down
gene28241	165	136	118	50	54	67	3.32512	2.77047	2.46037	0.990203	1.1571	1.36686	6.12408e-08	-1.26677	down
gene10806	176	164	181	69	70	74	4.04867	3.74139	4.29287	1.37184	1.55236	1.70462	2.34526e-13	-1.26397	down
gene20171	181	186	193	74	77	78	9.56496	9.48875	9.97307	3.82305	4.0194	4.26792	2.51067e-14	-1.26358	down
gene15872	99	100	99	29	36	57	2.13866	2.00668	2.21926	0.747937	0.934245	1.47903	6.82843e-08	-1.26167	down
gene14311	1366	1411	1459	576	617	542	85.8779	86.7918	91.2929	35.4396	37.9706	34.9835	6.05549e-95	-1.26134	down
gene4390	162	153	158	57	71	66	3.59713	3.41805	3.60817	1.28291	1.5875	1.58621	4.27657e-12	-1.2594	down
gene17169	432	445	354	141	179	185	36.9842	36.1639	30.1084	11.7798	14.9428	16.5935	6.6882e-14	-1.25916	down
gene11070	112	147	148	55	61	51	3.61652	4.69345	4.7908	1.75501	1.97204	1.6765	1.79946e-10	-1.25852	down
gene13566	321	320	314	144	136	112	26.9093	25.5464	26.3065	12.2935	11.7225	9.91356	2.35141e-24	-1.25838	down
gene14789	91	103	105	37	39	47	4.59527	5.17501	5.3138	1.95769	2.03224	2.48961	7.44555e-08	-1.25478	down
gene14013	131	120	128	45	50	61	3.90595	3.58313	3.85388	1.37391	1.53549	1.92077	9.5819e-10	-1.25414	down
gene23902	82	106	84	26	38	48	4.79228	5.8397	4.80159	1.3957	2.20477	3.08144	3.13941e-07	-1.25337	down
gene4929	221	253	237	82	104	107	9.1165	10.3019	9.68902	3.34889	4.26865	4.46259	5.90288e-18	-1.25236	down
gene21293	151	149	158	71	65	53	9.92361	9.08166	10.1198	4.33504	4.34987	3.50309	1.31735e-11	-1.25064	down
gene25541	224	220	232	93	90	96	12.8576	12.434	13.1658	5.39328	5.34491	5.66913	5.10092e-17	-1.25029	down
gene11764	735	774	800	342	302	309	45.2157	46.5587	48.3819	21.5539	19.128	19.9343	9.55906e-58	-1.25023	down
gene28328	39617	48492	40458	21203	17611	14269	2596.74	2934.44	2682.23	1237.84	1013.6	915.475	4.21258e-13	-1.24988	down
gene20159	1236	1231	1249	569	465	502	26.4221	26.0174	26.646	11.9782	9.77089	10.7313	9.47187e-86	-1.24816	down
gene9696	243	218	245	115	82	95	9.97571	8.8561	10.0598	4.62216	3.30431	3.88192	1.02415e-17	-1.24732	down
gene24935	1899	1876	1957	746	836	790	120.484	114.605	121.956	46.4907	52.9447	51.956	1.73696e-110	-1.2465	down
gene3054	8589	8420	8491	3565	3376	3619	183.57	182.451	183.395	94.7407	84.0499	90.6667	4.52825e-187	-1.24547	down
gene16981	106	113	102	47	45	41	9.36918	9.67251	8.84139	4.24609	4.10437	3.89235	2.84643e-08	-1.24482	down
gene7093	2706	2486	2475	1065	961	1152	59.6326	54.4113	54.3818	23.0704	20.7732	25.5648	6.20669e-55	-1.24416	down
gene2579	117	85	133	45	53	41	5.39368	3.75032	6.00558	2.16877	2.41333	1.93656	1.5157e-05	-1.24269	down
gene19371	298	299	333	112	129	145	6.65299	6.68584	7.45293	2.52962	2.91658	3.26249	2.95201e-23	-1.242	down
gene9122	1049	1140	1076	464	430	462	38.7902	41.5627	40.0391	17.3489	16.1815	17.8811	1.72194e-77	-1.24125	down
gene28006	759	814	752	356	287	323	18.3833	19.5707	18.1717	8.54547	6.90721	7.84038	2.0054e-57	-1.24071	down
gene9020	7427	7574	8333	3283	3231	3190	712.061	709.423	789.58	310.95	308.727	312.977	2.95943e-64	-1.23926	down
gene23049	39	29	45	19	10	18	0.536341	0.398876	0.608014	0.269378	0.145454	0.251797	0.00121675	-1.23894	down
gene3198	51	40	46	21	17	19	1.87965	1.47551	1.67824	0.804407	0.655995	0.737029	0.000383816	-1.23889	down
gene20038	146	198	148	71	58	76	4.6103	6.16869	4.66559	2.21501	1.82566	2.43691	1.83641e-07	-1.23643	down
gene2997	1800	1998	1942	955	812	628	301.759	305.237	320.304	154.489	132.244	115.746	1.07827e-23	-1.23469	down
gene15086	1036	1118	1052	422	456	460	43.5746	46.6919	43.8398	18.0081	19.6445	20.1092	1.057e-75	-1.23422	down
gene23736	49	50	59	21	26	19	1.52401	1.56023	1.83563	0.680855	0.81154	0.602986	0.000145953	-1.2329	down
gene15199	142	166	166	74	48	76	8.74312	9.97421	10.0797	4.6032	2.96798	5.01099	9.4596e-12	-1.23265	down
gene13448	61	69	71	28	22	34	1.62737	2.13472	2.11737	0.743604	0.605543	0.960302	1.70868e-05	-1.23196	down
gene28672	348	336	311	153	135	128	25.6879	24.2612	22.3518	11.253	9.95269	9.6931	1.48627e-24	-1.23188	down
gene9202	264	261	199	96	109	98	10.1279	10.1722	7.67381	4.05972	4.44386	4.01269	2.80821e-10	-1.23056	down
gene6455	63	36	49	16	30	16	1.62352	0.916441	1.2593	0.409884	0.773081	0.426579	0.00358882	-1.22947	down
gene30144	988	988	966	351	450	432	80.0582	77.5455	77.2057	28.7345	37.5636	37.2593	4.80447e-70	-1.22819	down
gene5150	37	27	41	11	14	19	0.685068	0.500439	0.75587	0.203532	0.261805	0.354012	0.00193687	-1.22811	down
gene23973	69	80	56	31	30	25	1.36877	1.60108	1.16064	0.639616	0.61877	0.498311	1.50286e-05	-1.22706	down
gene20614	482	554	497	205	205	233	6.68557	7.65545	6.90296	2.78571	2.78369	3.25442	1.82025e-35	-1.22692	down
gene27806	123	106	121	60	47	40	6.06003	4.98074	5.87326	3.02981	2.37327	2.11213	9.3982e-09	-1.22533	down
gene12697	500	496	467	229	167	219	8.29503	8.47737	7.74991	3.90688	2.81326	3.62673	7.49654e-36	-1.22386	down
gene15515	82	56	57	20	27	35	2.19717	1.47631	1.53832	0.556755	0.731674	0.973794	0.000229467	-1.2236	down
gene8438	82	123	116	58	48	29	8.13474	11.7658	11.3488	5.6991	4.68187	3.18782	0.000101084	-1.2231	down
gene14328	578	562	571	258	234	228	19.6532	18.5325	19.2665	8.42146	7.67175	7.67374	9.57048e-42	-1.22242	down
gene16314	4039	3925	3837	1691	1638	1639	269.66	252.927	255.054	113.169	111.425	115.308	8.00012e-148	-1.22182	down
gene28111	44	43	53	19	31	9	1.8846	1.77772	2.23272	0.813897	1.3102	0.39213	0.000432527	-1.22052	down
gene8817	174	168	158	84	74	53	2.84925	2.72194	2.55949	1.37534	1.22022	0.86975	3.71784e-12	-1.21858	down
gene3657	181	186	159	64	86	72	4.51383	4.64813	4.12192	1.60965	2.41094	1.95918	9.15977e-13	-1.21824	down
gene11924	118	130	157	63	49	59	9.24372	9.60006	12.1044	4.86521	3.77976	4.92815	6.1775e-10	-1.21717	down
gene25781	57	48	56	5	27	36	0.998068	0.839042	0.992467	0.0945786	0.465239	0.638004	0.00320656	-1.21661	down
gene3204	150	185	169	64	87	62	3.11383	3.81918	3.47524	1.34673	1.82819	1.3122	3.22873e-12	-1.21611	down
gene20137	137	174	148	63	59	72	3.73186	4.68884	4.02083	1.67257	1.57984	1.93824	3.6377e-11	-1.2158	down
gene6912	322	375	291	143	141	134	6.02665	6.74936	5.30108	2.72134	2.74834	2.48618	3.64767e-14	-1.21468	down
gene21491	85	70	93	34	36	35	7.29416	5.87314	7.85645	2.9086	3.09082	3.16625	2.04363e-06	-1.21349	down
gene3417	966	890	960	384	388	421	22.5115	20.4607	22.352	8.64988	8.66923	9.71059	4.57519e-66	-1.21262	down
gene18007	423	474	405	185	210	157	20.9104	22.7239	20.0091	8.71299	9.90367	7.7292	9.43418e-22	-1.21172	down
gene26503	1255	1231	1258	602	428	558	153.455	142.073	149.265	74.2885	54.5595	75.8741	1.11587e-40	-1.21091	down
gene29322	41	41	24	10	17	18	4.48102	4.39213	2.59042	1.11421	1.89838	2.12291	0.00265364	-1.20997	down
gene5723	185	210	175	81	91	70	2.6729	3.03084	2.53624	1.19425	1.34686	1.04042	1.15666e-13	-1.20968	down
gene19430	157	171	202	87	72	66	6.77223	7.30804	8.9533	3.99277	3.36776	3.14692	8.58686e-12	-1.20948	down
gene12107	306	294	257	127	122	115	8.89062	8.41597	7.47121	3.57755	3.41996	3.35708	1.50033e-20	-1.20917	down
gene12948	266	245	240	109	117	93	4.38114	3.99571	3.93248	1.81813	1.96399	1.57168	5.48351e-18	-1.20908	down
gene3715	369	382	391	164	154	167	7.51435	7.64443	8.04153	3.40654	3.20039	3.49036	2.12157e-27	-1.209	down
Solanum_lycopersicum_newGene_1575	232	246	214	116	99	79	42.0724	42.5601	38.0621	21.8704	18.9148	16.3978	1.47356e-16	-1.20877	down
gene6016	126	136	152	57	64	55	2.80048	3.12888	3.55392	1.36027	1.51835	1.29705	5.03527e-10	-1.2075	down
gene18375	81	99	74	35	34	39	2.27332	2.9591	2.07889	0.966144	0.939521	1.2114	1.66485e-06	-1.20734	down
gene140	157	140	168	74	58	66	27.6543	22.6014	28.6656	12.8276	10.3689	12.9919	3.68323e-11	-1.20527	down
gene15659	218	177	180	100	53	92	13.3814	10.6601	10.8026	6.21061	3.37165	5.87857	8.97558e-08	-1.20449	down
gene550	461	443	384	195	184	170	13.5662	12.8949	11.2512	5.78785	5.61029	5.36791	9.20874e-23	-1.20409	down
gene9466	211	144	172	92	64	69	8.15178	5.48326	6.58622	3.48885	2.45787	2.69092	6.09849e-06	-1.20184	down
gene12655	336	330	358	136	119	182	7.05465	6.86906	7.47282	2.81178	2.458	3.79886	2.96738e-20	-1.20182	down
gene4795	118	119	126	55	60	40	3.21837	3.25476	3.41584	1.49847	1.66745	1.13129	8.40756e-09	-1.20142	down
gene3550	675	690	686	350	243	283	31.0967	31.1476	31.318	15.7871	10.9846	12.9438	2.99684e-34	-1.20091	down
gene19572	44	30	36	12	21	14	0.791167	0.542958	0.644718	0.22604	0.411697	0.272945	0.0019038	-1.20077	down
gene4731	132	141	153	87	58	37	1.63855	1.73762	1.90848	1.08089	0.724411	0.474516	7.50617e-07	-1.20067	down
gene27056	4872	4835	4670	2202	1975	1978	128.847	127.566	123.669	55.8087	51.4979	51.9204	4.16637e-152	-1.19759	down
gene6963	949	973	979	450	442	352	29.4635	30.2313	30.2908	14.6042	14.535	11.4926	1.13828e-63	-1.19524	down
gene15705	6948	7259	7643	3258	3185	2935	929.202	906.24	998.288	417.173	418.213	413.801	1.50647e-85	-1.19382	down
gene1457	528	494	531	242	226	199	9.82339	9.53648	9.71732	4.30683	4.12303	3.58635	1.54403e-36	-1.19299	down
gene5587	99	107	120	56	45	39	2.41686	2.55451	2.89678	1.33964	1.05228	0.952827	6.62179e-08	-1.19296	down
gene2136	3553	3522	3796	1447	1707	1516	50.7295	50.1348	54.3671	20.7084	24.5046	21.8096	4.2745e-74	-1.19254	down
gene25131	508	462	490	209	216	204	17.5907	15.8092	17.0353	7.21724	7.48172	7.14722	3.6778e-34	-1.18851	down
gene28460	284	276	236	135	100	108	9.01298	8.60376	7.50041	4.14773	3.04823	3.43049	1.46774e-15	-1.18837	down
gene11457	4789	5214	5399	2137	2348	2151	272.357	291.964	303.005	122.927	136.961	127.669	3.18331e-56	-1.18821	down
Solanum_lycopersicum_newGene_1503	257	282	272	100	119	131	6.10557	6.6423	6.44466	2.33917	2.78161	3.09834	7.01427e-19	-1.18575	down
gene17290	48	44	47	18	23	19	1.15275	1.10365	1.18803	0.4494	0.487616	0.390567	0.000575602	-1.18573	down
gene6565	609	580	627	248	310	226	16.7431	15.7383	17.2667	6.71935	8.45436	6.29767	2.37467e-32	-1.18553	down
gene27568	44	35	39	20	21	10	1.25903	0.916627	1.16803	0.630365	0.71491	0.252831	0.00151412	-1.18434	down
gene9649	1079	1169	1109	473	463	516	55.8941	58.1681	56.7343	24.4242	24.1701	27.5632	5.79077e-73	-1.18261	down
gene30198	1117	1119	1227	520	464	514	171.579	156.745	184.453	75.2491	67.6399	82.8475	1.50245e-61	-1.18245	down
gene27166	6748	6348	6509	2795	2889	2798	73.6066	68.8663	71.0548	30.1172	31.0636	30.4953	3.18599e-161	-1.18239	down
gene6225	1224	1288	1132	546	525	506	27.2475	28.2518	25.2114	12.1636	11.7068	11.6227	4.67484e-48	-1.18202	down
gene374	328	299	288	128	135	133	18.6603	16.2462	16.0469	7.24517	7.97958	8.10209	3.41477e-21	-1.18201	down
gene3272	113	106	139	46	53	56	11.8802	10.7602	14.1513	5.15114	6.12185	6.46249	1.74314e-08	-1.18101	down
gene4502	191	229	180	100	89	71	3.70514	4.41239	3.48905	1.92329	1.70328	1.39993	1.15413e-10	-1.1802	down
gene23947	102	99	108	46	34	54	9.46195	8.74608	9.78792	4.29389	3.22259	5.38436	2.05542e-07	-1.17872	down
gene25693	45	66	48	21	21	27	1.73612	2.4827	1.81617	0.831335	0.825337	1.07332	0.000250991	-1.17764	down
gene1765	1142	1162	1062	485	503	474	10.1565	10.3057	9.46725	4.26102	4.38408	4.19026	1.76674e-72	-1.17677	down
gene11640	859	822	833	368	326	398	24.9975	23.0121	23.8261	11.1691	10.3823	12.7687	8.87699e-57	-1.17656	down
gene12151	722	828	729	338	341	311	33.8751	38.1652	33.9667	15.3553	15.37	14.2516	8.23231e-34	-1.17649	down
gene19532	185	168	181	72	95	65	3.64258	3.2901	3.58206	1.41934	1.83426	1.32677	2.67219e-12	-1.17649	down
gene6740	1533	1616	1570	710	704	636	34.1531	35.8048	35.0249	17.6968	15.7347	14.3226	8.68053e-90	-1.17647	down
gene28169	841	795	919	420	338	352	58.8118	54.5784	63.8038	29.7891	24.4242	25.9431	9.00889e-28	-1.17631	down
gene7817	106	90	94	37	40	49	4.65947	3.84812	4.06489	1.54587	1.6751	2.11577	5.48348e-07	-1.17624	down
gene26282	117	128	91	48	40	58	6.74647	7.26612	5.17377	2.8306	2.38172	3.50038	6.93327e-07	-1.17612	down
gene29611	261	314	258	143	112	107	3.13846	3.7649	3.07865	1.7178	1.35573	1.29289	7.01819e-13	-1.17597	down
gene8266	409	432	415	206	175	165	11.8356	12.3932	11.9192	6.04571	5.16593	4.89821	7.34195e-29	-1.1755	down
gene15045	59	58	37	17	24	26	1.73093	1.66667	1.0808	0.491727	0.705614	0.779748	0.0004529	-1.17458	down
gene1256	619	701	733	329	296	268	82.4585	92.0796	96.0356	44.0124	40.1163	37.5534	1.45468e-24	-1.17448	down
gene26187	461	488	423	188	235	174	9.5968	10.4389	8.73793	4.05628	4.73	3.68077	1.22426e-21	-1.17425	down
gene23936	1750	1666	1666	738	724	750	56.9349	53.8263	57.4826	42.4524	43.7214	48.0375	3.30761e-93	-1.17368	down
gene23783	371	375	389	164	161	170	15.2178	15.0749	15.9515	6.66633	6.62544	7.00957	6.77622e-26	-1.1707	down
gene20765	528	520	462	242	205	212	6.2851	6.17365	5.50254	2.83753	2.39427	2.49823	5.08942e-31	-1.16994	down
gene3476	16341	16703	17392	8006	6875	7180	2600.58	2561.69	2698.03	1290.73	1120.86	1228.2	4.68085e-102	-1.16649	down
gene22847	568	535	563	267	236	226	16.5994	15.4435	16.3404	7.62066	6.74585	6.49708	9.6171e-38	-1.16607	down
gene19321	348	340	356	174	146	137	15.1514	13.8708	15.1765	7.79876	6.44648	6.46926	1.20823e-23	-1.16551	down
gene9802	255	252	248	111	103	117	23.3286	21.6854	22.428	10.1856	9.79848	11.6754	4.64752e-17	-1.16321	down
gene20316	25	29	37	8	16	16	1.01459	1.15408	1.46915	0.333231	0.652887	0.668015	0.00596809	-1.15887	down
gene21681	847	791	828	386	379	320	24.0147	22.2735	23.4688	10.9529	10.8112	9.36992	2.36865e-54	-1.1582	down
gene12269	181	166	171	75	72	81	16.418	14.5239	15.2832	6.91414	6.65869	7.96573	1.15367e-11	-1.15753	down
gene6521	1587	1650	1499	752	644	689	65.4508	66.8711	61.7255	30.565	26.1128	28.8543	1.63703e-58	-1.15726	down
gene1740	140	146	116	59	51	67	4.30896	4.45864	3.54994	1.81791	1.55589	2.09019	3.62196e-09	-1.15708	down
gene26128	111	96	120	46	59	39	0.99421	0.853174	1.06859	0.414313	0.527561	0.355785	1.36505e-07	-1.15693	down
gene12859	644	585	633	294	288	238	19.9056	17.5572	19.084	9.12748	9.12404	7.54784	6.59048e-41	-1.1569	down
gene2574	373	364	300	167	142	148	7.95016	7.40708	5.97961	3.74252	3.10442	2.88905	1.0935e-14	-1.15597	down
gene1467	941	979	949	392	437	436	78.4935	78.7341	78.6832	32.4154	36.506	37.6459	5.60579e-62	-1.15495	down
gene28725	374	343	401	176	162	155	6.12262	5.59062	6.59152	2.86652	2.64255	2.55993	5.7688e-25	-1.15484	down
gene3468	34	38	30	23	10	12	1.20803	1.39772	1.10732	0.778302	0.354592	0.4683	0.00384454	-1.1544	down
gene19839	48	67	73	31	21	31	1.92177	2.63319	2.92323	1.2488	0.858708	1.29734	8.88664e-05	-1.15256	down
gene25803	68	66	90	22	49	28	0.569325	0.553418	0.753126	0.188857	0.40621	0.237894	0.000506698	-1.15145	down
gene28765	56	51	40	12	28	25	1.28863	1.17301	0.916112	0.281554	0.65074	0.593536	0.000562786	-1.15112	down
gene17964	1578	1629	1649	728	735	684	56.3751	56.9513	58.9286	26.0134	26.2434	24.9754	7.37849e-88	-1.15102	down
gene1247	169	200	171	80	83	76	3.62476	4.21328	3.78355	1.75056	1.80833	1.69679	5.12621e-12	-1.14952	down
gene19291	800	812	846	355	368	365	11.1487	11.2538	11.8682	4.78261	4.90142	4.98847	1.56335e-53	-1.14933	down
gene25640	270	263	296	126	127	114	3.55583	3.46339	3.90372	1.66691	1.68625	1.53638	2.15722e-18	-1.14915	down
gene19482	378	324	364	165	154	153	4.17749	3.64296	4.10097	1.84781	1.73272	1.74182	1.3005e-23	-1.14903	down
gene4581	71	59	71	28	34	27	2.0124	1.64823	1.97632	0.805303	0.978486	0.798746	5.18e-05	-1.14903	down
gene14784	110	108	105	49	39	55	3.64635	3.45566	3.42753	1.61516	1.31429	1.99222	1.93517e-07	-1.14902	down
gene4920	2074	2009	2055	1004	795	923	86.4657	81.3531	83.9284	39.5985	31.3782	38.633	2.99256e-68	-1.14669	down
gene6281	2914	3025	3128	1361	1293	1372	83.9287	86.5646	90.3854	40.2426	37.9122	40.961	9.15665e-119	-1.14477	down
gene23636	1418	1596	1386	758	654	543	56.4384	62.9022	55.3422	29.9954	25.6935	22.3751	3.9589e-19	-1.14405	down
gene27237	1083	1014	1080	491	443	478	38.0544	35.1722	37.5378	16.9941	15.3338	17.2636	3.45291e-66	-1.14352	down
gene4655	403	447	439	161	203	209	10.8222	11.9062	11.7873	4.25649	5.42903	5.65904	2.31792e-28	-1.14305	down
gene4228	116	97	95	57	51	29	7.19777	5.75974	5.84949	3.48962	3.15535	1.90637	7.52974e-07	-1.1429	down
gene6215	4114	4132	4199	1802	1813	1920	93.0409	93.5669	95.3034	41.2375	41.6215	44.509	2.57798e-133	-1.14244	down
gene11071	7406	7664	7450	3460	3384	3176	357.891	365.346	359.135	164.243	159.65	155.634	1.59332e-155	-1.14194	down
gene5456	206	195	165	68	95	89	3.75189	3.49702	2.99654	1.21216	1.68276	1.62414	1.24978e-11	-1.14115	down
gene6279	1376	1478	1413	655	602	643	41.6539	43.9698	42.3824	19.6003	18.0427	19.8709	2.76714e-80	-1.14075	down
gene11925	29	24	39	10	14	17	1.34192	1.08384	1.77806	0.473619	0.667221	0.825247	0.00652199	-1.13911	down
gene26261	379	335	342	166	160	145	10.757	9.49623	9.68966	4.73169	4.59184	4.23432	4.65526e-23	-1.1386	down
gene13729	3365	3405	3349	1439	1503	1573	109.194	109.355	108.541	46.9715	49.3488	53.081	8.87471e-123	-1.13782	down
gene16579	2350	2293	2176	1060	984	1000	44.9642	43.3854	41.674	20.2175	18.7748	19.4464	1.3297e-101	-1.13727	down
gene8809	187	142	148	84	57	72	5.29881	3.97197	4.16619	2.4047	1.65974	2.08892	2.23723e-07	-1.13701	down
gene21750	130	153	129	58	62	64	3.12983	3.64204	3.1249	1.4374	1.53589	1.61457	3.85833e-09	-1.13646	down
gene11648	973	948	1052	440	436	452	18.8668	18.2391	20.5967	8.39351	8.26956	8.83366	3.8717e-62	-1.13616	down
gene7599	322	324	361	157	159	134	6.59227	6.42036	7.20402	3.13764	3.06933	2.67145	6.63552e-22	-1.13563	down
gene2365	432	422	447	191	194	197	14.2647	13.8427	14.6998	6.22348	6.33777	6.54726	2.86816e-28	-1.13408	down
gene6774	4524	4508	4809	2160	2069	1963	345.712	332.478	364.855	162.477	157.069	154.883	3.80576e-122	-1.13404	down
gene5889	48	29	28	18	14	15	1.86585	1.15057	1.10163	0.663682	0.534011	0.574252	0.00822648	-1.13397	down
gene27263	73	104	102	51	37	37	1.82899	2.57317	2.54594	1.22326	0.882345	0.92054	8.88882e-06	-1.13163	down
gene4819	499	486	485	230	199	230	11.3274	11.0321	11.0156	5.22871	4.50386	5.30437	8.35015e-32	-1.13104	down
gene25804	726	805	907	368	386	340	44.2473	46.2143	53.746	21.4178	21.8134	21.2399	7.1432e-17	-1.12949	down
gene2548	177	134	125	47	88	61	8.78785	6.62559	6.16616	2.37894	4.44182	3.15033	0.000185521	-1.12756	down
gene25353	51	68	59	28	35	17	5.45854	6.54622	5.44896	2.78016	3.36347	1.3303	0.000189052	-1.12751	down
gene4725	31728	32981	33447	14459	14700	14970	776.933	794.239	815.38	355.627	356.956	373.094	7.69819e-154	-1.12686	down
gene9196	137	130	122	66	48	61	5.86369	5.45337	5.19543	2.74924	1.98963	2.64005	1.49549e-08	-1.12608	down
gene12218	151	142	118	76	60	49	3.20429	2.99093	2.49298	1.65937	1.32093	1.07993	1.41889e-08	-1.12562	down
gene4868	110	121	73	46	43	48	4.67857	5.08217	3.13118	1.99484	1.85864	2.11292	0.000333703	-1.12377	down
gene17173	105	103	96	51	37	49	7.286	6.99785	6.62343	3.67154	2.7004	3.62699	7.83647e-07	-1.12351	down
gene30241	110	143	141	84	44	50	136.153	126.091	160.587	90.4091	49.9102	79.957	3.09684e-05	-1.11973	down
gene25094	326	234	263	130	130	112	3.63869	2.61197	2.94595	1.46033	1.45207	1.25896	2.32755e-07	-1.11957	down
gene1412	135	110	120	56	51	58	2.00377	1.63763	1.79316	0.839674	0.783879	0.879146	5.35811e-08	-1.11914	down
gene29418	503	530	469	242	222	215	46.2151	45.8506	41.3322	22.0111	20.5107	20.4326	6.12151e-32	-1.11908	down
gene15213	399	396	416	214	184	150	15.7716	15.257	16.2996	8.19514	7.0155	5.98544	1.06864e-25	-1.11765	down
gene6644	31	40	24	10	21	12	1.11311	1.41206	0.840949	0.367155	0.762923	0.443143	0.00668052	-1.11748	down
gene5973	179	189	180	70	92	86	3.04204	3.20781	3.04273	1.22883	1.62453	1.5213	1.09449e-11	-1.11738	down
gene27819	192	242	242	107	92	107	35.5256	40.248	42.914	19.5113	17.2636	22.6468	2.96231e-12	-1.11676	down
gene16210	3324	3340	3317	1432	1544	1544	76.7857	77.0187	77.0593	33.0089	35.5088	35.9926	5.14881e-118	-1.11643	down
gene29720	408	357	407	205	176	150	4.65695	4.05399	4.65203	2.31746	1.99613	1.71936	2.74128e-19	-1.11594	down
gene11491	272	288	325	131	150	120	9.9897	10.3108	11.945	4.70734	5.39685	4.40915	9.3049e-19	-1.11556	down
gene9259	644	763	698	335	278	342	38.993	44.1516	41.8135	19.5261	16.4133	21.5898	1.4671e-21	-1.11365	down
gene3142	720	706	615	298	348	281	17.4371	17.072	14.9247	7.20427	8.40396	6.92788	1.11694e-20	-1.11246	down
gene18598	3962	3902	4029	1863	1720	1818	100.749	97.8928	101.632	48.4781	45.3034	47.8435	4.87332e-125	-1.11238	down
gene15893	881	809	831	378	371	396	19.109	17.2323	17.8476	8.23091	8.11041	8.79911	5.96312e-52	-1.11228	down
gene5499	66	60	61	22	36	27	1.18624	1.06807	1.09507	0.397613	0.631638	0.492767	0.000155164	-1.11124	down
gene6833	36	27	36	12	17	16	2.0097	1.47788	2.01202	0.690134	0.984748	0.942354	0.00591319	-1.11111	down
gene9350	37	56	50	23	22	20	8.08628	10.9631	10.6254	5.04032	4.89988	5.07897	0.000980835	-1.11079	down
gene27236	9685	9558	9977	4289	4508	4491	329.381	316.541	333.83	144.075	152.475	158.256	7.69819e-154	-1.11038	down
gene11221	151	155	180	83	63	75	2.25564	2.31214	2.69822	1.25878	0.963511	1.15962	2.52963e-10	-1.11029	down
gene5537	15058	15764	16293	7360	6865	7217	444.132	450.893	475.914	203.361	190.402	204.06	2.88387e-121	-1.10924	down
gene26715	71	75	67	47	26	24	3.4562	3.52707	3.22139	2.24661	1.26109	1.19331	5.22281e-05	-1.10863	down
gene23749	907	972	971	441	416	441	40.6999	42.6636	43.0461	20.5171	20.154	21.5281	1.4841e-57	-1.10816	down
gene6977	577	532	544	263	239	251	61.5523	54.3501	57.8355	27.8187	26.0776	28.8836	1.63598e-34	-1.10803	down
gene25089	27	32	31	14	14	13	0.527877	0.598166	0.607245	0.278616	0.287767	0.267469	0.00870871	-1.10776	down
gene11680	2331	2256	2373	1024	1046	1105	128.135	117.983	127.169	54.3712	56.0946	62.0599	4.65154e-99	-1.10587	down
gene5457	224	214	224	89	105	108	14.4957	13.4457	14.3307	5.6972	6.80151	7.35308	7.49024e-14	-1.10582	down
gene4847	9273	9092	9877	4398	4228	4261	541.816	521.604	573.607	258.103	248.691	258.074	2.37618e-106	-1.10546	down
gene21225	2618	2685	2542	1178	1204	1199	59.0256	59.8323	55.9536	26.0883	26.7663	26.2174	1.21867e-104	-1.10502	down
gene9117	142	163	148	68	84	55	4.2746	4.83916	4.50416	2.00374	2.43669	1.69854	1.43267e-09	-1.10357	down
gene25103	661	795	702	373	314	300	17.9648	21.592	19.0858	10.1868	8.60714	8.30764	1.96123e-17	-1.10213	down
gene22846	52	44	46	27	14	24	1.55536	1.28109	1.35659	0.820191	0.442004	0.749197	0.00112362	-1.10103	down
gene4524	368	387	440	189	198	161	12.6	12.9005	14.9903	6.18281	6.54518	5.48394	7.73239e-19	-1.09826	down
gene6772	28677	30349	31890	14972	14155	12569	1907.08	1960.44	2099.86	977.146	930.035	863.921	1.3724e-47	-1.09818	down
gene270	1555	1614	1702	751	735	750	62.8159	64.2892	68.8575	29.4722	28.9516	30.1038	6.56064e-81	-1.09678	down
gene21137	561	500	546	263	227	248	16.6637	14.6657	16.1686	7.9791	6.90428	7.59891	5.11879e-33	-1.09631	down
gene6666	871	953	874	449	377	414	35.734	38.3253	35.8901	18.3022	15.0627	17.1636	1.42857e-45	-1.09511	down
gene7200	196	257	256	120	97	109	5.19445	6.78297	6.77832	3.15499	2.52662	2.92701	4.08067e-09	-1.09418	down
gene8268	301	335	277	145	137	138	3.7137	4.12383	3.44977	1.76774	1.67179	1.69254	9.20127e-19	-1.09387	down
gene25695	358	337	318	141	140	185	10.1479	9.5275	8.988	4.02312	3.99567	5.27493	3.28407e-20	-1.09379	down
gene1157	213	240	223	122	78	111	2.98745	3.33972	3.11917	1.70683	1.09008	1.57358	6.59262e-14	-1.09355	down
gene6057	1472	1447	1362	658	715	597	56.8048	54.291	52.4216	24.8466	26.9782	23.1885	3.90002e-55	-1.0935	down
gene5577	176	160	155	73	71	82	5.02383	4.50065	4.48873	2.08755	1.94386	2.4306	3.49086e-10	-1.09306	down
gene20539	76	82	81	39	34	37	1.6242	1.75105	1.74081	0.829882	0.714579	0.800009	2.11282e-05	-1.093	down
gene29684	1893	1868	1797	816	932	811	59.6338	57.8216	56.0773	25.538	29.3208	26.1196	2.5049e-86	-1.09267	down
gene1414	118	104	69	40	35	59	3.12873	2.74513	1.81094	1.07312	0.92743	1.58397	0.00302724	-1.09263	down
gene20053	1845	1844	1843	823	882	842	62.1691	61.2814	62.5751	27.8015	29.9153	29.3122	4.08989e-86	-1.0926	down
gene12426	82	101	108	45	43	46	1.90173	2.31758	2.52297	1.02757	0.975231	1.07688	2.51455e-06	-1.09204	down
gene15266	52	70	56	25	24	33	1.55052	1.9916	1.43293	0.643318	0.70916	0.896254	0.000284541	-1.09145	down
gene9604	3025	2961	3125	1387	1382	1429	70.7353	68.3418	72.2982	32.7537	33.1178	34.1364	3.22585e-109	-1.09145	down
gene11729	309	330	352	199	131	127	11.6998	12.3009	13.2255	7.51983	4.96133	4.92438	7.24779e-11	-1.09027	down
gene11344	1167	1156	1053	518	501	538	47.6875	46.6712	43.0068	21.0796	20.3722	21.8417	2.28169e-53	-1.0902	down
gene27931	197	212	211	110	110	66	5.81166	6.13329	6.18948	3.21218	3.25024	2.01861	4.34286e-12	-1.09002	down
gene11026	363	304	341	160	144	161	12.7345	10.5583	11.9385	5.67726	5.11463	5.85912	1.46077e-20	-1.08985	down
gene8095	872	845	892	448	402	354	56.2311	51.1741	56.2468	28.2395	25.5466	23.6	8.67747e-52	-1.08933	down
gene3362	515	466	489	213	229	237	18.5503	16.4932	17.7257	7.72158	8.36442	9.13396	6.8693e-30	-1.08796	down
gene4726	225	187	200	99	83	101	4.15207	3.41845	3.7246	1.77743	1.48079	1.83594	1.77798e-12	-1.08642	down
gene22864	646	634	635	334	304	248	7.87693	7.69875	7.77355	3.97724	3.58667	3.00714	2.02518e-38	-1.08571	down
gene12009	577	535	558	239	256	278	18.5465	16.8613	17.7704	7.84215	8.49441	9.26581	1.08269e-33	-1.08488	down
gene16130	110	106	97	60	41	44	17.9656	15.4909	15.612	9.19677	6.23218	7.73712	1.15295e-06	-1.0839	down
gene11322	6564	6290	6337	2832	3089	2969	96.994	88.048	90.7334	50.3751	55.5443	52.6899	1.86034e-136	-1.08381	down
gene12878	9705	9683	10132	4532	4634	4511	179.142	177.122	187.036	82.8381	84.6814	83.0858	4.82272e-147	-1.0835	down
gene6316	98	87	115	44	47	48	15.4299	12.9017	17.6402	6.76499	7.20369	8.22599	2.01639e-06	-1.08329	down
gene20310	109	66	116	51	36	48	0.630379	0.380491	0.67253	0.294441	0.202432	0.282432	0.00294959	-1.08162	down
gene13958	587	591	604	273	283	271	33.9892	33.5938	34.4557	15.9757	16.8496	16.8086	1.25211e-35	-1.08111	down
gene3582	22473	22668	22383	10114	9771	11463	451.611	449.342	450.943	203.009	197.075	233.42	5.46143e-112	-1.08053	down
gene3658	12515	12337	12504	5796	5741	5807	344.434	335.789	343.436	159.237	158.972	163.351	1.31969e-149	-1.08049	down
gene17513	50	53	65	26	22	30	1.98841	2.03287	2.57214	1.04696	0.891161	1.2559	0.000482146	-1.08009	down
gene8562	415	432	447	213	191	198	13.0692	13.4685	14.0894	6.70985	6.01735	6.3378	6.26852e-26	-1.07752	down
gene15850	1282	1414	1308	626	618	619	42.7748	46.4583	43.3262	20.7226	20.4647	20.9364	5.78584e-70	-1.07736	down
gene25584	150	144	168	78	76	61	3.2583	3.11409	3.6297	1.69363	1.64842	1.321	2.06966e-09	-1.07717	down
gene3373	117	161	126	56	69	63	2.9145	3.90434	3.1013	1.42423	1.74918	1.69243	7.29382e-07	-1.07706	down
gene18347	149	145	157	65	71	74	3.55049	3.44344	3.75349	1.5435	1.68757	1.78055	3.44472e-09	-1.07623	down
gene13897	223	256	236	137	100	96	6.85718	7.79314	7.2715	4.22044	3.07666	3.02932	2.88432e-14	-1.07603	down
gene20949	99	94	99	49	43	44	6.49966	6.09119	6.42945	3.23494	2.85435	2.99943	3.25944e-06	-1.07598	down
gene7653	536	568	491	259	205	279	20.0308	20.6775	18.2305	9.26244	7.71829	10.7491	2.82501e-18	-1.07566	down
gene4789	830	805	846	363	391	402	21.7927	20.7689	22.2393	9.43657	10.1199	10.807	1.91528e-48	-1.07532	down
gene29239	124	112	118	60	46	59	3.65369	3.39891	3.43152	1.87869	1.48921	2.04678	2.38502e-07	-1.07488	down
gene17535	81	94	63	28	42	41	1.91054	2.23936	1.58593	0.669705	0.996891	1.00865	8.37341e-05	-1.07409	down
gene11227	10847	11107	11032	5167	5083	5137	213.398	218.92	217.714	100.308	97.5842	100.159	2.57303e-146	-1.07371	down
gene23560	719	750	709	343	331	342	23.7178	24.3304	23.1568	11.3925	11.2479	12.087	1.0093e-42	-1.07368	down
gene19268	439	503	472	231	247	182	49.0596	52.7373	51.636	25.2662	27.4725	22.2029	3.66359e-20	-1.07288	down
gene18282	280	268	272	123	124	136	3.9707	3.77107	3.88684	1.71511	1.72846	1.90312	2.4005e-16	-1.07185	down
gene24819	142	131	99	51	58	65	4.88053	4.35207	3.42109	1.73976	1.98788	2.26827	4.38359e-06	-1.07006	down
gene11669	1277	1183	1311	587	568	610	16.5587	15.006	16.7953	7.65294	7.37027	8.01196	3.96574e-61	-1.06883	down
gene15675	2063	2048	2031	942	918	1015	44.946	44.2532	43.8719	20.6289	20.1795	22.5546	1.51458e-87	-1.0687	down
gene1168	4552	4574	4446	2080	2117	2160	108.95	109.337	106.165	50.4891	51.8029	52.6377	4.20174e-121	-1.06781	down
gene27638	106	102	140	74	52	37	1.92849	1.776	2.38188	1.26112	0.888997	0.766592	0.000328867	-1.06779	down
gene21536	332	344	323	162	149	157	10.962	11.2905	10.6703	5.32475	4.91811	5.28914	9.71286e-20	-1.06757	down
gene12163	1228	1220	1277	580	546	619	136.755	131.994	140.224	67.948	65.1376	75.6159	8.59583e-66	-1.06751	down
gene8259	4702	4622	4320	2269	2011	2117	63.323	61.7187	58.9552	34.9218	32.1741	34.5745	1.13741e-63	-1.06648	down
gene24462	1288	1349	1262	590	597	645	35.1113	35.9222	34.9993	17.0744	17.1562	18.7304	2.93757e-67	-1.06323	down
gene7049	41	45	48	18	23	22	1.18251	1.29318	1.37574	0.509743	0.665735	0.646276	0.00218552	-1.06218	down
gene27939	393	475	416	223	211	170	9.86169	11.7053	10.8603	5.92427	5.22007	4.56382	2.94342e-14	-1.06165	down
gene20659	1042	923	1009	472	463	465	83.5474	71.0758	76.8606	36.8426	34.976	36.9836	1.17577e-46	-1.06063	down
gene15539	123	131	141	82	57	47	3.09399	3.28137	3.54223	2.08457	1.46914	1.2093	5.91835e-08	-1.06019	down
gene12583	9124	9014	8866	4235	4208	4290	156.583	153.343	155.128	80.1379	79.101	81.6998	6.51428e-139	-1.05821	down
gene19266	4510	4783	4569	2168	2226	2143	238.81	250.554	240.513	115.417	118.986	118.303	7.78536e-120	-1.05801	down
gene23395	169	133	134	80	51	75	6.0485	4.67272	4.78606	2.8367	1.82175	2.7531	1.26161e-06	-1.05548	down
gene23949	190	171	202	97	80	89	8.27204	7.33459	8.71579	4.39175	3.66375	4.09326	5.15762e-11	-1.05525	down
gene500	400	405	312	165	200	163	14.2364	14.5653	11.1732	5.69282	7.11038	5.91721	7.25142e-09	-1.0549	down
gene12597	138	133	101	62	63	51	5.83396	5.55257	4.27669	2.6676	2.73367	2.26649	4.51558e-07	-1.05373	down
gene11072	258	297	303	130	128	148	3.84515	4.40021	4.50046	1.92661	1.90726	2.21373	1.23565e-16	-1.05282	down
gene19989	160	146	146	74	63	77	5.23603	4.73471	4.79641	2.45495	2.08294	2.5953	6.55224e-09	-1.05234	down
gene30033	250	248	203	110	114	108	9.10744	8.95178	7.46846	3.97665	4.12548	4.02107	1.3778e-13	-1.05204	down
gene12093	1711	1653	1745	763	869	789	42.365	39.8521	43.0002	18.0576	20.5715	19.4264	4.76904e-77	-1.05104	down
gene9010	307	299	318	166	144	128	7.92614	7.55161	8.0504	4.19946	3.66457	3.34629	7.95515e-18	-1.05062	down
Solanum_lycopersicum_newGene_3213	55	60	60	30	27	26	8.35177	8.3011	8.82729	4.60694	4.25433	4.74289	0.000510626	-1.0497	down
gene6597	292	282	315	137	158	127	8.14875	7.7473	8.68694	3.95533	4.59817	3.70054	4.12544e-17	-1.04855	down
gene29016	191	189	174	82	75	106	11.1594	10.7242	10.1231	4.89707	4.51908	6.52398	9.65812e-11	-1.04832	down
gene27871	191	219	207	95	87	111	4.13063	4.67926	4.46583	2.07723	1.88727	2.46132	6.50159e-12	-1.04773	down
gene14175	58	49	53	23	19	34	0.929898	0.790467	0.856564	0.447551	0.347684	0.56789	0.000930898	-1.04742	down
gene2028	127	117	122	74	43	57	7.2085	6.3537	6.86136	4.12195	2.40121	3.34563	2.74624e-07	-1.04641	down
gene7652	189	178	146	75	88	81	4.47154	4.18856	3.43678	1.79149	2.06832	1.94654	6.05438e-10	-1.04593	down
gene1660	41023	41470	44317	20142	20270	19907	2626.39	2530.82	2799.39	1242.09	1266.88	1298.71	1.19437e-112	-1.0455	down
gene4883	374	405	341	161	200	172	21.828	22.828	19.6691	9.4337	11.8671	10.6123	4.69059e-18	-1.04498	down
gene22822	152	213	196	82	106	79	4.61556	6.3552	5.95603	2.44834	3.29539	2.428	2.75011e-06	-1.04454	down
gene168	2758	2743	2682	1267	1309	1323	68.6506	68.1829	67.4433	30.4165	31.1703	31.5369	3.80091e-96	-1.04313	down
gene5483	2185	2146	2239	1027	1035	1069	68.4989	66.7581	70.1125	31.5519	31.7534	33.226	9.94212e-87	-1.04282	down
gene1028	2122	2360	2300	1014	1123	1095	44.1345	48.6975	47.9063	20.939	23.2794	23.032	3.49574e-53	-1.04276	down
gene16349	755	628	708	354	317	327	24.4101	19.9208	23.0522	11.165	9.95532	10.6657	7.73389e-20	-1.04079	down
gene15357	722	764	686	364	342	331	40.791	41.5714	38.9823	19.4448	17.9946	18.722	1.81368e-40	-1.04027	down
gene18586	224	236	216	120	93	110	13.8807	12.9509	12.9146	6.98127	5.59276	6.53489	7.25061e-13	-1.03907	down
gene6979	106	120	94	56	47	50	2.0704	2.3073	1.82546	1.05111	0.875965	0.95897	2.11896e-06	-1.03822	down
gene1573	385	419	486	209	196	212	25.0644	26.6862	31.5423	13.9476	13.1061	14.6335	1.43865e-13	-1.03734	down
gene5682	71	72	89	42	35	34	2.19105	2.20352	2.70639	1.30812	1.09636	1.08744	6.45912e-05	-1.03699	down
gene7087	611	530	606	290	248	299	9.17918	8.01433	9.13558	4.25283	3.61753	4.66505	6.86792e-22	-1.03514	down
gene25334	198	196	184	102	83	92	2.66899	2.61859	2.4597	1.35627	1.08659	1.22441	5.69644e-11	-1.03484	down
gene18453	3690	3900	3925	1904	1795	1819	140.092	145.074	148.317	71.5558	67.8011	70.4237	2.38266e-108	-1.03482	down
gene29697	2057	1940	2052	927	997	978	51.4178	48.1639	51.4838	22.9895	24.8089	24.5468	8.39658e-82	-1.03324	down
gene8634	78	61	82	24	31	51	3.63713	2.82135	3.80397	1.14356	1.46543	2.43547	0.000649603	-1.03319	down
gene23921	416	481	389	218	167	232	15.3537	17.7482	14.4029	8.74691	6.90775	9.30105	1.92864e-10	-1.03305	down
gene12037	4470	4523	4406	2127	2053	2250	94.6448	95.4412	95.5816	58.9002	57.3558	64.0501	1.90987e-113	-1.03279	down
gene5692	432	448	416	204	199	219	15.64	15.8642	14.9926	7.294	7.0869	8.11294	2.86881e-24	-1.03264	down
gene27099	416	435	397	185	218	196	30.7725	31.4141	29.1914	13.7747	16.4469	15.2227	2.27878e-23	-1.03263	down
gene6601	88	73	68	37	54	19	2.83203	2.33805	2.1781	1.16838	1.73386	0.628998	0.00209131	-1.03216	down
gene11656	41	23	38	15	13	21	1.11962	0.638967	1.04112	0.410864	0.372702	0.590084	0.00913695	-1.03127	down
gene25532	2657	2734	2690	1307	1292	1286	84.7096	85.2559	85.6194	41.6946	41.41	42.2151	1.69412e-93	-1.03019	down
gene18708	5569	5475	5474	2639	2665	2649	161.2	157.675	159.209	75.7456	76.2499	76.4226	2.69647e-119	-1.02808	down
gene5202	179	177	194	83	94	88	5.90032	5.80649	6.3631	2.74072	3.08562	2.94521	2.41684e-10	-1.02695	down
gene5010	263	323	323	118	188	132	31.464	34.6702	37.6083	13.288	21.1442	16.8077	2.572e-07	-1.02679	down
Solanum_lycopersicum_newGene_380	61	40	44	21	24	25	2.18923	1.68978	1.56915	0.714826	0.889227	0.977744	0.00204159	-1.02461	down
gene1485	119	106	94	50	58	46	2.94741	2.59884	2.31953	1.25061	1.4691	1.16148	2.90065e-06	-1.02457	down
gene1224	2127	2163	2196	971	1075	1087	87.8186	87.6638	90.1324	39.804	44.4625	47.5103	2.51944e-83	-1.0233	down
gene8769	663	556	538	320	264	265	58.057	46.4935	46.8527	27.5711	23.076	24.6804	2.25555e-11	-1.02317	down
gene6522	610	637	548	292	320	256	15.8016	16.3227	14.227	7.42407	8.13529	6.63695	1.82514e-20	-1.022	down
gene12380	85	90	71	48	28	43	1.10756	1.1679	0.923809	0.626671	0.368736	0.56629	4.70015e-05	-1.02135	down
gene26091	1201	1203	1211	603	631	517	121.886	112.173	120.757	60.097	63.556	56.5136	1.44096e-59	-1.01949	down
gene1650	84	96	78	42	47	36	1.18619	1.3463	1.11335	0.597802	0.659355	0.523692	3.05041e-05	-1.01918	down
gene8036	412	431	446	202	202	221	10.462	10.885	11.3421	5.08136	5.10117	5.62569	1.36949e-23	-1.01777	down
gene21981	824	789	775	371	420	369	14.7088	13.884	13.8576	6.70425	7.57296	6.82838	1.58646e-42	-1.01538	down
gene23121	172	175	178	82	78	95	6.81009	6.78367	6.98095	3.28489	3.15946	3.91466	9.90935e-10	-1.01527	down
gene10328	66	85	61	38	29	36	0.796496	1.00722	0.728198	0.471437	0.358322	0.448155	0.000189951	-1.01496	down
gene12110	2201	2410	2395	1129	1085	1193	74.3292	80.7711	80.5234	37.8372	36.6491	40.6401	4.68835e-61	-1.01353	down
gene27993	77	108	113	44	54	47	4.67811	6.26595	6.82831	2.65128	3.2746	2.92935	3.16173e-05	-1.01244	down
gene4521	796	861	873	435	368	429	37.0435	39.3363	40.7859	20.5304	17.4359	20.8596	2.63245e-41	-1.01157	down
gene29315	219	193	214	124	91	90	18.5006	15.7808	17.7881	10.5307	7.77945	8.11966	1.909e-11	-1.01109	down
gene10339	3879	4084	4038	1942	1986	1922	122.96	127.937	127.637	61.6216	62.9225	62.5582	4.02091e-105	-1.01019	down
gene9195	3674	3606	3476	1609	1761	1875	93.7797	91.2943	88.419	41.1632	45.0139	48.6448	3.4905e-73	-1.00971	down
gene12506	190	141	159	87	76	76	11.5044	8.10472	9.57494	5.1352	4.50375	4.7734	9.17719e-08	-1.00965	down
gene9088	371	336	389	186	183	166	11.5288	9.88815	11.4228	5.84616	5.9491	5.27804	8.99884e-20	-1.00826	down
Solanum_lycopersicum_newGene_2538	103	103	95	44	51	52	2.55329	2.5433	2.67816	1.07368	1.53279	1.53792	7.97898e-06	-1.00756	down
gene22583	176	218	222	109	102	90	4.50811	5.52655	5.66631	2.74462	2.57424	2.31731	7.28626e-11	-1.00657	down
gene6864	92	87	93	45	48	40	6.13162	5.69086	6.1408	3.05048	3.25684	2.80867	2.44267e-05	-1.00586	down
gene11861	879	849	916	481	456	356	40.6775	37.7883	42.2802	22.2488	21.3089	17.1281	8.76843e-25	-1.0057	down
gene27493	342	399	351	178	196	160	14.906	16.8611	15.1909	7.32968	8.14025	7.03875	8.31844e-19	-1.00568	down
gene9650	481	552	461	243	242	246	24.512	26.9049	23.321	12.1327	12.4164	12.8542	2.66719e-19	-1.00482	down
gene15015	109	129	130	49	41	90	7.31494	8.30176	8.64528	3.24387	2.74347	6.28545	0.000503738	-1.00465	down
gene29292	108	114	109	66	47	49	2.90276	3.03321	2.94187	1.7506	1.25152	1.33958	2.70435e-06	-1.00447	down
gene21671	1144	991	1040	511	505	539	23.0196	20.7198	20.933	11.3423	11.255	12.0539	5.64233e-29	-1.00353	down
gene17002	639	775	746	336	383	339	10.202	12.5376	12.1237	5.19816	5.9455	5.49765	1.27441e-16	-1.00312	down
gene12428	207	228	249	119	81	135	14.5996	15.7578	17.3229	8.61777	5.86462	9.92712	3.24218e-08	-1.00303	down
gene24340	95	119	131	75	42	52	7.96466	9.63594	10.8023	6.29238	3.56268	4.5166	0.000130315	-1.00286	down
gene13864	823	869	789	437	401	378	21.6207	22.3611	20.6926	11.1834	10.2607	10.0141	4.00043e-43	-1.00245	down
gene2332	309	268	283	170	123	129	9.89001	8.41207	8.9397	5.45596	3.98651	4.22078	3.26944e-13	-1.00087	down
gene10337	529	512	505	265	261	233	14.2967	13.6071	13.576	7.21908	7.13992	6.48588	2.04396e-27	-1.00008	down
gene1713	125	118	142	248	258	250	5.11516	4.71929	5.74962	10.079	10.5753	10.5112	8.04114e-14	1.00005	up
gene10362	96	89	103	178	202	186	2.89059	2.66098	3.08554	5.45178	6.23329	5.80458	1.96065e-10	1.00119	up
gene13969	32	26	30	56	56	61	0.355218	0.284854	0.333466	0.612669	0.610513	0.669867	0.000817672	1.00154	up
gene1728	392	382	356	732	789	701	13.4128	12.887	12.1386	24.867	26.8147	24.6054	1.19528e-39	1.0018	up
gene12221	27	24	37	55	47	71	0.960613	0.774829	1.17464	1.93451	1.702	2.52806	0.000817672	1.00212	up
gene23654	271	253	284	512	549	529	15.9738	14.578	16.7983	29.1642	31.129	31.1025	7.34583e-29	1.00304	up
Solanum_lycopersicum_newGene_1345	142	157	364	395	469	440	11.3369	12.33	29.1659	31.1832	36.7061	36.6233	0.00479028	1.00329	up
gene28750	43	34	23	77	56	64	5.46122	3.94059	2.81907	9.39435	7.17098	8.60573	0.000325372	1.00394	up
gene24686	1437	1362	1355	2602	2635	2944	65.5322	61.2142	61.3279	115.803	117.82	133.817	1.04654e-33	1.00419	up
gene16362	43	35	24	79	69	53	5.73191	4.42965	3.22587	10.4433	9.21372	7.80139	0.000628758	1.00426	up
gene6325	1869	1853	1912	3574	3782	3742	157.066	151.899	159.309	290.235	310.259	318.723	4.83228e-102	1.00451	up
gene20437	7325	7568	7578	15062	14939	14307	1367.24	1369.64	1403.66	2918.06	2971.8	2966.39	2.09243e-131	1.00593	up
gene20665	199	188	187	419	378	335	22.0638	19.2907	19.9301	43.6129	39.5748	39.5787	1.50959e-14	1.00599	up
gene20314	3348	3291	3369	6627	6085	7035	131.581	126.706	131.182	258.216	238.334	280.268	6.07728e-33	1.00696	up
gene18571	37	35	40	57	74	90	2.13675	1.7037	1.94929	3.09043	4.05467	4.76066	0.000277216	1.00721	up
gene3429	85	94	91	164	189	180	8.86336	9.53123	9.35417	17.1134	19.836	19.6731	6.02373e-10	1.00769	up
gene17389	285	246	238	513	486	520	27.2708	22.6852	22.3525	48.3475	46.5181	51.9345	7.19119e-28	1.00829	up
gene18163	944	934	889	1809	1788	1869	20.7781	20.4967	19.4825	39.5819	39.2476	41.9789	3.96919e-75	1.00854	up
gene9595	192	182	196	359	389	378	19.228	16.7592	19.2744	34.3186	37.2293	41.0751	9.93709e-21	1.0086	up
gene14332	98	133	115	223	240	221	4.33285	6.14144	4.8309	9.21908	9.87776	9.7143	1.04343e-12	1.00983	up
gene20371	378	438	470	886	830	828	31.7257	35.01	39.1225	74.9692	71.519	75.1269	7.09259e-41	1.01085	up
gene1996	77	62	57	145	125	118	4.95639	3.90212	3.63891	9.32632	8.25993	7.91824	1.86933e-07	1.01119	up
Solanum_lycopersicum_newGene_2036	88	90	108	166	190	210	5.61183	6.15625	7.11618	11.2529	13.1612	14.4232	1.36305e-10	1.01151	up
gene9326	21	19	17	39	36	38	1.84091	1.62718	1.48457	3.38951	3.09576	3.59972	0.00644656	1.01348	up
gene6378	464	422	464	864	904	908	17.8004	15.9899	17.9462	33.3723	36.129	36.6277	7.57723e-48	1.01352	up
gene23548	66	73	85	153	135	156	2.99022	3.03076	3.57829	6.52476	5.79301	6.84462	1.88322e-08	1.0138	up
gene3024	402	396	386	798	830	720	10.2733	9.7957	9.85931	19.6656	20.3209	18.2852	6.64662e-34	1.01406	up
gene1463	217	238	244	445	461	480	9.54895	10.3527	10.6893	19.2306	19.8228	21.4962	1.05412e-25	1.01414	up
gene8612	22	22	18	49	36	38	0.306457	0.300039	0.250973	0.675111	0.496931	0.543409	0.00445727	1.01448	up
gene21182	540	530	598	1186	1061	1062	24.102	23.214	26.5442	51.9784	46.405	47.9635	3.51517e-34	1.01476	up
gene29678	1399	1357	1414	2792	2751	2731	101.043	92.1734	101.422	194.01	194.762	204.056	8.06876e-93	1.01495	up
gene15899	238	224	205	429	462	433	12.6553	11.6089	11.4876	22.5817	23.6624	23.139	1.25539e-24	1.01538	up
gene17450	3198	3092	3264	5880	6410	6673	64.2544	62.6093	66.1873	114.897	124.445	132.452	4.01895e-41	1.01548	up
gene28144	68	59	74	164	125	110	2.52955	2.19182	2.75732	6.24875	4.83542	4.27901	9.97588e-05	1.01552	up
gene29367	251	283	221	509	476	514	9.79639	10.7803	8.51379	21.3187	19.2044	20.6637	7.68263e-28	1.0158	up
gene9742	153	181	156	333	301	339	3.78938	4.42466	3.85803	8.13002	7.36462	8.45936	3.74124e-18	1.01617	up
Solanum_lycopersicum_newGene_1317	1474	1568	1542	2823	2990	3292	43.1159	45.1288	45.1235	84.5406	90.4006	102.517	7.36672e-28	1.0166	up
gene3730	1276	1294	1320	2597	2542	2589	40.2862	39.9536	41.4171	82.9324	81.6284	84.6094	2.20721e-90	1.01678	up
gene28038	85	87	73	172	154	161	4.52462	4.67774	3.95235	9.35099	8.33072	8.88266	2.87893e-09	1.01741	up
gene8780	475	531	507	1040	970	997	29.5756	31.9625	31.2252	64.4873	60.1529	65.3464	6.20015e-53	1.01741	up
gene17418	46	57	71	99	114	133	1.43902	1.42619	2.9474	1.95086	4.44265	2.6872	3.44607e-06	1.0187	up
gene5324	35	43	23	67	67	67	1.09048	1.3035	0.714009	2.03917	2.03492	2.1056	0.000232686	1.01896	up
gene23897	95	122	89	205	179	225	2.06686	2.6494	1.91326	4.48063	4.01128	5.02914	1.65185e-09	1.01943	up
gene23477	68	44	48	100	120	99	3.76485	2.38159	2.59804	5.46227	6.58424	5.60313	2.34981e-06	1.02136	up
gene9952	36	48	53	93	106	74	2.45629	3.23532	3.49518	6.38528	7.33748	5.25341	2.30518e-05	1.0214	up
gene18844	7472	7873	8153	16048	15537	15251	738.222	749.696	794.773	1592.19	1552.31	1616.4	1.98577e-135	1.02157	up
Solanum_lycopersicum_newGene_537	104	123	99	201	210	239	2.32446	2.63027	2.05725	4.51837	4.39823	5.10577	2.59403e-12	1.02207	up
gene17111	132	117	112	247	264	209	3.91562	3.39019	3.31094	7.36299	7.88063	6.39068	3.35153e-12	1.0221	up
Solanum_lycopersicum_newGene_314	274	295	304	584	580	578	8.73282	9.04255	9.80812	19.1062	19.2129	19.6059	1.67364e-32	1.02322	up
Solanum_lycopersicum_newGene_1733	71	107	81	173	183	161	2.17311	3.09757	2.82961	5.6443	5.48986	4.53632	6.81333e-10	1.02378	up
Solanum_lycopersicum_newGene_1914	27	35	24	60	66	46	1.78194	2.09165	1.18494	4.26541	3.27238	2.71794	0.000647793	1.0262	up
gene18323	50	56	40	115	81	96	1.46195	1.62306	1.16138	3.40525	2.41118	2.86888	1.13356e-05	1.02624	up
gene6971	468	427	456	830	982	890	13.3107	11.9908	12.7562	23.464	27.8066	25.6707	1.02465e-23	1.02635	up
gene23908	57	69	62	127	119	130	1.96681	2.13378	1.99785	4.3304	3.9914	3.98388	2.12757e-07	1.02657	up
gene15802	250	266	319	572	585	515	13.4819	14.115	16.629	30.5893	31.8346	28.1262	3.03358e-22	1.02833	up
gene5405	1107	1008	997	2115	2039	2080	30.2444	26.918	26.857	57.4379	55.192	57.6652	2.38994e-83	1.0286	up
gene22983	500	566	523	1152	1030	1003	7.32391	7.87151	7.41682	15.9219	14.5712	14.4217	1.6881e-28	1.02961	up
gene28222	225	216	244	411	439	523	7.58725	7.09141	8.19267	14.1016	15.2294	18.5555	3.40033e-11	1.02976	up
gene8231	186	219	205	415	412	397	7.06727	8.40163	7.79474	15.5211	15.4713	15.3216	2.44799e-23	1.03124	up
gene2596	263	277	264	534	486	595	4.63964	4.85997	4.65667	9.38634	8.51657	10.6078	1.46817e-17	1.03279	up
Solanum_lycopersicum_newGene_1070	24	33	32	62	64	53	2.55423	3.41335	3.31811	6.60878	6.95144	5.95987	0.000452471	1.03474	up
gene27083	587	578	559	1086	1139	1243	11.6932	11.3832	11.1691	21.2743	22.3293	24.9769	6.20339e-36	1.03477	up
gene13470	52	66	45	95	117	116	10.9473	12.7843	9.04028	19.7358	24.7794	26.9568	1.2471e-06	1.03522	up
Solanum_lycopersicum_newGene_2748	190	94	167	306	343	259	2.20548	1.15188	1.92367	3.55201	3.94306	3.0641	5.73083e-05	1.03555	up
gene27355	45	51	48	93	109	88	5.53308	6.04782	5.6083	11.1156	13.378	11.1709	5.73103e-06	1.03641	up
gene8232	127	86	112	226	227	202	4.20619	3.03886	3.68358	7.41541	7.31141	6.57839	1.07951e-12	1.03718	up
gene9052	321	345	323	644	655	694	7.79657	8.3501	7.87181	16.7654	17.0758	18.6228	8.02314e-38	1.03737	up
gene12552	203	199	240	425	388	481	10.7824	10.339	12.4456	22.1394	20.4238	25.6972	2.89064e-13	1.03787	up
gene17057	120	100	103	186	236	230	2.76857	2.40782	2.46585	3.89517	5.0691	5.55173	1.07445e-10	1.0396	up
gene6489	322	313	324	705	617	614	14.239	14.5512	14.8187	33.5307	29.1913	31.9083	9.94558e-29	1.03985	up
gene4896	35	30	44	70	70	80	1.56586	1.35459	1.95757	3.11972	3.12869	3.73416	8.38319e-05	1.03988	up
gene11262	65	37	46	106	97	96	3.17248	1.76581	2.35222	5.28848	4.87763	5.08934	3.64602e-06	1.04041	up
gene3280	394	457	378	781	884	817	7.47356	8.6468	7.25028	14.8986	17.0242	16.118	7.29256e-29	1.04042	up
gene16068	31	27	43	64	75	65	1.17818	1.01651	1.59614	2.26437	2.75597	2.26256	0.000157341	1.04091	up
gene12069	1369	1372	1326	2844	2828	2547	107.559	103.335	101.42	223.338	224.157	214.136	8.33352e-50	1.04132	up
gene25841	191	178	179	342	398	368	1.69489	1.43891	1.30422	2.66926	2.92925	2.66792	1.74209e-21	1.04203	up
gene8344	2468	2526	2545	5294	5004	4952	23.2852	23.5246	24.0798	50.0582	47.2089	47.268	1.1775e-120	1.04279	up
gene8221	125	142	180	302	293	309	6.1374	6.87568	8.74346	15.1533	14.8498	15.6276	1.3807e-17	1.04287	up
gene11827	42	49	38	104	77	80	1.99292	2.30832	1.80409	4.86371	3.68636	3.84312	1.47898e-05	1.04298	up
gene8572	29	53	50	111	80	76	0.590777	1.05595	1.0247	2.26064	1.64235	1.57883	0.00103395	1.0432	up
gene17024	70	91	99	195	168	163	5.32903	6.71582	7.41492	14.3796	12.5758	12.8451	2.43665e-10	1.04329	up
gene1605	533	490	529	978	1094	1070	22.9659	20.4081	22.4299	41.9079	47.3041	48.1023	3.22367e-46	1.04396	up
gene3343	1769	1769	1805	3471	3792	3554	27.1737	27.0824	27.6451	53.8099	58.5572	55.2633	5.65865e-86	1.044	up
gene11890	658	630	652	1376	1246	1306	20.6341	19.6205	20.316	43.6116	39.7085	41.8622	2.42992e-66	1.04413	up
gene27178	11107	11245	10921	22226	22529	22619	233.959	233.138	229.486	454.652	458.301	468.83	6.51428e-139	1.04425	up
gene12575	22	28	30	52	58	52	1.30989	1.64972	1.76437	3.16637	3.5583	3.24788	0.0007848	1.04465	up
gene23071	1507	1574	1533	3232	3070	3046	55.1491	57.2674	56.1171	120.898	115.081	116.909	6.57501e-103	1.04506	up
gene17349	437	398	393	848	856	785	20.5179	18.4023	18.4031	39.3431	39.5907	37.6868	2.82825e-47	1.04549	up
gene15822	89	77	116	202	190	180	4.21749	3.53907	5.58071	9.41684	8.83052	8.57708	2.8783e-11	1.04694	up
gene27720	885	900	899	1924	1744	1777	19.622	19.7186	19.9906	42.1088	38.3338	39.6458	2.93484e-66	1.04696	up
Solanum_lycopersicum_newGene_1218	387	442	395	771	853	859	14.4287	16.2077	14.8451	28.5757	32.0337	32.6987	2.4421e-38	1.04698	up
gene2255	49	43	38	87	70	107	2.16611	1.59375	1.63852	3.90212	2.86465	4.61876	0.000102904	1.04835	up
gene15819	1151	1286	1337	2673	2525	2470	53.0216	58.3162	61.1007	121.15	114.248	114.927	1.9313e-63	1.04931	up
gene16810	179	217	195	353	423	425	4.1794	5.06598	4.53136	8.05683	9.70926	9.79482	3.16997e-15	1.04959	up
gene5980	340	436	372	819	736	778	10.7392	13.6229	11.6594	25.8141	23.6576	24.8919	1.98947e-28	1.04962	up
gene28714	477	504	532	1012	1000	1064	25.2094	25.87	27.8275	52.6405	52.5817	56.8175	7.99574e-57	1.05021	up
gene10035	44	48	55	81	122	96	1.89722	2.03628	2.35168	3.43433	5.15054	4.19157	6.11906e-05	1.05094	up
gene16323	1254	1226	1264	2357	2705	2559	23.6943	22.9225	23.6635	44.7044	51.4898	49.3268	2.85381e-39	1.05182	up
Solanum_lycopersicum_newGene_2159	17	16	23	36	46	32	0.320059	0.303668	0.426658	0.675386	0.865191	0.633103	0.00463799	1.05211	up
gene3461	124	120	133	267	284	218	7.8963	7.44018	8.47211	16.9615	18.0154	14.4848	5.52258e-11	1.05476	up
gene3576	2801	2962	3036	5924	6040	5991	103.667	106.537	111.716	219.411	225.361	226.31	1.44251e-128	1.05548	up
gene28243	254	321	306	577	566	656	3.20289	3.97175	3.79857	7.09279	6.94052	8.10021	3.82079e-19	1.05671	up
gene19488	39	50	51	80	103	103	1.79864	2.24932	2.30334	3.69775	4.76628	4.8651	4.62578e-06	1.05738	up
Solanum_lycopersicum_newGene_1912	34	36	44	73	72	88	3.38736	2.93455	4.37998	6.4569	5.09014	7.12787	3.77369e-05	1.0581	up
gene29885	733	715	704	1379	1499	1523	23.8131	22.3472	21.9878	32.9149	35.52	36.641	5.307e-63	1.05855	up
gene13037	65	75	56	136	136	129	2.53235	2.89687	2.17549	5.29809	5.30647	5.1251	3.33393e-08	1.05903	up
gene11599	199	146	145	268	348	387	5.56597	3.95643	4.02408	7.39037	9.65743	10.9814	1.68884e-05	1.05961	up
gene5283	82	94	101	186	205	176	8.89279	9.56456	10.9248	19.1049	20.7254	20.1443	2.20965e-11	1.06005	up
gene6859	48	77	64	113	141	133	1.89967	2.99955	2.52213	4.50218	5.59289	5.39567	5.89695e-08	1.06074	up
gene9124	322	314	318	627	641	686	9.59722	9.1838	9.19674	17.7084	17.7769	18.9367	1.74026e-38	1.06081	up
gene25305	63	77	64	140	163	115	1.28199	1.55699	1.3098	2.8696	3.33424	2.41555	1.11184e-06	1.06126	up
gene18956	59	76	64	134	139	135	2.55685	3.2015	2.75966	5.54802	5.68271	5.69885	2.27531e-08	1.06234	up
gene4391	76	92	84	191	154	172	4.1985	4.94402	4.65835	10.4218	8.3665	9.74502	1.82295e-10	1.0633	up
gene22441	22	18	16	35	50	30	1.05568	0.874079	0.766923	1.6315	2.31788	1.45978	0.00404234	1.06398	up
gene7874	43	40	49	89	84	98	3.36311	3.0703	3.80988	6.87337	6.55846	7.92844	7.63212e-06	1.06436	up
gene18775	482	490	493	940	1024	1045	19.3437	19.5228	19.7446	37.7698	41.3201	42.9963	3.27072e-57	1.06486	up
gene8560	978	883	1006	1825	2033	2031	29.5699	26.5005	30.4875	54.3054	60.6797	61.7304	8.01903e-40	1.06493	up
gene8656	35	29	25	48	67	68	0.318033	0.270734	0.223126	0.424651	0.611103	0.603649	0.000267004	1.06609	up
gene10238	38	44	41	86	76	91	0.923515	0.979283	0.905114	2.07437	1.80155	2.2091	1.40398e-05	1.06707	up
gene12278	15	14	22	42	35	28	0.359553	0.342369	0.523362	1.01256	0.846178	0.697043	0.00580632	1.06846	up
gene2062	845	799	744	1515	1739	1665	18.1245	17.0233	15.864	32.5976	37.559	35.838	4.72884e-33	1.06885	up
gene1405	382	358	396	772	789	780	19.8014	18.8048	20.4655	42.0784	43.1451	43.567	2.27327e-46	1.0696	up
gene17645	64	91	76	149	168	159	1.54755	2.21134	1.84206	3.63139	4.18736	4.00115	9.17627e-10	1.06972	up
Solanum_lycopersicum_newGene_2408	169	176	143	342	325	339	7.34432	7.57832	6.16229	15.0401	14.2674	15.2857	2.37086e-20	1.06995	up
gene27113	1385	1284	1292	2614	2672	2884	31.803	29.1985	29.6722	58.7299	59.9312	66.1401	3.7134e-58	1.07085	up
gene12606	103	110	88	216	246	159	4.0666	4.28483	3.48863	8.3399	9.53027	6.30876	6.0692e-05	1.07091	up
gene18010	23	27	30	55	61	49	0.563546	0.646381	0.729087	1.29074	1.45042	1.15703	0.000525427	1.07101	up
gene16954	124	117	125	254	264	238	5.22072	4.84104	5.23222	10.4866	10.9068	10.1073	2.07667e-15	1.0729	up
gene27430	162	164	156	332	325	339	2.39962	2.37789	2.37018	4.80688	4.65446	4.97663	2.97986e-20	1.07351	up
gene18742	392	441	438	844	941	842	6.38289	6.03453	6.92881	13.7728	14.9945	15.1533	2.09637e-38	1.07396	up
gene9955	146	128	126	278	266	283	7.47039	6.33942	6.42628	14.4373	14.1093	15.118	7.00814e-17	1.07414	up
gene13694	773	814	895	1629	1706	1797	35.1169	36.5689	40.1507	74.8508	78.7931	83.8744	9.78271e-52	1.07463	up
gene12805	277	314	287	611	613	592	14.2842	16.2117	14.7859	31.9356	32.0829	31.2377	1.19875e-36	1.07493	up
gene6503	1636	1655	1583	3452	3429	3202	57.5828	57.2854	55.3347	118.149	116.754	111.156	4.99565e-109	1.07509	up
gene27391	41	56	65	99	105	131	1.24138	1.63884	1.90826	2.87876	3.08539	3.84945	2.2285e-06	1.07523	up
gene24900	84	71	76	184	162	132	2.81938	2.25795	2.85036	6.11388	5.14729	4.57984	1.24484e-07	1.07524	up
gene9080	801	902	839	1771	1685	1805	22.8243	25.3748	23.9403	50.6148	48.4565	52.4292	1.59158e-82	1.07589	up
gene18686	49	61	61	126	103	125	2.33943	2.88776	2.90558	6.07258	5.06386	6.28482	1.70029e-07	1.07648	up
Solanum_lycopersicum_newGene_1787	43	49	35	67	80	116	0.720746	0.819527	0.595578	1.11016	1.33296	1.92848	0.00427762	1.07677	up
gene4097	160	199	171	337	396	365	12.0116	14.5032	12.729	25.5874	30.3922	28.8002	6.13727e-21	1.07734	up
gene10958	21	23	11	39	36	39	0.676001	0.738905	0.37014	1.27212	1.15583	1.30759	0.00378016	1.07746	up
gene18299	165	146	173	316	331	356	6.12306	5.36555	6.3959	11.4368	11.9551	13.1088	1.62442e-20	1.07773	up
gene6737	61	73	55	147	128	117	1.49161	1.78188	1.34439	3.51441	3.068	2.8565	2.99534e-08	1.07875	up
gene16853	30	29	20	56	55	53	2.42223	2.2927	1.58113	4.48784	4.50552	4.487	0.00049504	1.07978	up
gene5059	30	24	24	58	54	50	1.35868	1.04837	1.15698	2.59929	2.38178	2.26675	0.000532726	1.08052	up
gene26914	177	170	119	333	321	314	6.43635	6.09446	4.30797	11.731	11.3352	11.2854	3.34984e-19	1.08069	up
gene18746	70	53	55	130	118	122	7.43258	5.34061	5.77447	13.6963	12.499	13.6444	7.30723e-08	1.08174	up
gene3100	1316	1307	1227	2551	2544	2907	30.016	29.3911	27.9809	60.5952	60.6659	70.9005	4.31013e-30	1.08192	up
gene2412	58	56	51	115	103	125	0.73218	0.747821	0.682061	1.51367	1.28277	1.58351	2.40282e-07	1.0821	up
gene17388	3219	3203	3023	6789	6387	6476	46.1339	45.3284	43.4764	96.4114	90.5045	92.3647	8.80245e-138	1.0834	up
Solanum_lycopersicum_newGene_1456	259	224	252	525	544	461	19.0619	15.2924	18.2461	36.4853	36.5576	33.1112	1.78366e-23	1.08398	up
gene19208	372	343	324	660	788	716	29.9073	26.2833	25.8164	51.9183	62.9292	61.3093	4.53045e-22	1.08475	up
gene22587	426	422	408	849	992	775	12.9647	12.7569	12.3681	25.7287	30.199	23.9248	4.52198e-13	1.08479	up
gene1874	37	69	50	111	90	124	1.0397	1.8716	1.39943	2.9616	2.42389	3.43792	4.21263e-05	1.08583	up
gene8186	173	167	195	384	388	343	6.09466	5.62043	6.64637	12.8121	13.1547	11.8652	4.49558e-23	1.08589	up
gene20480	24	13	22	48	38	37	0.911717	0.489435	0.818902	1.76268	1.39461	1.40271	0.00246686	1.08597	up
gene11601	113	133	133	280	242	268	3.7473	4.3573	4.36861	9.22208	7.99405	8.95714	2.10942e-16	1.08628	up
gene18290	39	32	33	76	65	76	2.39318	1.83287	1.98496	4.47811	3.85042	4.73365	4.84593e-05	1.08735	up
gene16141	4689	4735	5066	10193	10041	10012	392.843	379.361	421.859	837.602	833.499	873.321	4.28592e-149	1.08817	up
gene12207	275	251	236	526	515	550	5.61797	5.09211	4.81143	10.6731	10.4417	11.3543	5.63342e-33	1.08834	up
gene1629	102	98	92	185	200	225	7.93562	7.26803	7.16538	14.3509	15.4655	18.5888	9.70398e-13	1.08923	up
gene9863	50	66	27	111	93	95	1.71501	2.21342	0.945875	3.73922	3.13468	3.31157	4.54766e-05	1.09011	up
gene12000	72	56	58	123	135	131	3.65709	2.76653	2.91924	6.25016	6.90583	6.88501	2.52417e-08	1.0906	up
gene759	806	865	885	1892	1651	1802	46.6585	48.8895	51.3311	110.493	96.7804	111.103	2.16076e-38	1.09084	up
gene20912	2164	2289	2259	4597	4712	4759	43.8647	46.1912	45.7511	93.1689	96.1413	98.0499	6.92743e-129	1.09408	up
gene14704	145	149	152	325	297	313	4.74028	4.78496	4.96376	10.5456	9.64251	10.3873	1.29102e-19	1.09439	up
gene24911	32	41	30	83	77	56	3.86801	4.66644	3.54072	9.62002	9.0113	7.32561	4.57097e-05	1.09462	up
gene11193	380	386	320	748	830	700	19.1515	18.9609	16.0039	37.8504	42.1684	36.6147	4.78123e-21	1.09493	up
gene22130	28	44	29	56	85	71	2.46791	3.80926	2.49657	4.9383	7.76272	6.98851	0.000244375	1.09626	up
gene3049	37	45	37	88	84	78	2.65784	3.09051	2.61313	6.22775	5.9786	5.89807	9.77858e-06	1.09737	up
gene3184	1378	1261	1301	2545	2823	2914	30.4283	27.3546	28.6413	55.3368	61.33	64.0211	4.99961e-37	1.09816	up
gene14373	769	808	822	1708	1709	1631	27.8822	29.0355	30.0338	62.3421	62.6112	62.0519	6.97416e-84	1.09974	up
gene1259	48	61	51	95	123	119	0.664795	0.885881	0.744333	1.36317	1.72896	1.71912	2.07303e-07	1.10125	up
gene4443	407	408	448	851	978	832	20.7404	20.7224	22.7102	44.3681	51.4829	44.2688	6.5337e-24	1.10157	up
gene10464	57	64	75	128	144	141	1.42173	1.59084	1.88174	3.22807	3.65908	3.6307	6.3316e-09	1.10202	up
gene28160	253	295	269	597	570	560	9.72586	11.2308	10.8274	21.4602	20.7993	21.548	1.30677e-36	1.10635	up
gene16594	29	25	23	57	58	48	0.822543	0.773706	0.672802	1.73514	1.61158	1.47267	0.000382979	1.10799	up
Solanum_lycopersicum_newGene_1627	33	57	30	81	93	80	0.985411	1.42565	0.863855	1.92854	2.23751	1.99045	6.82715e-06	1.10823	up
gene22342	75	61	78	152	152	149	3.58485	2.82486	3.72599	7.14272	7.1455	7.29295	8.05983e-10	1.1083	up
gene17524	190	155	191	383	371	381	8.21649	6.79138	8.62002	16.5853	16.0764	16.9999	2.82731e-24	1.10877	up
gene369	151	162	120	308	304	305	17.4032	17.4201	13.405	35.4627	35.8186	37.6576	1.2025e-19	1.10877	up
gene29791	23	15	11	26	41	37	0.674384	0.435776	0.331697	0.760647	1.17978	1.11587	0.00437906	1.11135	up
gene21742	261	274	220	616	488	498	8.93831	9.31132	7.46717	21.0116	16.7447	17.2488	9.22347e-11	1.11154	up
gene1177	112	93	85	224	180	212	3.44834	2.63209	2.4148	6.71157	5.4447	6.24293	1.42397e-12	1.113	up
gene6238	200	231	222	481	475	431	8.23488	9.38608	9.24381	17.881	18.5364	16.4834	7.19756e-30	1.1133	up
gene29369	24	27	37	69	49	69	1.1299	1.2699	1.71693	3.18053	2.26418	3.27416	0.000126891	1.11444	up
gene5199	171	178	169	374	337	391	2.50275	2.58725	2.42533	5.52204	4.96979	5.86083	8.59282e-24	1.11557	up
gene22721	434	450	452	932	1010	901	10.7651	10.6543	11.0453	24.7625	27.6663	23.535	5.98841e-57	1.11591	up
gene5806	268	250	261	579	559	520	12.5179	11.38	11.9681	26.5702	25.901	24.443	1.0038e-35	1.11607	up
gene8807	230	219	229	510	497	437	8.14197	7.75002	7.62239	17.9807	17.6956	15.2582	6.53826e-31	1.11703	up
gene27838	43	51	44	94	100	100	5.57572	6.19735	5.53288	12.2514	13.0114	14.1622	1.05013e-06	1.11764	up
gene3076	54	49	36	69	130	98	1.65844	1.53295	1.09285	2.08484	3.87032	3.14671	0.00588792	1.12136	up
gene8778	265	255	287	610	576	539	14.2269	13.4392	15.2134	32.4153	30.5648	29.2774	1.95144e-37	1.12239	up
gene20399	64	80	65	169	139	139	1.83737	2.29427	1.85547	4.88227	3.91477	3.92491	6.8887e-10	1.1232	up
gene13695	144	132	163	337	302	300	4.30226	3.87122	4.91566	9.99413	8.93544	9.01499	1.63711e-20	1.12339	up
gene23871	253	240	272	578	483	577	17.5363	15.7518	18.4823	38.6271	32.1789	41.3454	2.17228e-19	1.12493	up
gene9847	2446	2643	2569	5494	5578	5334	230.293	211.625	215.243	450.281	442.182	519.379	9.41236e-142	1.12564	up
gene14148	8137	7586	7635	15574	16190	18301	212.088	192.92	196.173	399.821	430.083	484.673	6.61812e-27	1.1263	up
gene19566	573	599	585	1289	1211	1266	13.3676	13.3517	13.5881	28.92	27.1949	29.0405	1.11041e-73	1.12637	up
gene9119	103	111	106	243	215	228	2.18547	2.29641	2.1507	4.97944	4.38278	4.83354	4.58918e-15	1.1266	up
gene6178	69	57	61	135	139	127	3.58213	2.91122	3.15524	7.05014	7.22558	7.02491	5.66039e-09	1.12676	up
gene28835	24	16	15	39	42	37	0.785658	0.520733	0.489206	1.24489	1.31259	1.23113	0.00215289	1.12705	up
gene11031	16	23	16	44	34	40	0.30651	0.428757	0.303254	0.815907	0.627804	0.762062	0.0021532	1.12781	up
gene6256	95	112	95	183	236	229	1.11493	1.56494	1.68332	3.86813	5.61604	4.61647	4.33175e-11	1.12795	up
gene18572	170	164	174	366	380	345	5.25844	5.02806	5.43516	11.4239	11.8788	11.1034	5.25863e-24	1.12913	up
gene14123	19633	19408	20043	42535	42664	41710	563.723	551.121	572.611	1191.99	1191.72	1204.88	4.68059e-146	1.12937	up
gene11687	42	45	62	95	112	113	4.8097	4.95316	6.98837	10.6457	12.6208	13.6151	2.48525e-07	1.12963	up
gene2746	51	37	45	92	92	102	4.62186	3.2278	3.98364	8.21028	8.38697	9.74168	1.17651e-06	1.13085	up
gene7501	11	11	25	30	37	34	0.353071	0.33243	0.746524	0.900302	1.13017	1.02493	0.00436324	1.13092	up
gene12210	286	268	249	586	578	563	12.9483	12.0785	11.3891	26.3005	26.0866	26.2124	5.89906e-38	1.13104	up
gene12229	627	606	598	1303	1340	1296	18.8416	17.9866	17.9614	38.7798	40.1243	39.0692	2.06843e-76	1.13154	up
gene25806	17892	16818	16415	34855	34773	40393	811.637	747.295	740.202	1560.24	1573.87	1858.49	1.34833e-25	1.13208	up
gene12341	623	581	537	1311	1122	1318	53.3404	48.1476	45.2697	110.417	95.3012	117.798	3.6353e-23	1.13366	up
gene1130	59	88	73	147	169	158	4.86026	6.8633	5.80673	11.6393	13.5437	13.5168	1.34456e-10	1.13408	up
Solanum_lycopersicum_newGene_590	18	25	15	38	43	44	0.542663	0.633945	0.337727	0.968488	1.32298	1.01934	0.00151195	1.1342	up
gene2350	51	48	49	141	83	95	1.21285	1.13222	1.16491	3.31533	1.96043	2.26835	0.00175567	1.13424	up
gene12740	581	542	612	1213	1209	1320	31.0667	28.5725	32.6991	64.9418	64.9816	72.7914	2.1424e-60	1.13537	up
gene27265	12	17	15	30	36	29	0.913024	1.12328	1.23386	1.76092	2.10814	2.2897	0.00537996	1.13704	up
gene6511	206	199	192	454	421	415	15.093	14.2883	13.842	33.0633	30.8107	31.8848	9.15824e-29	1.13787	up
gene16508	116	128	98	271	216	252	4.05455	4.43584	3.41299	9.63756	7.79148	9.13175	3.28371e-13	1.13789	up
gene7051	201	187	184	395	397	444	5.63644	5.13534	5.09795	11.0739	11.246	12.6464	1.46543e-27	1.13797	up
gene12430	197	229	241	442	489	510	13.39	15.3182	16.4796	30.6064	33.3689	36.7783	3.88385e-28	1.13801	up
gene29249	97	97	97	204	228	197	4.58958	4.53787	4.51714	9.8187	11.1312	9.82478	4.90024e-14	1.1384	up
gene13945	61	64	48	126	123	125	2.474	2.5939	1.98064	5.12659	5.07284	5.21429	1.5349e-08	1.13847	up
gene9953	39	48	36	80	83	103	2.61029	3.12637	2.37533	5.3632	5.63534	7.47406	2.27804e-06	1.1393	up
gene16385	34	28	30	48	78	73	1.3444	1.12897	1.205	1.94247	3.19305	2.9784	0.000251689	1.13938	up
gene15892	16	9	18	30	27	36	0.740375	0.435861	0.854317	1.34817	1.3166	1.7206	0.00575764	1.13947	up
gene27424	129	130	127	311	248	277	7.97298	7.70816	7.6892	18.6093	15.189	17.7064	8.71053e-17	1.1413	up
gene232	27	23	22	56	50	50	0.551054	0.472557	0.452278	1.15529	1.0395	1.06023	0.000363598	1.14161	up
gene23402	86	69	73	150	175	170	2.32796	1.74719	1.91189	3.76552	4.27001	4.31647	3.33943e-11	1.14461	up
gene8323	28	22	8	35	46	45	4.25308	3.16891	1.311	5.34461	7.12333	7.39937	0.0014868	1.14467	up
gene18562	75	75	71	166	153	162	10.1609	9.7519	9.50925	22.2595	20.7476	23.7533	5.96586e-11	1.14836	up
gene3652	528	549	510	1176	1211	1075	43.2435	41.9146	41.5679	90.6073	93.0196	92.2332	8.93932e-54	1.15163	up
gene5424	455	486	405	1026	1038	873	15.4391	16.6505	14.0347	35.4708	36.2315	30.0879	3.72875e-21	1.15189	up
gene16898	38	53	38	108	107	67	0.967092	1.31189	0.966863	2.65473	2.64722	1.71221	0.000518827	1.15457	up
gene13594	29	22	24	39	58	67	0.420139	0.315363	0.361344	0.578198	0.852391	1.00964	0.000801493	1.15507	up
gene27861	2456	2446	2385	4980	5271	5695	63.1603	61.8734	60.2417	143.903	154.205	175.009	2.49298e-45	1.15624	up
gene5055	1202	1248	1158	2569	2697	2633	39.447	40.5916	37.9308	83.5852	87.6361	88.517	4.52827e-115	1.15686	up
gene19258	38	47	36	94	91	80	5.12415	5.80795	4.70312	12.2647	11.8959	11.7644	1.7372e-06	1.15732	up
gene3835	16	8	18	31	32	29	0.617647	0.403912	0.662671	1.18656	1.18067	1.10272	0.0053168	1.15761	up
gene13855	18	27	23	54	51	44	0.600527	0.874853	0.732034	1.73426	1.67159	1.44152	0.000419795	1.15833	up
gene6169	375	331	399	826	765	834	10.5226	9.11874	11.3949	22.9159	20.9705	22.8527	4.67954e-53	1.16042	up
gene29313	14	9	18	28	23	39	0.796195	0.538677	1.02364	1.59071	1.32668	2.36537	0.00568656	1.16118	up
gene10317	86	111	99	244	181	225	1.26309	1.61838	1.4554	3.61334	2.69148	3.37509	3.04003e-09	1.16149	up
gene6510	43	17	31	63	75	62	0.585687	0.237621	0.426914	0.863762	1.03076	0.85252	3.7348e-05	1.16181	up
gene1662	159	159	184	367	345	391	4.53305	4.41991	5.03614	10.8013	10.2609	11.3981	2.16298e-25	1.16229	up
gene23567	93	83	65	191	178	161	3.61555	3.15567	2.52116	7.24462	6.72492	6.17915	2.97327e-12	1.16292	up
gene2100	819	805	811	1802	1681	1874	56.4	54.208	55.2266	111.947	105.72	126.913	6.30766e-69	1.16395	up
gene9356	910	1012	837	1672	2007	2391	36.2913	39.4595	33.1819	66.084	79.7222	96.3556	2.20542e-07	1.16407	up
gene29773	3044	2929	3135	6538	6676	6827	281.307	255.945	285.339	593.635	607.001	668.374	3.2592e-158	1.1642	up
gene17820	3011	2971	3052	6510	6750	6622	118.123	114.919	119.655	253.639	263.849	264.993	5.14572e-158	1.16445	up
gene28795	66	76	77	150	175	157	1.59362	1.7946	1.84758	3.55123	4.11928	3.7806	3.37075e-11	1.16467	up
gene12474	136	152	146	310	320	326	3.67238	4.10227	3.92345	8.35664	8.65497	9.01649	4.0757e-22	1.16584	up
gene4028	381	442	355	959	830	808	27.684	30.3219	24.8862	67.3381	58.5466	62.1004	9.24086e-20	1.16684	up
gene18583	504	541	594	1183	1261	1170	33.538	34.9163	39.2493	76.74	81.2125	78.8719	3.84324e-73	1.16735	up
gene19454	171	182	173	322	451	387	9.62424	9.94061	9.72388	17.4857	24.5514	21.6078	1.22751e-08	1.16742	up
gene3071	1306	1338	1321	2854	2936	2964	24.6277	25.0045	24.9571	52.9248	54.2132	56.3505	1.26816e-122	1.16906	up
gene22034	16	14	18	33	41	32	0.345519	0.301599	0.38547	0.705747	0.87503	0.70984	0.00261408	1.16938	up
gene24220	22	18	26	49	53	44	0.534548	0.441087	0.600945	1.12382	1.16038	1.04636	0.000419014	1.17189	up
gene3344	285	259	279	634	594	594	8.20546	7.39642	8.03282	18.3151	17.2824	17.5393	2.49989e-42	1.17291	up
gene20203	71	69	50	144	144	133	1.98351	1.89728	1.40115	3.95891	3.96359	3.71677	5.70356e-10	1.17385	up
gene6872	45	58	49	119	119	99	0.651087	0.867943	0.717831	1.70911	1.74099	1.43793	4.02583e-08	1.17513	up
gene18816	31	46	28	86	82	65	0.86462	1.25413	0.777184	2.33658	2.23979	1.80366	6.18654e-06	1.17623	up
gene17477	30	27	20	50	76	45	0.3704	0.360369	0.248566	0.676329	0.994734	0.557264	0.00267317	1.17688	up
Solanum_lycopersicum_newGene_2121	1534	1738	1921	4013	3670	3866	82.9137	95.9375	129.636	353.284	312.931	363.522	6.27911e-51	1.17979	up
gene27607	61	68	59	158	137	124	4.83239	5.2582	4.63323	12.5616	10.9929	10.3294	4.9908e-10	1.18253	up
gene17084	275	182	303	476	612	606	20.4113	13.0802	22.2415	36.2033	47.2857	48.0253	3.98937e-08	1.18285	up
gene11124	528	454	548	1138	1139	1134	5.17538	4.44737	5.36743	11.0907	11.1137	11.1658	5.68093e-75	1.18308	up
gene4159	140	145	158	342	319	327	6.37338	6.56607	7.12939	15.3518	14.2716	14.9773	2.12526e-23	1.18374	up
gene23967	91	79	72	154	199	187	2.76009	2.32059	2.13694	4.71543	6.03417	5.71521	7.70443e-12	1.18413	up
gene5372	1268	1272	1339	2807	2819	3032	60.5289	59.0041	62.928	136.25	139.688	152.808	2.91835e-100	1.18486	up
gene22835	42570	42584	50409	101896	99550	101202	4621.28	4354.25	5368.89	10935.6	10852.1	11848.5	2.87766e-110	1.18526	up
gene2247	491	611	634	1512	1330	1038	136.897	147.677	171.954	378.851	335.066	318.683	5.77587e-07	1.18683	up
gene2092	531	506	476	1079	1115	1189	14.8313	13.9846	13.2028	29.4494	30.5413	33.2842	4.17412e-68	1.18723	up
Solanum_lycopersicum_newGene_2627	25	40	32	74	78	65	1.78798	3.44163	2.70522	4.5845	4.8086	3.93564	1.14705e-05	1.18829	up
gene20566	5787	5712	5735	12180	13239	13231	120.79	117.466	119.288	252.502	274.07	279.691	2.09537e-97	1.19163	up
gene22675	164	140	156	332	368	332	19.8714	16.114	18.798	40.672	45.4052	42.6165	1.03008e-24	1.19203	up
gene9108	602	701	605	1390	1392	1499	6.57717	7.59084	6.61809	15.0211	15.062	16.3189	2.79453e-63	1.19239	up
gene26536	23	61	22	80	77	81	1.68546	4.27783	1.57072	5.73353	5.54864	6.19347	0.000720564	1.19356	up
gene20977	204	193	177	445	445	400	10.2662	9.45187	8.93133	22.4682	22.4835	21.0811	4.6914e-31	1.19445	up
gene1252	24	30	10	45	62	37	0.631276	0.789327	0.270204	1.14664	1.57421	0.965942	0.0067447	1.19555	up
Solanum_lycopersicum_newGene_855	64	92	81	191	188	154	19.9039	24.9143	24.36	55.9718	55.5551	54.6857	2.87583e-12	1.19584	up
gene1909	17	15	12	37	28	34	1.8096	1.54059	1.26171	3.95084	3.02394	3.79381	0.00293847	1.196	up
gene22387	15	19	13	44	34	28	1.04232	1.30092	0.915196	3.04201	2.3358	2.0544	0.00207046	1.19951	up
gene3952	28	38	32	74	81	66	0.973546	1.30502	1.11653	2.59617	2.83963	2.36084	7.91701e-06	1.19971	up
gene9681	199	210	202	448	462	469	5.34677	5.57461	5.46913	11.7777	12.0046	12.769	1.76231e-33	1.20084	up
gene12027	81	60	74	152	170	164	3.66076	2.70176	3.35654	6.86231	7.81541	7.5044	7.63071e-12	1.20287	up
gene23352	324	266	293	669	618	709	19.5348	15.7524	17.4429	41.3855	38.7119	44.7385	1.27955e-33	1.20295	up
gene11802	39	35	33	80	76	86	0.566545	0.498512	0.47808	1.12945	1.06925	1.21977	2.51722e-06	1.20367	up
gene14272	34	39	30	67	89	77	1.70021	1.92696	1.52311	3.28216	4.36226	3.96692	3.99626e-06	1.20401	up
gene19106	70	69	65	166	135	161	3.81609	3.64441	3.49077	8.91342	7.32093	9.11658	2.5646e-11	1.2057	up
Solanum_lycopersicum_newGene_2862	123	132	171	327	269	369	6.66202	7.14794	8.96093	16.9945	14.1564	19.3001	2.57409e-08	1.20657	up
gene18804	177	163	180	386	433	360	162.127	111.814	155.833	309.419	357.228	414.896	9.53203e-25	1.20732	up
gene13688	10	27	23	51	36	49	0.10781	0.285932	0.234582	0.520762	0.370945	0.503255	0.000472986	1.20791	up
gene4349	117	122	126	280	280	268	5.21264	5.29508	5.61175	12.5309	12.6387	12.5141	3.02707e-20	1.2082	up
gene7196	119	169	179	309	379	372	5.49832	7.60597	8.29549	13.7788	16.8793	17.3592	3.01097e-12	1.20948	up
gene6405	103	100	135	275	247	246	7.27685	6.91982	9.35978	19.9679	18.1955	18.6786	7.99172e-19	1.21074	up
gene5969	2012	1978	1951	4523	4660	4325	89.1888	80.778	84.6627	197.615	201.668	204.72	1.83367e-153	1.21138	up
gene14374	634	575	587	1377	1404	1306	12.708	11.4412	11.8632	27.3107	27.8118	26.3701	4.89559e-88	1.21253	up
gene2366	93	89	83	160	220	224	3.42458	3.20197	3.02918	5.70346	7.93599	8.16931	6.67687e-08	1.21494	up
gene9023	43	36	51	73	127	97	2.32494	1.9044	2.73796	3.9787	7.11283	5.6024	0.000775368	1.21848	up
gene5057	217	251	278	568	585	553	6.8653	7.89338	8.78381	17.9587	18.5666	17.7571	2.52199e-42	1.22003	up
gene4870	206	219	205	509	445	487	8.43563	8.79291	8.32123	20.8682	18.3178	20.8451	7.11697e-36	1.22008	up
gene18741	111	120	101	294	206	260	4.10055	4.50847	3.69866	11.1323	7.99446	9.99305	4.49349e-08	1.22119	up
gene7449	153	162	154	370	336	368	10.5233	10.7286	10.5926	25.1665	23.0414	26.5379	1.00543e-26	1.22179	up
gene20837	24	14	10	37	34	39	0.762289	0.440949	0.324537	1.14134	1.06555	1.24182	0.00143004	1.22185	up
gene6388	162	159	115	324	359	316	16.3416	15.1752	11.4148	32.1534	34.7287	34.801	1.01735e-21	1.2222	up
gene11785	15	9	17	35	37	22	0.670977	0.43406	0.752242	1.6152	1.73959	1.06715	0.00306587	1.22323	up
gene24845	91	120	100	227	229	258	4.88513	6.32894	5.29892	12.4854	12.7936	14.4887	8.16425e-18	1.22565	up
gene8324	10	17	10	29	33	23	0.473335	0.777987	0.472899	1.29989	1.4762	1.06682	0.00465348	1.22632	up
gene11826	636	554	517	1310	1335	1285	18.3418	16.4547	15.0089	43.0553	40.8319	42.4216	5.94354e-88	1.22922	up
gene9480	576	554	552	1382	1240	1254	33.3907	30.9992	31.7263	76.6351	68.3851	73.2695	1.19707e-61	1.23073	up
Solanum_lycopersicum_newGene_1329	24	29	12	48	41	61	2.64295	3.08953	1.32663	5.47103	4.74715	7.30588	0.000373132	1.23257	up
gene9064	108	117	90	213	229	285	6.78345	7.13115	5.63025	13.5898	14.7652	18.8545	3.11247e-09	1.23302	up
gene12974	57	69	59	149	128	150	2.17104	2.63851	2.43779	5.78703	5.0446	5.71368	7.5452e-11	1.23325	up
gene21712	165	159	149	348	389	356	4.85949	4.61349	4.33859	9.93214	11.0824	10.297	1.17862e-27	1.23466	up
Solanum_lycopersicum_newGene_1378	39	34	22	67	75	78	0.673893	0.578426	0.374742	1.12631	1.28217	1.35587	4.67127e-06	1.2374	up
gene14615	65	73	61	119	185	158	4.25293	4.68112	3.96297	7.89049	12.2733	10.9796	7.57704e-06	1.24152	up
gene13625	218	327	295	658	629	666	15.0075	21.5333	20.0365	44.1189	41.7687	47.8501	6.45265e-30	1.24403	up
gene29329	55	46	48	129	113	105	1.42174	1.18871	1.25897	3.28282	2.89355	2.70625	4.58057e-09	1.24578	up
gene7221	44	65	70	143	127	147	5.00719	6.91767	7.81863	15.9868	14.6862	17.9043	8.95548e-11	1.24707	up
Solanum_lycopersicum_newGene_3092	29	24	50	52	98	90	0.719379	0.500772	0.996095	1.57286	3.02855	2.30443	0.00660597	1.24747	up
gene21248	422	393	420	930	942	1008	14.69	13.3798	14.5299	32.9438	33.9996	35.9901	6.86808e-72	1.24799	up
gene21637	65	53	41	108	113	150	4.00667	3.2205	2.61521	6.5216	6.81312	9.59485	2.85158e-06	1.24849	up
gene29702	228	252	257	529	609	582	3.34797	3.54215	3.74482	7.67045	8.71578	8.33073	3.83245e-41	1.24923	up
gene7166	1121	1165	1165	2622	2729	2708	28.1606	28.8667	29.2646	62.3018	65.4214	65.937	3.30749e-133	1.25005	up
Solanum_lycopersicum_newGene_1065	111	99	91	207	270	227	1.3701	1.13249	1.00304	2.98041	3.79193	3.12442	2.84099e-12	1.25197	up
gene24520	162	194	170	435	397	398	10.5506	12.335	10.9221	27.673	25.424	26.3929	7.69965e-32	1.252	up
gene2807	160	185	185	365	408	467	5.62286	6.00857	6.23993	12.9163	14.3205	16.193	5.26561e-15	1.25297	up
gene27127	174	215	236	513	432	518	6.25149	7.57848	8.29285	18.9185	16.1623	19.3005	6.3622e-18	1.25381	up
gene8590	197	168	205	442	445	450	6.11108	5.10795	6.35293	13.7944	13.9252	14.4308	7.77973e-35	1.25639	up
gene6203	17	20	17	37	51	39	0.822862	0.960753	0.803057	1.65873	2.32279	1.87655	0.00044823	1.26018	up
gene6921	1394	1502	1566	3527	3604	3363	45.145	47.2993	50.4641	110.186	112.719	109.083	3.30327e-138	1.26031	up
gene503	81	62	64	158	156	173	2.12815	1.57448	1.67343	3.97993	3.88774	4.4234	1.03384e-12	1.26045	up
Solanum_lycopersicum_newGene_925	23	14	11	51	32	30	2.42959	1.45539	1.15582	5.69319	3.60443	3.53565	0.00652649	1.26059	up
Solanum_lycopersicum_newGene_2613	18	9	18	35	42	29	1.03	0.512125	1.01084	1.96521	2.43707	1.7462	0.00127221	1.26218	up
gene11592	65	69	73	164	154	170	1.92092	2.01002	2.17184	4.8005	4.54783	5.0831	8.82305e-13	1.26383	up
gene28386	144	159	137	413	301	326	5.74604	6.20893	5.44013	16.4558	11.9634	13.3721	4.37603e-09	1.26735	up
gene23648	376	431	408	910	994	969	8.50236	9.34779	9.11168	19.3067	21.2025	21.4005	1.26123e-73	1.26813	up
gene25512	275	253	313	676	601	712	13.4109	12.0752	15.1255	32.4262	28.9638	35.0786	3.07685e-26	1.26846	up
gene20696	116	109	92	292	227	232	2.28195	2.0822	1.91922	5.76759	4.46102	4.61136	2.87276e-11	1.27045	up
gene12216	9327	9321	9117	21244	22179	22346	221.307	218.358	214.694	498.947	525.332	536.3	3.23455e-204	1.27055	up
gene25592	99	123	102	245	237	286	4.57227	5.41968	4.63291	11.1521	10.927	13.7377	1.04401e-18	1.27171	up
gene13552	38	36	24	91	73	69	4.2023	3.69671	2.54623	9.50205	7.69215	7.94608	1.2657e-06	1.27536	up
gene7868	902	822	918	1985	2093	2222	19.6337	17.6752	19.9834	43.4696	46.1628	49.3653	2.10708e-63	1.28018	up
gene30090	24	16	9	33	40	44	3.01205	0.463665	0.972559	0.879149	5.03721	4.84658	0.00061477	1.28115	up
gene11835	1189	1044	1186	2761	2628	2773	39.7021	34.0134	38.9422	91.5017	87.9501	96.5433	2.72373e-133	1.28175	up
gene14324	165	173	176	396	423	408	5.67943	5.4851	6.46112	8.18516	8.46106	9.8163	6.12051e-33	1.28178	up
gene21220	120	110	143	300	288	304	2.95158	2.63957	3.46143	7.34675	7.13894	7.67343	5.87204e-24	1.28446	up
gene23896	171	213	222	505	533	414	11.2661	13.4588	14.5616	33.0983	34.9875	28.2572	1.07886e-13	1.28724	up
gene4971	8	13	22	31	41	31	1.01851	1.58538	2.68641	4.10752	5.53058	4.52604	0.00122823	1.28761	up
gene19025	260	265	224	580	588	628	4.87771	4.43344	4.13295	9.88726	9.50881	10.5338	1.76422e-48	1.28807	up
gene20778	401	427	370	999	885	989	9.62828	10.0632	8.81052	23.3443	20.8475	23.5806	8.48955e-47	1.28831	up
gene26468	332	336	329	827	752	814	6.56357	6.17716	6.08201	15.4471	13.7977	14.9503	4.81385e-64	1.28958	up
gene5304	117	109	106	252	301	244	4.05545	3.72613	3.66507	8.73196	10.4031	8.7512	2.33408e-18	1.28962	up
gene11777	54	40	68	121	116	152	1.72986	1.29488	2.17728	3.86612	3.7205	4.98322	4.45e-08	1.29053	up
gene21689	117	167	140	311	350	358	7.09931	9.85275	8.4102	18.776	21.2713	22.0989	2.17636e-23	1.29172	up
gene15453	61	69	68	159	152	165	2.5952	2.86089	2.87509	6.669	6.33791	7.22564	6.9253e-13	1.29204	up
gene29703	423	415	430	1009	1057	983	11.0026	10.5905	11.1489	25.9493	27.2884	25.7262	8.57565e-80	1.29218	up
gene9971	27	30	32	59	73	82	0.460236	0.525362	0.559091	1.03347	1.26748	1.45626	2.8768e-06	1.29246	up
gene23476	153	144	165	373	360	379	3.46199	2.93713	3.37791	7.99343	8.07496	8.9262	3.1028e-30	1.29369	up
gene15205	103	110	86	199	260	262	7.97	8.05512	6.61424	14.9777	19.6903	21.4704	8.06515e-11	1.29619	up
gene28017	43	33	45	74	95	123	1.60517	1.16185	1.58991	2.53525	3.34666	4.43575	0.000134989	1.29759	up
gene9876	1302	1296	1346	3116	3170	3235	40.1683	39.3973	40.8425	93.9908	96.2208	99.5422	5.29116e-153	1.29791	up
gene15376	192	225	216	512	495	521	11.9952	13.6912	13.21	32.1853	31.6963	34.7518	6.73239e-42	1.29795	up
gene12381	832	770	894	2077	2015	1936	64.9693	56.8916	68.9528	160.425	159.875	161.78	1.12433e-118	1.2985	up
gene27509	164	120	122	298	324	359	0.987451	0.723983	0.738259	1.80861	1.95876	2.19324	1.1784e-17	1.29888	up
gene22958	36	30	30	91	83	58	0.916706	0.776145	0.768495	2.33056	2.14885	1.49443	9.65934e-06	1.29899	up
gene16183	51	64	53	123	131	152	2.0765	2.51883	2.14347	4.96037	5.31279	6.20696	3.74591e-11	1.29963	up
gene10096	2383	2340	2352	5752	5699	5659	173.729	164.566	169.257	412.135	411.408	429.293	6.2381e-187	1.30043	up
gene13502	1883	1702	1569	4125	3808	4537	85.7296	76.2978	71.3111	187.439	172.22	214.507	9.29577e-28	1.30098	up
gene5087	19	17	14	37	47	37	0.679476	0.591819	0.487449	1.23793	1.57644	1.31074	0.000422318	1.30102	up
gene29154	27	18	19	51	59	45	0.593905	0.409336	0.408798	1.10625	1.31195	0.996832	6.70675e-05	1.30195	up
gene19422	699	756	699	1748	1765	1710	46.2163	47.6893	45.7756	117.087	120.816	120.943	6.03841e-115	1.30428	up
gene1262	22	24	15	39	64	45	1.15254	1.15878	0.793693	1.94133	3.20709	2.34036	0.000430413	1.30473	up
gene24539	92	91	93	229	205	236	5.2675	5.11939	5.25747	13.0468	11.7203	14.2339	2.224e-18	1.30596	up
gene6085	28	18	24	56	61	53	0.817269	0.631754	0.772696	1.61041	2.02024	1.46378	2.80175e-05	1.30619	up
gene6351	70	58	72	174	162	150	1.9366	1.58075	1.97437	4.69025	4.36151	4.12757	2.21619e-13	1.30729	up
gene27167	181	166	150	388	387	435	6.91143	6.19889	5.73868	14.7282	14.5905	17.072	1.36097e-33	1.30996	up
gene20928	274	314	328	752	726	755	28.6511	31.329	33.6638	77.1529	75.3326	83.1666	1.40529e-61	1.3122	up
gene3930	21	28	17	46	70	45	0.425396	0.649886	0.389238	1.06839	1.45604	1.09895	0.000429204	1.31268	up
Solanum_lycopersicum_newGene_2646	170	120	167	344	371	400	12.558	8.76913	12.1974	26.3513	28.8841	31.9978	9.03321e-23	1.31316	up
gene8361	295	270	257	707	665	634	12.9787	11.785	11.2882	31.2528	29.4759	28.688	1.37636e-55	1.31332	up
gene5598	30	32	31	66	98	63	1.98033	1.98916	2.01974	4.17755	6.16932	4.19043	8.67728e-05	1.3137	up
gene27826	621	615	609	1423	1502	1578	11.9223	11.6856	11.7486	26.8013	28.1938	30.0045	5.16317e-90	1.3137	up
gene5373	84	66	60	152	174	187	1.81114	1.53448	1.23893	3.14861	3.67026	4.20139	3.15978e-14	1.31466	up
gene8246	665	732	643	1620	1721	1649	18.9646	20.6361	18.3854	45.9941	48.856	47.4413	6.28357e-114	1.31687	up
gene25597	692	619	620	1532	1604	1591	18.6216	16.3008	16.6302	40.7333	42.9062	43.6975	1.22659e-110	1.31786	up
gene7353	14	13	24	44	41	40	0.789032	0.738528	1.32818	2.59107	2.4309	2.44269	0.000289236	1.3203	up
gene11187	69	82	75	186	195	174	4.74877	5.53217	5.18177	13.0418	13.6984	12.7054	1.65979e-15	1.32265	up
gene29240	503	495	448	1269	1159	1125	11.2636	10.8585	9.99196	28.7628	26.3755	25.9329	1.16585e-55	1.32323	up
gene16564	675	696	617	1563	1642	1680	25.2881	25.3722	23.0761	59.4246	62.1975	64.6064	1.56348e-113	1.3234	up
gene12692	388	369	373	964	912	901	17.4846	16.2487	16.7416	44.1721	41.5642	42.14	1.31712e-76	1.32354	up
gene19336	38	47	44	94	111	112	1.59763	1.91073	1.81677	3.93697	4.70892	4.88312	4.36544e-09	1.32376	up
gene27402	259	259	308	688	640	704	6.56029	6.47142	7.7552	17.4772	16.3785	18.2415	4.57958e-57	1.32531	up
gene19464	871	940	861	2170	2189	2227	30.4201	32.4905	30.1916	76.9742	78.7407	80.4962	2.93177e-134	1.32792	up
gene12161	29	41	29	74	67	103	1.2134	1.707	1.21955	3.13264	2.85184	4.36217	4.97511e-05	1.32811	up
Solanum_lycopersicum_newGene_319	46	44	41	124	102	97	17.8784	14.9005	15.1399	46.1721	38.8056	43.4213	2.72079e-09	1.32818	up
gene6244	386	427	369	892	990	1034	9.49323	10.1837	8.99316	22.3445	24.8284	26.2211	2.39433e-39	1.32921	up
gene20525	400	324	325	941	793	856	7.62211	6.13315	6.1567	17.8851	15.0754	16.3924	1.12531e-26	1.33008	up
Solanum_lycopersicum_newGene_3016	34	44	50	111	96	109	0.980461	1.59961	1.49696	5.2545	3.0831	3.43902	4.00211e-09	1.33065	up
gene17532	320	301	354	757	811	841	4.24927	4.00529	4.65713	10.218	10.8628	11.3208	2.04692e-64	1.3315	up
gene12354	18	14	29	62	48	41	0.65775	0.499818	1.05116	2.28544	1.74153	1.53255	0.000108938	1.33441	up
Solanum_lycopersicum_newGene_3082	65	54	49	127	116	173	3.39435	1.99812	2.14451	5.137	4.41589	7.08449	5.63449e-06	1.33442	up
gene21546	63	69	45	144	147	148	1.96919	2.14122	1.40977	4.64685	4.8056	4.90537	1.59729e-12	1.33662	up
gene28837	39	17	25	58	74	69	1.17113	0.514663	0.761975	1.70409	2.15487	2.0494	3.14255e-06	1.33693	up
gene12959	704	687	672	1781	1655	1685	6.95759	6.77954	6.65831	17.7833	16.5238	17.0322	8.83921e-119	1.33803	up
gene15166	49	34	39	125	78	100	5.12168	3.47756	4.03404	13.2747	8.45148	11.1668	2.74184e-05	1.33852	up
gene21485	246	280	209	590	616	620	7.44507	8.06097	6.2832	17.608	18.0284	18.7342	2.35655e-52	1.33918	up
gene21270	25	37	31	82	67	82	2.19183	2.89811	2.58301	6.79114	5.59625	7.40634	5.0992e-07	1.33935	up
Solanum_lycopersicum_newGene_2647	28	37	38	112	86	58	2.70346	3.39269	3.61481	10.9544	8.61532	6.27392	0.00168198	1.33999	up
gene9396	169	177	179	423	420	462	12.7005	12.8665	13.4289	31.3365	31.8271	36.4333	1.4449e-37	1.34019	up
gene11361	577	636	533	1436	1576	1331	20.532	21.8674	18.6578	50.2517	55.6152	47.7001	3.30667e-32	1.34093	up
gene28583	72	55	67	159	134	191	1.99142	1.47986	1.79642	4.20154	3.55347	5.03418	1.9611e-08	1.34539	up
gene14450	48	30	45	82	137	88	1.21904	0.782468	1.14827	2.08116	3.41	2.25012	0.000954661	1.34568	up
gene20653	1378	1234	1293	3195	3066	3486	16.2607	14.4965	15.2305	36.9959	35.3602	40.8375	5.66618e-53	1.34602	up
gene6789	181	177	203	471	457	474	2.31859	2.32612	2.58841	6.03748	5.85413	6.06849	9.30726e-41	1.34795	up
gene7923	57	35	53	128	116	119	1.34297	0.81548	1.25229	3.0852	2.86931	2.97579	1.33387e-10	1.35013	up
gene13796	207	229	190	464	579	524	20.9483	22.9138	19.0459	48.6875	61.5581	58.0808	2.97585e-20	1.35013	up
gene25511	81	99	88	239	240	192	5.08793	5.99545	5.47741	14.6827	14.8368	12.5187	1.3362e-16	1.3505	up
gene6445	36	43	46	108	115	90	0.925242	1.07815	1.16549	2.68475	2.86911	2.25989	3.06363e-09	1.3508	up
gene18632	573	564	534	1398	1341	1446	4.72245	4.6531	4.42168	11.4462	10.9742	11.9363	2.80269e-107	1.35089	up
gene29388	55	49	32	111	120	110	2.57905	2.35547	1.54345	5.59897	5.91773	5.64903	5.04915e-10	1.35202	up
gene15947	381	352	387	891	955	965	19.4253	17.2217	19.3874	45.3302	48.3503	51.5737	2.66091e-80	1.35402	up
gene17411	484	535	471	1290	1229	1222	7.2032	8.06315	6.72355	18.7738	18.5637	18.8638	3.16114e-100	1.35451	up
gene6752	12	20	7	34	31	33	0.49383	0.793972	0.292117	1.32243	1.22104	1.34443	0.000946297	1.3555	up
Solanum_lycopersicum_newGene_3240	260	272	239	623	618	697	11.0015	10.5597	9.64341	24.8194	24.8354	28.6903	1.06942e-47	1.35618	up
gene25286	109	128	91	253	296	276	2.34974	2.70049	1.95245	5.38071	6.45009	5.9415	4.62549e-24	1.35699	up
gene8850	238	272	199	579	564	641	11.9097	13.3189	9.74965	28.7493	28.4386	33.1412	1.90485e-31	1.35761	up
gene16142	19	24	15	40	48	58	0.684384	0.818209	0.522279	1.40037	1.66315	2.04951	6.0692e-05	1.35828	up
gene7713	65	45	42	112	120	152	2.35975	1.59774	1.52324	3.9735	4.23328	5.51887	5.00213e-08	1.36307	up
gene9448	210	155	171	434	495	427	1.92722	1.42367	1.57225	3.94367	4.48588	3.88911	1.35472e-25	1.36513	up
gene12591	174	246	216	534	547	528	4.12447	5.69575	5.0796	12.65	12.9059	12.8447	9.87078e-48	1.36574	up
gene16280	16	15	16	47	29	43	0.721757	0.657027	0.71611	2.05064	1.2733	1.90745	0.000264162	1.36671	up
gene10036	135	165	145	378	393	357	5.60041	6.78942	5.99888	15.3858	15.921	14.9123	1.9741e-33	1.36837	up
gene21500	1243	1182	1173	2965	3009	3148	33.9262	31.4761	31.8929	78.9021	79.9063	85.8463	5.50346e-165	1.36853	up
gene7014	21	19	16	46	44	52	1.14206	1.05562	0.864807	2.59303	2.50078	2.96854	6.84104e-05	1.3686	up
gene18483	55	51	45	146	139	98	1.816	1.68477	1.45874	4.84483	4.66452	3.31953	3.343e-07	1.36879	up
gene17844	1950	2132	2224	5227	5254	5519	110.552	115.433	123.329	292.698	298.627	327.017	4.25123e-168	1.36987	up
gene23253	2485	2487	2432	5826	6219	6787	104.002	102.245	100.415	245.448	264.729	293.084	2.73357e-45	1.37327	up
Solanum_lycopersicum_newGene_1715	46	36	35	84	122	92	2.65742	1.99335	1.99846	4.7824	7.04537	5.41375	6.00497e-07	1.37481	up
gene17016	32	23	18	58	61	67	1.66836	1.14401	0.91716	2.84109	3.21949	3.5807	4.57103e-06	1.37516	up
gene8616	23	23	29	55	71	65	0.595064	0.583406	0.750494	1.40643	1.84375	1.69259	3.40607e-06	1.37527	up
Solanum_lycopersicum_newGene_2204	96	87	77	190	229	244	2.12329	1.91269	1.71402	4.25569	5.13234	5.5416	1.25601e-15	1.37676	up
gene13794	1205	1221	1168	3035	3158	3001	31.3803	31.4161	30.3008	78.1557	81.0658	78.7315	2.72182e-168	1.38147	up
gene28330	32	41	27	118	60	78	4.65799	5.2741	3.98046	16.9458	8.87975	12.6407	0.00398554	1.38241	up
gene7592	30	19	26	61	58	73	1.1303	0.723034	0.99158	2.22329	2.12333	2.78223	2.88343e-06	1.38241	up
gene19870	154	196	235	510	500	488	7.60059	9.39128	11.4963	24.6817	23.963	24.9949	1.63834e-40	1.38338	up
gene19683	46	32	42	102	111	95	1.61772	1.17467	1.42656	3.37131	3.96336	3.03565	1.90862e-09	1.38606	up
gene24287	27	17	14	58	44	47	0.91222	0.576784	0.469151	1.95487	1.42266	1.59402	3.69686e-05	1.38677	up
gene21456	243	269	254	622	687	658	6.20097	6.94119	6.52915	15.7268	17.7783	17.0143	2.17027e-59	1.38706	up
Solanum_lycopersicum_newGene_2325	98	104	124	280	278	280	3.35121	3.70585	3.69138	9.58929	9.17934	8.81789	2.6444e-25	1.38874	up
gene22930	38	35	37	94	88	101	2.36081	2.10054	2.28028	5.6027	5.20909	6.15015	7.4678e-09	1.38973	up
Solanum_lycopersicum_newGene_2703	56	64	49	144	139	152	1.00486	1.12569	0.828005	2.43198	2.32067	2.53791	3.87199e-13	1.39036	up
gene27128	509	473	439	1189	1154	1317	14.2491	13.1237	12.1952	33.3349	32.7464	37.9131	1.42658e-46	1.39126	up
gene17998	70	103	93	210	251	224	3.6112	5.22491	4.77624	9.87864	12.0296	11.118	1.46947e-20	1.39142	up
gene27793	412	478	442	1187	1203	1041	28.6895	31.3674	30.4283	79.8756	83.1717	76.4101	2.38911e-41	1.39147	up
gene15608	48	55	34	112	126	115	1.54478	1.77756	1.094	4.00601	4.48566	4.3245	8.82224e-11	1.39162	up
gene19145	5	26	16	41	32	48	0.0646224	0.299347	0.183009	0.475562	0.375318	0.562283	0.00161745	1.39187	up
gene27412	436	451	451	1094	1209	1145	29.6016	29.1745	30.2296	72.9125	80.8086	79.5085	4.78665e-99	1.39213	up
gene1547	3699	3659	3930	9559	9879	9680	64.4032	61.1216	69.8655	188.276	191.393	192.223	2.47709e-236	1.39359	up
gene12373	171	196	164	458	495	417	3.10124	3.53621	2.97877	8.4626	9.18353	7.85959	1.43709e-32	1.39372	up
gene13565	352	343	330	831	894	922	14.2629	13.6656	13.4215	26.6985	27.9914	30.0989	9.27298e-80	1.39511	up
gene3126	3194	2928	3105	7895	7641	8328	413.224	361.76	390.879	1018.12	994.575	1141.02	1.56192e-121	1.39731	up
gene26580	45	35	32	111	96	83	5.11436	3.61122	3.48536	11.6475	10.061	9.82646	4.69983e-09	1.39844	up
gene19018	293	318	272	777	810	702	10.4574	11.1811	9.69895	27.9096	29.1689	25.7996	6.06824e-46	1.40053	up
gene15507	12	17	8	35	32	29	0.475194	0.649744	0.319369	1.27639	1.17802	1.11107	0.000749549	1.40162	up
gene6086	46	48	42	132	94	127	1.50774	1.59783	1.45763	4.64108	3.27355	4.65237	1.71825e-09	1.40247	up
gene27618	56	56	44	169	114	122	1.62997	1.60767	1.27737	4.79863	3.27158	3.56072	2.19374e-06	1.40249	up
gene16128	19	26	22	65	51	58	2.11916	2.68758	2.30853	6.87725	5.43177	6.65319	6.72208e-06	1.40348	up
gene9133	150	119	127	312	306	411	3.51158	2.76944	2.99749	7.27682	7.1801	9.67374	1.33213e-09	1.40403	up
gene23678	317	321	367	775	959	879	12.8747	12.9135	15.4419	34.3971	43.3444	38.2413	1.07082e-23	1.40508	up
gene4396	14	16	25	56	56	31	0.95653	1.08593	1.74362	3.76827	3.76173	2.24845	0.0014589	1.40524	up
gene5805	32	30	26	83	81	65	1.11788	0.999081	0.878671	2.69725	2.6903	2.25599	1.91536e-07	1.40584	up
Solanum_lycopersicum_newGene_2099	98	104	67	250	216	234	12.4444	12.0063	8.2354	31.2053	27.348	33.4404	1.90441e-21	1.40584	up
gene19300	184	154	162	426	411	466	3.04135	2.5277	2.68623	7.09737	6.8292	7.67325	1.80763e-40	1.40814	up
Solanum_lycopersicum_newGene_1621	87	115	82	249	208	283	2.59206	3.43136	2.4846	7.68365	6.47445	8.91045	1.16409e-10	1.4082	up
Solanum_lycopersicum_newGene_122	14	11	26	52	41	40	1.69245	1.26303	3.09308	6.17103	4.94899	5.26634	7.73704e-05	1.40984	up
Solanum_lycopersicum_newGene_2435	117	77	96	231	277	249	7.02754	4.70162	5.808	14.629	17.8191	16.7829	1.43311e-19	1.41032	up
gene8707	3340	3413	3547	8830	9022	9032	126.461	128.358	134.639	344.248	355	358.384	9.23269e-239	1.41059	up
gene18533	266	260	295	658	706	784	5.5523	5.37004	6.1937	13.5819	14.5697	16.6335	1.04308e-32	1.41413	up
gene23349	113	79	101	281	247	240	4.27043	2.91569	3.84589	10.6775	9.5202	9.50164	7.62922e-24	1.41636	up
gene10678	131	145	146	359	382	365	8.34512	9.10031	9.27151	22.4074	23.9516	23.6796	1.54885e-34	1.41657	up
gene19912	31	39	51	87	94	137	1.70609	2.0867	2.81955	4.63877	5.0515	7.52567	9.23838e-05	1.42122	up
gene1827	313	320	344	889	824	856	8.66668	8.79906	9.52999	25.0488	23.2583	24.2736	7.48965e-80	1.42129	up
gene2763	203	198	178	540	464	519	8.14813	7.7849	7.26369	21.3773	18.4095	21.4551	1.08788e-41	1.42158	up
gene29953	58	57	46	97	124	203	1.36657	1.64822	1.29859	2.97302	3.27265	6.40839	0.00774966	1.42356	up
gene25185	42	35	41	94	107	110	2.23407	1.86923	2.16858	5.14284	5.8091	6.25095	6.70281e-10	1.42452	up
gene20693	39	29	27	87	76	88	1.07832	0.797462	0.752035	2.32944	2.03907	2.37951	3.06164e-08	1.4277	up
Solanum_lycopersicum_newGene_842	207	205	202	529	568	526	13.5154	13.0653	13.1732	34.38	36.978	36.2004	1.27869e-51	1.42871	up
gene13057	434	367	443	1188	1097	1012	30.18	24.9877	30.7221	83.8568	76.8857	72.4285	7.48791e-38	1.4325	up
gene16692	21	22	20	67	48	52	1.69704	1.74475	1.60435	5.37809	3.85926	4.27711	7.22543e-06	1.43275	up
gene14313	216	167	186	482	547	481	5.15197	3.9773	4.4357	11.4037	12.8707	11.605	6.27338e-36	1.4342	up
gene26633	1075	1153	1088	2799	3103	2911	21.952	23.3375	22.1569	56.6733	62.4756	59.5231	8.63442e-99	1.43662	up
gene2200	166	149	186	445	456	431	5.38545	4.77032	5.9831	14.2592	14.6459	13.9786	1.12452e-42	1.43719	up
gene23501	10	8	20	34	40	27	0.369995	0.305302	0.706837	1.20276	1.41727	0.998489	0.000424817	1.43726	up
gene26311	46	67	49	152	150	129	4.23635	5.78959	4.49507	13.7365	13.8232	12.4233	1.14565e-13	1.43817	up
Solanum_lycopersicum_newGene_690	29	26	16	53	57	79	0.525986	0.572184	0.386345	0.99766	1.09902	1.28329	1.58338e-05	1.43855	up
gene5028	231	187	212	574	569	534	16.7037	13.2086	15.2159	41.2302	41.0264	40.0064	6.87416e-54	1.43869	up
gene2018	365	343	411	966	982	1032	16.3805	15.0933	18.4058	42.669	42.4089	48.6207	3.84157e-93	1.43966	up
gene5691	219	251	285	710	675	626	45.4337	48.7553	57.6329	146.505	142.406	143.499	9.47442e-47	1.44001	up
gene18888	621	713	651	1802	1758	1729	66.2599	71.7032	68.4215	192.982	189.924	201.251	5.13709e-137	1.44033	up
Solanum_lycopersicum_newGene_1603	55	87	56	152	195	181	8.39346	12.235	8.31725	22.5376	29.1457	30.247	7.50516e-12	1.4416	up
gene21884	52	34	50	109	124	130	1.35496	0.866862	1.30282	2.88999	3.35073	3.41234	1.2084e-11	1.4427	up
gene27668	191	208	179	467	521	556	8.14488	9.36639	7.59187	19.8176	22.7431	24.6307	5.58341e-34	1.44397	up
gene9950	11	13	7	28	29	26	0.974258	1.06686	0.631401	2.37547	2.49257	2.36069	0.00119654	1.44687	up
gene2120	803	850	805	2156	2390	2046	33.5	34.5757	33.5001	86.0112	98.5526	65.5097	3.70629e-46	1.4496	up
gene24	65	56	74	164	185	174	1.52235	1.30398	1.72263	3.81785	4.33242	4.08229	1.00376e-16	1.44985	up
gene10048	10	14	17	31	41	38	0.794123	1.0467	1.28057	2.38224	3.16717	3.1293	0.000218039	1.45082	up
gene6212	2928	2994	2893	7915	7859	7911	78.4304	82.0646	80.6023	245.01	246.145	246.224	2.71086e-246	1.45235	up
gene7879	327	312	364	909	907	882	13.8551	13.0346	15.3809	38.1388	38.1236	37.9124	1.32529e-86	1.45406	up
gene19458	863	873	951	2644	2252	2335	105.275	101.582	114.389	332.29	287.381	312.589	4.40914e-39	1.45469	up
gene21108	225	212	196	567	557	580	6.16917	6.11329	4.87072	17.4993	17.1971	18.8674	1.09403e-55	1.45493	up
gene12386	17	18	17	41	51	48	2.27395	2.29489	2.18046	5.50012	6.80322	6.78619	3.12412e-05	1.45529	up
gene18729	474	433	482	1274	1288	1178	23.4632	20.9681	23.7773	61.1298	61.7545	58.879	9.83432e-108	1.45535	up
gene1790	70	57	62	196	166	147	1.54958	1.25408	1.36183	4.33108	3.71145	3.26858	1.50289e-13	1.45541	up
gene10195	118	114	106	297	331	283	11.2988	10.0235	9.94793	26.9388	30.5258	29.7081	1.30941e-29	1.45667	up
gene20251	662	655	562	1834	1566	1672	22.1625	21.4659	18.425	61.9678	53.646	58.0281	4.14959e-40	1.45884	up
gene25894	108	120	118	317	296	321	12.6898	13.0983	13.6227	36.8029	34.7484	41.3628	1.92065e-30	1.4592	up
gene5260	36	23	41	94	91	85	3.47101	2.05615	3.92169	8.71775	8.47049	8.47962	4.53851e-09	1.45938	up
gene24576	61	64	59	166	185	146	1.65854	1.72886	1.62036	4.4028	4.85378	3.99607	4.59882e-16	1.45983	up
gene14850	138	167	127	375	374	418	7.7075	9.05326	6.85234	20.4468	20.6855	23.8669	3.39695e-38	1.46015	up
gene29511	77	85	87	230	215	228	6.55163	7.12694	7.33056	19.127	17.8416	19.6925	8.5921e-22	1.46103	up
gene24349	59	51	52	131	165	142	2.34465	1.96739	2.22094	5.69018	7.34144	6.19504	3.32084e-14	1.46116	up
gene6509	145	162	172	417	459	419	5.0579	5.53802	5.96385	14.3256	15.8001	14.7392	1.59138e-42	1.46143	up
gene11998	76	64	58	178	188	170	7.46746	6.09096	5.66134	18.0577	19.4804	18.4535	2.28175e-17	1.46279	up
gene8862	2047	2060	2185	5652	5666	5729	100.977	100.717	106.8	274.797	277.728	281.923	1.44467e-231	1.46441	up
gene11247	72	62	73	176	185	200	4.52782	3.84599	4.57158	10.9453	11.5093	12.6407	3.33188e-18	1.46482	up
gene4871	93	78	93	192	278	247	4.4584	3.63216	4.40702	9.26643	13.5237	12.3542	1.84063e-09	1.46783	up
gene7150	31	55	44	153	98	102	0.932089	1.60774	1.30032	4.50966	2.86031	3.06795	8.89066e-05	1.46789	up
gene27751	447	564	468	1330	1349	1340	22.7246	27.489	23.3835	65.977	67.4114	69.2517	3.97279e-120	1.46873	up
gene13833	263	200	227	610	640	626	20.3352	14.9343	17.6157	48.1105	50.4727	51.161	4.84775e-62	1.46918	up
gene27426	129	131	131	358	359	347	2.72081	2.72462	2.71735	7.49549	7.40693	7.34979	3.84111e-35	1.47067	up
gene17632	351	360	358	888	956	1065	6.14534	6.49868	6.36143	15.8642	16.7129	19.0902	1.05992e-34	1.47078	up
gene6933	157	147	129	391	365	423	3.9188	3.64928	3.23221	9.97063	9.31701	10.8857	4.70491e-39	1.4714	up
gene11244	746	723	803	1967	2162	2062	20.9193	20.128	22.3045	55.2412	60.8754	58.6712	3.44135e-113	1.47269	up
gene29571	25	30	26	74	59	88	0.807618	0.963535	0.835397	2.36246	1.92756	2.85434	1.08081e-07	1.47472	up
gene6097	75	49	51	162	166	150	2.12216	1.42413	1.57542	4.84708	5.01998	4.68564	1.0512e-15	1.4755	up
gene12618	217	230	251	691	621	596	5.72614	6.00335	6.59877	17.7593	15.9066	15.5515	3.7223e-45	1.47728	up
gene5844	434	474	365	1211	1135	1136	10.7685	11.6254	8.98281	30.187	28.7449	28.6826	7.04523e-82	1.47794	up
gene27657	312	272	255	746	720	829	8.74985	7.6691	7.18337	20.7324	19.904	23.481	1.13198e-41	1.478	up
gene2829	564	621	594	1610	1550	1707	11.655	12.6947	12.2886	33.0782	32.0579	35.7118	3.09307e-106	1.4785	up
gene13332	18	37	41	89	95	79	0.878896	1.70656	1.9154	4.05227	4.30431	3.83111	4.98997e-09	1.48113	up
gene10237	23	27	28	63	76	75	0.908437	1.05462	1.11452	2.46272	2.96279	3.01057	1.55416e-07	1.48274	up
Solanum_lycopersicum_newGene_1992	30	41	23	85	83	90	1.75831	2.36409	1.34846	4.91864	4.81123	5.49519	6.7779e-09	1.48296	up
gene5652	66	85	77	222	196	208	3.60599	4.53301	4.12719	11.952	10.6931	11.494	1.05441e-20	1.48374	up
Solanum_lycopersicum_newGene_2915	28	29	50	104	104	86	0.62274	0.703078	1.19575	2.52842	2.37378	1.97962	5.88257e-10	1.48513	up
gene12887	35	55	26	93	120	106	1.71215	2.78911	1.48098	4.96049	6.75203	5.7111	2.71425e-09	1.48573	up
gene6702	171	189	205	468	534	553	5.23602	5.68558	6.26342	14.3018	16.4381	17.2733	2.58644e-35	1.48726	up
gene8403	162	120	167	367	454	416	4.9353	3.63622	5.07889	11.1843	13.8187	12.8529	1.06197e-20	1.48844	up
gene5758	366	369	368	1050	952	1037	10.3293	10.2224	10.3109	29.4453	26.6564	29.7871	7.31293e-100	1.48861	up
gene20229	326	356	409	1065	1000	941	17.0229	17.7117	21.1196	52.6321	49.147	47.8049	6.46617e-56	1.4888	up
gene9600	30	36	17	82	79	68	6.3444	6.62889	3.26816	16.1872	16.4923	16.1404	4.73523e-08	1.49007	up
gene10566	688	710	600	1853	1688	1975	46.3355	45.2004	39.4099	116.981	108.452	134.153	2.7292e-42	1.49142	up
gene4955	14	16	12	47	30	39	0.44238	0.510404	0.394533	1.48356	0.949691	1.28556	0.000102933	1.49199	up
gene25650	44	45	40	101	124	132	1.88992	1.89422	1.68686	4.3087	5.334	5.63145	4.73935e-12	1.49497	up
Solanum_lycopersicum_newGene_547	98	118	112	317	331	260	17.8396	20.975	18.9135	53.1779	55.2477	49.3556	4.02967e-19	1.49546	up
gene19012	226	240	212	583	658	638	3.42062	3.60543	3.23297	8.90506	10.1829	10.0277	6.12342e-64	1.49699	up
Solanum_lycopersicum_newGene_1462	133	123	142	418	330	356	6.44606	6.37389	6.69396	15.8242	12.6379	13.6225	5.80488e-20	1.49834	up
Solanum_lycopersicum_newGene_1414	21	24	26	73	64	60	3.25575	3.47363	4.10325	10.7448	9.89483	10.0964	3.99385e-07	1.49888	up
gene6422	1090	979	985	2807	2635	3039	64.3772	53.0164	56.775	163.172	158.356	185.24	2.11977e-53	1.49989	up
gene13823	11	16	18	53	29	43	0.469166	0.657308	0.742043	2.44549	1.20262	1.76776	0.00033024	1.50092	up
gene28028	31	14	32	61	73	80	0.726414	0.331205	0.787579	1.44408	1.73541	1.91672	1.15723e-07	1.50107	up
gene26425	1209	1253	1182	3317	3298	3513	38.9737	39.5603	37.8433	107.293	108.053	115.993	1.43735e-202	1.50119	up
gene4054	103	96	142	331	319	298	5.44675	4.91426	7.49385	17.3192	16.7007	16.2063	2.93346e-32	1.5018	up
gene28377	35	43	60	140	119	125	3.39157	4.19458	5.86301	14.2069	11.8836	13.606	5.14692e-13	1.50341	up
gene9779	32	29	37	89	105	79	0.74381	0.675225	0.850368	2.02461	2.39837	1.84426	1.48863e-09	1.50447	up
gene24260	23	20	27	69	59	67	5.78863	4.91739	6.73229	17.6128	15.5162	18.9907	4.22635e-07	1.50463	up
gene14561	216	273	253	722	662	685	13.5297	16.8868	15.9594	45.251	41.3951	44.8032	7.99887e-71	1.50605	up
gene15786	64	41	29	115	113	146	3.06379	1.95952	1.38437	5.4115	5.36347	7.15231	4.53079e-08	1.50647	up
gene26422	73	55	44	150	168	162	2.20135	1.60316	1.31875	4.31298	4.82419	4.83704	3.00797e-16	1.50647	up
gene11281	16608	17832	17960	51501	46973	47786	1368.05	1425.53	1443.81	4086.7	3761.88	3899.08	9.61149e-119	1.50739	up
gene15132	470	536	464	1389	1469	1246	13.0653	14.4951	12.8554	36.6256	38.7212	34.0545	1.45364e-41	1.50757	up
Solanum_lycopersicum_newGene_1457	15	13	20	31	58	45	2.75136	2.27136	3.56218	5.68884	11.0437	9.40365	0.000498983	1.50781	up
gene8227	29	17	22	56	65	69	1.32246	0.7851	0.987898	2.60643	3.0072	3.31643	5.64688e-07	1.50845	up
gene10421	491	473	517	1325	1406	1417	12.2741	11.7704	12.8955	33.1807	35.2601	35.6056	1.22856e-128	1.51232	up
gene5870	1719	1648	1662	4547	4505	5063	50.0981	48.0203	48.4397	134.136	133.374	152.272	2.19299e-68	1.51532	up
Solanum_lycopersicum_newGene_2354	51	50	57	130	152	162	1.42078	1.37875	1.5801	3.78083	4.26522	4.62395	3.42497e-15	1.51723	up
gene23379	617	607	597	1702	1668	1750	20.8875	19.6592	20.2399	53.1797	52.4717	57.8785	7.00375e-147	1.51781	up
gene14077	24	14	16	54	61	37	0.89095	0.512958	0.589285	1.98494	2.28492	1.42702	2.9788e-05	1.51865	up
gene23216	131	143	113	363	346	381	4.91799	5.33354	4.25008	13.7611	12.9702	14.9345	7.43548e-38	1.52026	up
gene19589	44	44	45	132	112	131	0.881873	0.872729	0.896426	2.68182	2.29698	2.69815	5.95959e-13	1.52194	up
gene25045	153	110	114	336	336	392	3.68043	2.68413	2.84413	8.49657	8.28238	9.70137	2.7384e-24	1.52298	up
gene5580	294	208	310	754	767	771	7.96356	5.46537	8.32419	19.7797	20.4432	21.2994	1.11139e-59	1.52346	up
Solanum_lycopersicum_newGene_429	380	398	368	986	1084	1166	3.88404	4.13319	3.93887	10.0893	11.4071	11.8905	7.31181e-43	1.52407	up
gene22739	44	30	30	96	103	95	1.1379	0.74789	0.770229	2.37229	2.51779	2.37695	1.94971e-10	1.52512	up
gene24946	43	40	45	130	126	106	1.7622	1.64367	1.83196	5.17944	5.02035	4.39556	1.43331e-12	1.52618	up
gene14111	90	87	84	246	245	248	3.65614	3.7063	3.5261	9.2324	8.9632	9.88553	1.26746e-25	1.52787	up
Solanum_lycopersicum_newGene_3177	217	257	186	630	621	620	19.9831	21.2522	16.6713	57.8018	58.9939	63.2893	8.12318e-66	1.52958	up
gene280	46	20	38	94	100	101	1.01219	0.44955	0.836418	2.03344	2.14006	2.22261	2.02899e-10	1.53016	up
gene2122	65	79	86	193	225	235	3.08944	3.68806	4.07689	9.15734	10.6582	11.4852	1.19265e-22	1.53224	up
gene15696	12	20	12	53	32	40	0.429377	0.691899	0.415814	1.76591	1.082	1.38527	6.86451e-05	1.53287	up
gene2	172	187	179	514	537	478	9.28083	9.83418	9.54559	27.8432	29.0482	27.1124	3.95979e-54	1.53333	up
gene5072	62	66	64	205	189	152	1.25984	1.35977	1.30458	4.06602	3.76112	3.0683	1.16312e-14	1.53411	up
gene26299	167	212	207	518	514	637	5.00139	6.18826	6.1063	15.0316	14.853	19.0085	2.26699e-18	1.53681	up
gene25201	63	33	51	176	132	112	9.49865	4.679	7.6337	26.8816	20.5149	18.8815	9.28385e-06	1.54043	up
gene18039	140	102	135	339	405	333	5.46354	4.02814	5.81803	13.0423	15.746	13.6489	6.66397e-21	1.54062	up
gene11533	11	6	18	24	35	41	0.558982	0.31347	0.870263	1.20369	1.72537	2.11846	0.000501102	1.54166	up
gene8639	300	335	313	883	927	906	4.77705	5.28606	4.98721	13.5995	14.2201	14.0553	9.71207e-96	1.545	up
gene18539	55	62	68	202	172	156	2.69029	2.48086	2.91406	10.3871	8.56349	8.62662	2.42061e-17	1.54502	up
gene6270	19	17	38	61	80	72	0.990636	0.861778	1.87807	3.07201	4.0826	3.70891	5.83939e-08	1.55241	up
Solanum_lycopersicum_newGene_859	5	15	13	30	41	24	0.360344	1.06884	0.947622	2.12129	2.88489	1.80793	0.000545465	1.55259	up
gene13902	146	115	120	400	335	363	3.73867	2.93342	3.05159	10.0754	8.47123	9.19293	9.6184e-32	1.55316	up
gene10668	169	153	152	435	459	473	3.57209	3.20996	3.21813	9.07766	9.52796	10.0433	2.54439e-49	1.55437	up
gene25167	23	22	24	83	58	58	0.971016	0.900242	1.00081	3.56235	2.61545	2.36621	2.04053e-07	1.55445	up
gene8374	199	225	193	613	546	622	5.36733	5.93799	5.15103	16.2197	14.5613	16.8056	3.29224e-54	1.5558	up
gene7082	521	639	561	1662	1676	1642	15.8709	19.2454	17.0975	51.7186	52.5195	51.9993	3.61013e-151	1.55942	up
gene18437	779	711	786	2343	2106	2141	25.4328	22.7619	25.4721	75.479	68.3225	70.979	1.0659e-86	1.56016	up
gene22513	358	374	391	1127	1039	1086	19.1962	19.4754	20.8784	59.6411	55.2957	60.003	9.23878e-114	1.56048	up
gene17145	34	36	26	82	122	75	2.37972	2.64688	1.69046	5.21933	8.52679	4.81186	4.13044e-05	1.56516	up
gene12729	1386	1393	1377	4032	4179	3908	76.1834	73.4796	75.5473	224.182	233.588	231.26	6.25438e-235	1.57038	up
gene15989	160	180	157	433	466	551	4.83944	5.35172	4.70447	13.1899	14.2956	17.3449	5.18425e-20	1.57128	up
Solanum_lycopersicum_newGene_2927	25	38	25	88	73	96	0.772663	1.25491	0.695298	3.02656	2.55371	2.62656	1.33091e-09	1.57282	up
gene5785	2539	2595	2345	6944	7526	7381	85.1824	85.5576	78.2671	230.626	250.918	254.86	9.099e-157	1.57313	up
gene12051	258	258	265	705	746	837	12.5671	12.4723	12.8911	34.9161	37.3642	42.5682	1.38691e-40	1.57721	up
gene7296	19	13	18	50	47	50	1.67155	1.05828	1.50734	4.21182	3.96941	4.4045	4.86414e-06	1.5821	up
gene19519	445	400	370	1213	1205	1159	15.7666	14.1727	13.1284	43.8259	43.8558	42.6824	2.50694e-125	1.58397	up
gene23348	57	54	64	151	185	180	1.87785	1.74456	2.10993	4.98847	6.08128	6.15268	8.66784e-19	1.58657	up
gene19121	55	54	49	163	135	168	1.89188	1.80521	1.67696	5.67669	4.78053	6.05124	5.50974e-17	1.58678	up
gene222	715	755	748	2141	2173	2231	51.2966	52.7365	51.5631	149.734	154.275	163.671	3.18231e-181	1.58762	up
gene15031	11	17	21	42	38	65	1.94981	2.74239	3.40586	7.07289	6.47077	12.1858	0.000403049	1.5926	up
Solanum_lycopersicum_newGene_2342	55	62	56	194	176	143	5.23538	5.81938	5.20133	18.3373	16.876	14.1515	9.151e-15	1.59451	up
Solanum_lycopersicum_newGene_544	62	50	63	201	136	184	1.03416	0.854997	0.880508	4.33881	2.44271	3.97593	2.98646e-09	1.60037	up
gene9715	4	19	22	49	46	39	0.575414	2.27456	2.64782	5.96509	5.59802	5.2432	1.03225e-05	1.60197	up
Solanum_lycopersicum_newGene_38	23	22	18	56	60	72	2.25638	2.08694	1.74797	5.73384	6.21154	7.70388	1.71317e-07	1.6036	up
gene2944	196	257	252	814	690	602	24.2146	30.7046	30.9424	99.4629	84.516	77.6667	2.57683e-14	1.6054	up
gene4678	27	33	28	80	95	88	1.00812	1.22155	1.06691	2.966	3.49346	3.35701	4.32737e-10	1.60598	up
gene14795	6037	5447	5427	16026	16355	18237	178.678	160.006	160.291	467.105	476.755	547.53	2.99866e-61	1.60804	up
gene7312	62	80	55	171	202	217	2.18192	2.76634	2.31286	6.79599	7.17028	9.53569	2.8906e-18	1.60898	up
gene19203	495	538	461	1523	1427	1530	19.7471	21.289	18.3649	61.6148	58.1252	62.2789	5.26847e-148	1.61071	up
gene15704	9	16	8	36	34	29	0.988001	1.65676	0.905814	3.75497	3.69113	3.55389	0.000120542	1.61134	up
gene17849	17	30	18	74	67	54	1.91822	3.1786	1.9761	7.73768	7.06128	6.21117	8.94031e-08	1.61142	up
gene5738	25	40	34	89	103	105	0.698982	1.08941	0.93204	2.38508	2.79649	2.87458	2.34815e-11	1.6118	up
gene1164	331	313	296	978	932	916	4.81631	4.54009	4.3042	14.1525	13.5088	13.2819	3.15466e-106	1.61429	up
gene12044	44	44	41	146	117	125	0.903411	0.888218	0.833248	2.95955	2.39709	2.57895	1.50182e-14	1.61501	up
gene26456	37	55	27	144	125	89	1.74881	2.52274	1.29406	6.85863	5.99923	4.4468	7.20145e-06	1.61506	up
gene11145	2718	3030	2487	9037	8668	7069	596.121	587.025	532.524	1887.57	1833.59	1780.58	4.48477e-21	1.61522	up
gene20989	927	820	815	2437	2471	2799	24.4779	21.6712	21.3648	66.1165	67.9362	76.5857	5.32222e-50	1.61523	up
gene10928	1273	1385	1390	4206	4184	3792	94.1065	106.934	101.415	261.429	278.532	243.123	3.38421e-99	1.61593	up
Solanum_lycopersicum_newGene_2502	72	78	55	207	210	201	6.02923	6.38186	4.60757	17.769	18.2037	18.4343	3.51818e-23	1.61815	up
gene9376	147	139	138	374	460	445	15.6228	14.5657	14.6532	39.9471	49.363	47.7306	1.05737e-28	1.61925	up
gene13783	490	613	479	1634	1467	1679	25.6164	30.9832	24.8409	83.2151	74.2439	91.5528	3.81597e-48	1.62176	up
gene24034	38	48	33	104	123	133	1.21558	1.50721	1.0557	3.27782	3.88191	4.31909	1.23543e-13	1.62347	up
gene11328	1910	2299	2025	6624	6364	5882	42.2655	50.4809	44.8139	144.05	137.819	130.072	1.01991e-77	1.62432	up
gene1967	82	90	83	252	263	257	7.48603	7.91508	7.50536	23.072	24.1876	24.7295	2.65408e-29	1.62455	up
gene9736	284	261	221	787	742	791	6.01811	5.50453	4.71253	16.687	15.7492	17.0791	6.43891e-89	1.62488	up
gene15856	801	890	729	2482	2369	2480	105.427	113.612	93.5879	320.854	308.655	341.214	1.22203e-184	1.62537	up
gene28966	9	15	10	30	45	28	0.304497	0.493142	0.344455	0.989034	1.46567	0.965048	7.98647e-05	1.6255	up
gene6159	30	39	28	101	101	92	1.43957	1.83802	1.35626	4.77088	4.73678	4.48228	2.17806e-11	1.62613	up
gene15120	109	92	112	297	319	333	5.50555	4.63596	5.63418	14.9834	16.2752	17.3112	2.44962e-36	1.62669	up
gene25386	18	19	24	59	55	71	0.500215	0.522014	0.665602	1.58515	1.4829	1.95086	1.55948e-07	1.62749	up
Solanum_lycopersicum_newGene_2593	41	25	12	60	98	79	1.13096	1.07052	0.772142	3.27911	5.37269	3.93603	0.000110849	1.6285	up
gene20272	12	20	13	31	53	53	0.134747	0.21805	0.140354	0.324429	0.553521	0.556818	9.0606e-05	1.63291	up
gene18963	62	58	63	187	201	170	0.610963	0.572793	0.626092	1.8228	1.94973	1.67169	3.31723e-21	1.63476	up
gene10163	116	94	107	321	334	316	4.27945	3.17516	3.64082	11.8449	12.1401	11.1671	1.07024e-37	1.64125	up
gene9585	163	142	121	396	494	418	3.79983	3.41432	2.8461	8.95718	11.1974	9.57931	6.35904e-22	1.64448	up
Solanum_lycopersicum_newGene_1127	5	16	6	28	26	29	0.181175	0.475379	0.207838	0.855956	0.761964	0.94379	0.000304112	1.64701	up
gene26361	4567	4421	4315	12493	13856	14595	182.519	174.205	171.835	480.354	530.371	580.868	5.16415e-56	1.64831	up
gene2327	132	139	145	423	443	418	6.73562	6.91791	7.2782	21.6797	22.8524	22.922	1.2829e-50	1.65249	up
gene21969	77	80	61	190	249	234	5.3188	5.23887	4.16386	13.1952	17.3872	17.74	4.05124e-17	1.65252	up
gene21967	82	94	92	275	277	276	5.98274	6.47482	6.56782	19.7151	19.9639	21.5893	2.44844e-32	1.65395	up
gene6572	9	14	22	48	51	40	0.526166	0.76379	1.21449	2.6416	2.80044	2.34517	4.03506e-06	1.65432	up
gene16304	301	367	359	1128	1060	987	9.68803	11.6428	11.4804	37.1295	34.9511	33.2418	1.07423e-63	1.65489	up
gene13038	165	154	197	493	497	608	16.2873	14.7574	19.3393	48.8601	49.7529	63.5322	3.15946e-21	1.65753	up
gene25099	56	46	38	125	154	155	0.627322	0.545637	0.444989	1.45067	1.74877	1.80421	7.40588e-17	1.65831	up
gene7355	21	23	20	57	73	69	0.656267	0.705715	0.622505	1.78046	2.26461	2.2236	3.02837e-08	1.66304	up
gene16129	12	18	24	48	48	72	1.27374	1.69734	2.30061	4.53919	4.51381	7.58879	1.34576e-05	1.66483	up
gene22672	46	69	44	159	176	160	3.47127	4.99966	3.21949	12.0528	13.5101	12.9308	2.65084e-19	1.66485	up
gene26790	257	284	281	875	861	825	3.33729	3.67448	3.64157	11.0769	10.8614	10.499	1.48322e-101	1.66599	up
gene10833	98	102	89	312	274	316	2.00912	2.18882	1.80994	5.80044	5.02541	6.38503	8.80225e-36	1.66844	up
gene6820	56	76	57	181	217	192	1.40606	1.99806	1.46273	4.77652	5.64597	5.19632	4.20868e-23	1.66881	up
gene29450	18	17	16	36	64	60	1.90169	1.71349	1.63574	3.7368	6.80258	6.66086	3.60149e-05	1.67588	up
gene9667	176	126	134	447	507	415	3.92579	2.77598	2.92632	9.74707	11.1129	9.32607	4.1469e-26	1.67669	up
gene7625	25	37	24	78	88	104	1.35199	1.9479	1.30416	4.04431	4.51429	5.49024	5.80174e-11	1.67716	up
gene5763	24	17	7	45	56	50	1.38758	0.974655	0.426198	2.58664	3.2489	2.91916	1.16462e-06	1.67869	up
gene18810	14	9	11	37	35	35	0.233241	0.317651	0.259711	0.598189	0.631967	0.676329	3.68112e-05	1.68003	up
gene11830	10	12	11	37	32	35	0.439305	0.503428	0.476392	1.60327	1.36493	1.55045	4.57467e-05	1.6826	up
gene12353	17	13	16	54	43	48	0.527424	0.388962	0.480654	1.62709	1.31026	1.4866	1.81587e-06	1.68263	up
gene12217	145	130	133	390	424	472	3.71605	3.27872	3.4015	10.0074	10.9818	12.3365	6.04599e-36	1.68263	up
gene25533	1227	1315	1284	3905	4103	4083	37.6851	40.0994	39.4428	114.686	120.574	121.047	1.87853e-265	1.68651	up
gene24748	90	64	58	217	200	256	3.14184	2.21261	2.03745	7.46825	6.90666	8.97224	1.63067e-16	1.69254	up
gene13725	24	28	24	84	76	82	1.6288	1.86616	1.64113	5.57434	5.06475	5.67857	4.48333e-10	1.6974	up
gene25242	132	114	97	349	400	347	5.14893	4.43369	3.81343	13.6055	15.5164	13.9898	2.32339e-39	1.70199	up
gene21630	24	32	31	97	98	83	1.76284	2.23554	2.24504	7.03911	7.18837	6.34163	1.69344e-11	1.70262	up
gene1266	85	66	54	192	187	277	3.52986	2.73002	2.25868	8.07358	7.86737	11.937	4.41171e-07	1.7042	up
gene24978	189	130	148	493	517	488	3.86131	3.1253	3.23648	10.2197	11.1533	10.5471	3.33577e-62	1.70758	up
Solanum_lycopersicum_newGene_2419	25	20	37	90	92	81	1.94347	1.09357	1.81232	4.58192	5.44281	4.22464	5.79487e-11	1.7081	up
gene7631	34	32	24	97	94	98	2.431	2.23379	1.77	6.88337	6.66704	7.26748	5.40192e-12	1.70916	up
gene3627	514	600	513	1678	1851	1703	19.004	21.8566	19.3734	62.7511	69.0043	65.8749	2.30121e-99	1.71158	up
Solanum_lycopersicum_newGene_313	2297	2830	2363	8670	8702	6732	498.983	548.745	518.259	2445.21	2497.35	2282.34	1.03755e-18	1.71259	up
gene649	31	30	30	92	100	101	2.09816	2.17433	2.21776	7.0784	6.91597	8.33582	3.439e-12	1.71336	up
gene21638	73	98	55	219	276	235	3.8268	5.30779	2.99933	11.0814	13.9667	11.8377	5.49568e-17	1.7178	up
gene9165	18	22	21	69	59	69	2.56964	2.97102	2.92166	9.83333	8.57665	10.4563	1.56759e-08	1.71797	up
gene19522	9	15	24	59	45	51	0.164179	0.270004	0.419592	1.07106	0.80921	0.933251	5.37506e-07	1.71858	up
gene4897	172	166	198	511	599	626	7.78615	7.38906	8.98357	23.3763	27.6852	29.9698	1.86734e-31	1.72208	up
Solanum_lycopersicum_newGene_2921	83	77	85	259	268	268	9.71276	8.71888	9.76214	31.2344	32.9397	34.2826	6.36777e-33	1.7246	up
gene21357	30	17	30	93	77	80	0.905462	0.48181	0.884098	2.80615	2.35126	2.50005	1.30927e-10	1.72526	up
gene4252	305	282	280	975	901	942	15.5485	13.6372	13.5991	48.6965	45.1921	48.8955	2.63403e-117	1.72688	up
gene15417	16	11	21	56	55	45	1.1028	0.68987	1.40519	3.60035	3.62963	3.11467	4.41598e-07	1.72697	up
gene27782	36	37	30	104	115	116	0.582935	0.598054	0.494585	1.65831	1.82982	1.87577	7.13212e-14	1.7278	up
gene5782	29	23	19	91	65	75	1.49716	1.16126	0.975058	4.80465	3.52767	4.03673	6.73515e-10	1.72792	up
gene9057	15	6	10	43	23	35	2.64781	1.09602	1.79965	7.45893	4.07654	6.5683	0.000305698	1.72979	up
gene20997	21	6	14	55	49	30	0.701162	0.215972	0.481033	1.81514	1.61675	1.04392	0.000371933	1.7339	up
gene8899	1114	1172	1114	3460	3789	3855	14.7372	15.2833	14.6884	44.4516	48.2052	49.8637	1.85519e-108	1.73393	up
gene18164	12	11	22	56	44	47	0.326608	0.27827	0.551353	1.4355	1.14103	1.21741	8.57942e-07	1.73484	up
gene2761	14	8	7	38	23	34	0.724349	0.448911	0.394458	1.97771	1.20112	1.83516	5.94274e-05	1.7375	up
gene2268	90	49	68	220	235	223	2.93926	1.34442	1.51295	6.43616	6.72751	6.57925	3.19338e-28	1.7376	up
gene26346	499	461	428	1456	1644	1449	21.0854	18.9911	17.9525	59.0657	66.7131	60.8811	5.17383e-64	1.73874	up
gene23168	244	288	281	922	929	820	32.6591	36.2438	36.7981	121.789	123.822	121.842	6.39139e-70	1.74257	up
gene21321	2016	2070	2055	6707	6782	6707	71.8474	73.4821	73.6699	238.572	241.045	239.133	0	1.74396	up
gene26996	179	178	144	492	556	600	13.0721	12.6386	10.3973	37.0321	42.1958	46.3304	2.97381e-33	1.74412	up
gene843	11	20	14	64	41	43	0.237481	0.423025	0.291155	1.31217	0.83949	0.895599	1.03048e-05	1.74425	up
gene8777	127	140	136	425	451	455	8.58153	8.88695	9.0142	27.55	29.4074	30.9952	4.38298e-57	1.75018	up
gene26201	391	385	386	1360	1254	1227	14.4458	14.0998	14.236	50.7486	47.1716	46.8208	1.85347e-122	1.75123	up
gene5040	45	30	42	134	133	120	1.56155	1.0532	1.45091	4.72884	4.69932	4.324	2.94723e-16	1.75201	up
gene27849	135	129	157	468	454	476	4.29777	4.06848	4.94837	15.0829	14.7335	15.6483	1.96474e-60	1.75805	up
gene10847	73	72	61	213	203	269	1.1634	1.12641	0.953507	3.21825	3.01596	4.14352	2.3683e-15	1.75985	up
gene9951	43	37	33	149	108	119	2.75219	2.32616	2.11117	9.61105	7.03009	8.08798	6.91759e-13	1.76049	up
Solanum_lycopersicum_newGene_1323	37	45	53	157	149	143	0.696114	0.833454	0.996012	2.91317	2.76037	2.7103	6.17025e-19	1.76052	up
gene15831	39	40	49	162	126	138	1.57721	1.57276	1.97003	6.33183	4.93655	5.64012	5.47971e-18	1.76134	up
gene14526	59	55	63	192	216	185	0.791638	0.73379	0.851554	2.4725	2.72704	2.46382	2.9788e-25	1.77069	up
gene22719	31	13	30	78	73	97	3.82023	1.51425	3.5849	9.54242	8.82318	12.465	2.43926e-10	1.77109	up
gene12476	38	39	45	139	149	122	0.699135	0.716295	0.820743	2.51761	2.69902	2.28662	1.63302e-17	1.77524	up
gene12720	224	203	225	741	727	726	4.44949	4.09858	4.66274	15.2285	14.9394	15.3382	4.22787e-96	1.77701	up
gene2519	57	82	63	235	211	234	1.5282	2.1847	1.69406	6.2113	5.58769	6.30618	3.23526e-29	1.7778	up
gene29243	64	58	85	187	242	268	5.77158	5.0963	7.53044	17.3725	22.8004	25.7606	1.4956e-11	1.77835	up
gene30172	106	93	116	312	367	382	2.19561	1.92448	2.38517	6.55458	7.77034	8.07631	1.70525e-31	1.77854	up
gene29886	130	119	134	349	519	424	10.4603	9.20542	10.759	27.035	40.4016	36.2895	1.09332e-10	1.78059	up
gene4773	18	16	11	55	53	44	0.541724	0.473029	0.333799	1.57865	1.54451	1.28864	3.16893e-07	1.78188	up
gene2287	482	421	442	1428	1533	1582	18.2365	15.8099	17.4321	57.156	62.4435	66.982	1.14503e-116	1.78237	up
gene10019	35	35	20	102	99	104	0.646914	0.646475	0.372815	1.89718	1.83472	1.96839	2.0661e-13	1.78675	up
gene6477	392	346	336	1158	1279	1203	11.4574	10.0236	9.68302	33.46	36.8498	35.1924	2.50439e-118	1.78716	up
gene14239	523	524	512	1713	1748	1823	11.4321	11.6972	11.5073	36.524	38.1079	39.7414	2.73438e-195	1.78743	up
gene12148	18	18	23	90	52	58	0.836272	0.824186	1.01923	3.99551	2.36355	2.61996	6.52888e-05	1.78778	up
gene2568	59	64	56	254	192	161	3.70126	4.48471	3.79167	16.5556	12.1272	11.4271	6.11023e-08	1.78795	up
gene14487	24	24	39	95	107	93	0.474382	0.545723	0.856096	2.42459	2.55051	2.39868	5.37313e-13	1.7885	up
gene8651	15	13	2	35	33	34	0.747167	0.628467	0.14019	1.71552	1.62931	1.77784	2.1311e-05	1.79062	up
gene8342	100	110	119	403	360	355	6.8184	7.24233	7.9281	27.1319	24.3102	25.5729	2.30881e-49	1.79133	up
gene23697	787	767	779	2710	2515	2737	45.1538	42.3661	43.6749	156.16	146.733	163.849	1.19442e-175	1.79737	up
gene1543	58	57	59	218	171	205	5.45123	5.14655	5.51374	19.7858	15.5099	20.1968	4.1552e-25	1.79784	up
gene21818	297	316	325	980	1106	1117	6.24422	6.62471	6.88315	20.9089	23.5381	24.2938	8.03866e-72	1.79832	up
gene12343	877	898	831	3108	2710	3095	94.8345	90.7835	88.2966	332.384	295.309	359.831	1.89684e-65	1.80048	up
gene5050	38	39	47	154	113	158	1.49543	1.50278	1.81515	5.81564	4.2809	6.16029	1.46379e-12	1.80386	up
Solanum_lycopersicum_newGene_2911	45	43	56	186	144	165	4.00011	3.62079	4.7716	15.7453	12.5534	14.5166	1.83445e-21	1.80799	up
gene6548	82	94	88	273	330	305	5.18032	5.92536	5.54118	17.1734	20.8545	19.5937	1.93512e-40	1.80867	up
gene12643	125	121	131	415	425	457	10.6704	10.0216	10.6638	37.4238	38.3178	40.3911	2.71963e-58	1.80904	up
gene14611	642	662	599	2201	2207	2140	40.4609	32.8358	34.8722	112.257	117.493	104.764	1.48412e-224	1.80912	up
gene26892	17	9	12	47	46	38	0.739737	0.411862	0.524602	1.9507	1.87578	1.66469	1.43236e-06	1.81126	up
gene4895	24	41	29	102	122	100	0.278788	0.473101	0.336812	1.14014	1.35935	1.12759	2.48064e-14	1.81189	up
gene17464	709	740	700	2417	2476	2517	13.2152	13.7026	13.0528	44.1471	44.9829	46.6842	1.5512e-240	1.81223	up
gene5702	32	43	32	141	110	118	5.03033	6.34582	4.9173	21.6194	17.214	20.045	2.95161e-16	1.81247	up
gene6705	196	165	133	526	639	541	14.35	11.7894	9.68578	36.9188	44.5842	40.1855	2.1882e-27	1.81398	up
gene28220	104	117	107	430	321	384	0.563507	0.63006	0.584378	2.31257	1.72093	2.08486	4.06906e-19	1.81741	up
gene20079	341	339	307	1066	1132	1222	6.66554	6.40137	5.93036	21.4993	22.5847	24.7776	1.84037e-75	1.81924	up
gene22605	156	180	140	522	545	584	3.93993	4.46163	3.57967	13.1687	13.69	15.3055	2.54622e-75	1.82071	up
gene7921	164	212	186	691	634	630	3.62237	4.55959	4.08693	15.0921	13.8339	13.9544	2.58787e-89	1.82509	up
gene2860	49	79	38	205	175	198	3.36296	5.1303	2.57938	14.1053	12.1596	14.6065	2.24383e-21	1.82626	up
gene2528	16	27	13	60	76	59	0.641667	1.02086	0.510343	2.29097	2.85789	2.30932	3.65243e-09	1.82629	up
gene13286	187	183	234	702	687	714	10.7114	10.1674	13.3286	40.1892	39.5562	42.5804	6.09073e-96	1.82648	up
gene14770	342	310	302	1180	1064	1085	8.04119	7.18546	7.11809	26.9275	24.2181	25.3259	4.88017e-111	1.82928	up
gene10200	104	77	74	314	279	297	7.02433	5.09477	5.00626	21.2476	19.127	21.0853	2.88481e-40	1.8293	up
gene24577	273	281	222	934	902	875	7.63393	8.02134	6.20589	25.9261	25.2804	24.8459	2.46841e-123	1.8309	up
gene27112	32	34	24	113	97	105	0.447468	0.450916	0.370966	1.56963	1.33453	1.47318	3.48516e-14	1.83352	up
gene9896	63	46	51	181	205	178	0.901261	0.658828	0.740587	2.57567	2.91442	2.58484	2.12128e-25	1.84369	up
gene28226	32	48	46	135	147	162	2.97358	4.26936	4.14489	12.1564	13.3394	15.333	5.8108e-20	1.84405	up
gene18830	76	65	56	229	235	232	4.87894	4.04403	3.61213	14.7342	15.1507	15.6659	1.36403e-31	1.84696	up
gene2414	84	62	95	263	339	252	11.137	7.42411	12.3052	32.7178	42.4485	34.465	8.14251e-14	1.85158	up
gene4677	192	195	211	768	612	743	9.96728	9.88875	10.8537	39.002	31.2358	39.5022	8.43065e-29	1.85445	up
gene10017	9	3	11	26	29	27	0.148814	0.0522582	0.183081	0.417004	0.471549	0.45361	7.27558e-05	1.86046	up
gene8478	187	189	195	622	722	698	13.6285	13.0972	14.2484	44.3792	51.0542	52.024	2.82901e-66	1.8649	up
gene12825	11	15	21	48	52	68	0.401852	0.528697	0.631557	1.66906	1.7286	2.30491	2.70132e-08	1.86502	up
gene18584	12	20	16	59	59	55	0.711098	1.11851	0.896317	3.24453	3.22763	3.14908	1.43112e-08	1.87641	up
gene8396	238	251	265	962	883	874	8.50673	6.94752	9.31297	36.4995	37.3219	34.5823	3.29131e-128	1.87694	up
gene20567	102	72	83	344	298	289	9.8955	6.6781	8.13845	32.5626	28.7118	30.197	1.65757e-35	1.88307	up
gene15883	110	77	115	395	326	373	3.1308	2.17482	3.28853	11.3647	9.49095	11.0151	1.32337e-32	1.8834	up
gene28801	59	59	42	162	170	249	3.60657	3.4517	2.41018	9.39088	9.99085	15.5629	2.5746e-07	1.88681	up
gene29687	88	66	69	258	275	277	10.935	7.71292	8.40734	32.0565	34.8226	37.9305	4.04344e-38	1.88699	up
gene5330	46	37	43	165	159	134	1.08276	0.860267	0.998262	3.81179	3.70455	3.12028	2.84e-21	1.88811	up
gene5689	1064	923	887	3217	3653	3583	48.4894	41.0589	40.2533	145.024	164.811	169.214	5.30099e-79	1.889	up
gene18012	50	70	51	223	176	223	1.41228	2.40357	1.4312	6.81278	5.58151	6.48339	1.42317e-20	1.8895	up
gene3428	11	7	7	37	29	25	0.445714	0.289036	0.290752	1.40719	1.10774	0.995969	2.55691e-05	1.88962	up
gene20705	71	76	80	261	286	281	3.52716	3.74252	3.80697	12.3451	13.4703	13.3652	3.54389e-39	1.8935	up
gene17147	14	26	23	88	72	70	0.790551	1.45831	1.28313	4.83221	3.93548	3.94103	3.9704e-11	1.89511	up
gene8898	129	196	177	542	669	623	5.8158	8.5425	7.60866	23.2663	29.2038	26.6101	7.57423e-30	1.89604	up
Solanum_lycopersicum_newGene_2394	9	5	7	28	27	22	4.05611	2.03854	3.18196	11.5975	11.4201	11.5682	8.73249e-05	1.90034	up
gene6333	246	193	212	813	825	752	7.94491	6.19221	6.7234	26.0895	26.5102	24.3193	3.97756e-114	1.90243	up
gene14408	10	14	17	44	53	54	1.03802	1.3733	1.68434	4.60338	5.69019	6.04253	7.8144e-08	1.9079	up
gene9056	39	54	47	159	171	187	0.580786	0.852473	0.730162	2.43441	2.64455	2.90085	1.98198e-24	1.91147	up
gene17940	72	85	53	276	250	251	3.28941	3.75506	2.42688	12.4354	11.398	11.8361	3.24303e-37	1.91369	up
gene19937	10	20	14	67	57	39	0.811301	1.54301	1.08528	5.10767	4.41475	3.23403	3.15079e-06	1.9159	up
gene28387	4	15	5	25	27	37	0.129698	0.417873	0.159874	0.678316	0.722925	1.04516	2.50836e-05	1.91785	up
gene2558	18	14	14	70	48	53	0.374071	0.253115	0.28858	1.32749	0.869958	1.01339	9.49693e-09	1.92033	up
gene9031	14	9	13	43	48	43	1.14136	0.788292	1.08	3.78474	4.30377	3.73616	3.33542e-07	1.92236	up
gene2779	11342	11162	11819	41652	42746	44013	440.839	430.444	455.902	1587.32	1635.24	1715.86	0	1.93	up
gene27035	308	263	316	1148	1058	1116	4.65773	3.96248	4.76733	16.922	15.555	16.6088	3.2328e-160	1.93146	up
gene18342	50	19	38	118	148	135	2.07633	0.799175	1.56907	4.73084	5.93292	5.54781	2.07112e-16	1.93187	up
gene12075	104	106	100	335	382	447	1.99614	2.00472	1.93117	6.30581	7.18749	8.59347	1.63696e-20	1.93526	up
gene27757	34	55	34	158	130	176	3.38583	5.50988	3.44659	16.2513	13.4957	19.5156	3.07374e-15	1.94213	up
Solanum_lycopersicum_newGene_1007	10	6	11	27	41	34	0.854779	0.525935	0.956729	2.30534	3.28054	3.03033	5.86814e-06	1.94394	up
Solanum_lycopersicum_newGene_549	211	187	212	673	794	838	2.17142	2.25084	2.52498	7.64576	9.13677	10.2395	8.10808e-34	1.94435	up
gene28716	86	91	95	363	333	332	0.955339	1.00236	1.05033	3.94344	3.59639	3.64534	6.98482e-51	1.94466	up
gene12194	72	55	48	232	226	205	3.88463	2.89427	2.56996	12.4454	12.214	11.3862	2.48306e-32	1.94753	up
gene12402	100	82	102	337	367	375	2.70848	2.17944	2.75653	8.82251	9.52642	10.0618	9.38544e-54	1.95215	up
gene5781	68	77	74	259	295	280	2.49751	2.64017	2.612	9.00885	10.4383	9.89076	2.82716e-41	1.95564	up
gene21414	428	441	468	1685	1706	1708	25.1847	25.2101	27.4467	97.0446	99.2335	101.931	1.1904e-220	1.95773	up
gene29201	14	39	31	98	116	107	0.538329	1.39394	1.2058	3.73136	4.31117	4.01463	8.45911e-16	1.96134	up
gene22594	176	163	152	562	654	664	5.12807	4.67818	4.66288	16.6366	19.3496	20.0952	4.48774e-50	1.96324	up
gene8366	93	87	76	322	295	366	1.617	1.48114	1.2941	5.46012	4.97253	6.35211	3.77717e-33	1.96735	up
Solanum_lycopersicum_newGene_2741	72	80	79	272	351	265	2.91139	3.05344	3.18532	10.4261	13.8176	10.6407	2.51303e-17	1.9691	up
gene6983	213	231	232	829	881	889	4.04748	4.28944	4.38502	15.2618	16.0401	16.571	1.60782e-131	1.9694	up
gene21436	727	746	765	3049	2889	2679	90.5432	88.883	92.7875	384.998	367.515	365.645	1.49728e-106	1.97139	up
gene174	120	143	145	520	491	563	1.94196	2.52023	2.521	8.71094	8.52716	9.41927	1.7442e-74	1.97449	up
gene5127	590	669	625	2337	2500	2443	21.3813	24.6816	23.4763	108.576	114.777	115.626	6.99148e-274	1.97664	up
gene14099	11	8	12	34	43	43	0.202646	0.152457	0.21563	0.595195	0.759846	0.759717	7.29683e-07	1.97919	up
gene7173	205	198	151	770	714	666	2.40981	2.36148	1.77329	8.98132	8.37719	7.96657	6.16713e-63	1.98244	up
gene5764	17	26	24	79	94	87	0.911677	1.34962	1.27901	4.15463	4.9521	4.59504	3.16758e-13	1.9831	up
gene21809	23	44	24	120	129	105	0.727367	1.3513	0.745217	3.69381	3.9689	3.31924	1.1467e-17	1.98633	up
gene19804	12	16	21	70	60	62	1.49272	1.82089	2.41092	7.89193	6.80397	7.50201	3.78692e-10	1.99724	up
gene21034	11	9	6	36	35	31	0.835374	0.677923	0.479085	2.46801	2.44278	2.28658	3.67759e-06	1.9977	up
gene971	14	19	11	60	56	57	0.786146	0.885996	0.563963	3.25974	3.07918	3.17835	2.59261e-09	2.00148	up
Solanum_lycopersicum_newGene_2773	29	23	38	136	100	118	3.48897	2.46078	4.42637	15.522	11.2027	13.9403	2.90442e-16	2.00242	up
gene24995	39	48	35	108	146	227	5.30576	5.74558	4.5582	13.2774	17.8758	32.2736	0.000464351	2.00588	up
[truncated: 461 more rows]

## Sheet: WT_vs_VvSUC12-OE.All DEGs
#ID	WT1_Count	WT2_Count	WT3_Count	VvSUC12-OE1_Count	VvSUC12-OE2_Count	VvSUC12-OE3_Count	WT1_FPKM	WT2_FPKM	WT3_FPKM	VvSUC12-OE1_FPKM	VvSUC12-OE2_FPKM	VvSUC12-OE3_FPKM	FDR	log2FC	regulated
Solanum_lycopersicum_newGene_106	31	24	26	0	0	0	1.41238	1.06738	1.1968	0	0	0	3.90204e-16	No detected in VvSUC12-OE fruits	down
Solanum_lycopersicum_newGene_1100	57	172	73	0	0	0	29.9788	73.9322	36.1103	0	0	0	9.74753e-07	No detected in VvSUC12-OE fruits	down
Solanum_lycopersicum_newGene_1106	120	118	104	0	0	0	39.1306	33.8257	32.9632	0	0	0	9.23877e-63	No detected in VvSUC12-OE fruits	down
Solanum_lycopersicum_newGene_1113	100	187	86	0	0	0	38.5009	61.8658	31.5237	0	0	0	8.86723e-12	No detected in VvSUC12-OE fruits	down
Solanum_lycopersicum_newGene_121	86	186	100	0	0	0	115.567	198.138	128.551	1.14378	0	0	6.52609e-12	No detected in VvSUC12-OE fruits	down
Solanum_lycopersicum_newGene_1229	44	80	48	0	0	0	18.8575	28.7526	19.3963	0	0	0	1.42442e-13	No detected in VvSUC12-OE fruits	down
Solanum_lycopersicum_newGene_1236	90	112	69	0	0	0	32.7672	35.3115	24.1925	0	0	0	5.07524e-26	No detected in VvSUC12-OE fruits	down
Solanum_lycopersicum_newGene_1460	37	56	34	0	0	0	1180.95	997.563	995.781	0	0	0	3.58794e-16	No detected in VvSUC12-OE fruits	down
Solanum_lycopersicum_newGene_1561	99	155	103	0	0	0	401.261	402.785	377.905	0	0	0	1.02204e-24	No detected in VvSUC12-OE fruits	down
Solanum_lycopersicum_newGene_1669	70	150	76	0	0	0	24.217	44.3422	25.4054	0.342322	0	0	1.062e-10	No detected in VvSUC12-OE fruits	down
Solanum_lycopersicum_newGene_1721	81	103	64	0	0	0	68.0291	67.7698	50.7224	0	0	0.943591	1.63483e-25	No detected in VvSUC12-OE fruits	down
Solanum_lycopersicum_newGene_2088	72	142	65	0	0	0	116.754	166.289	96.4852	0	0	0	2.50057e-10	No detected in VvSUC12-OE fruits	down
Solanum_lycopersicum_newGene_2222	43	39	30	0	0	0	3.4909	3.1014	2.45579	0.0779367	0	0	1.34578e-21	No detected in VvSUC12-OE fruits	down
Solanum_lycopersicum_newGene_2742	35	68	56	0	0	0	69.5463	93.6576	102.446	0	0	2.30376	5.35918e-15	No detected in VvSUC12-OE fruits	down
Solanum_lycopersicum_newGene_2772	31	47	41	0	0	0	28.2562	32.056	34.3646	0	0	0	7.7892e-23	No detected in VvSUC12-OE fruits	down
Solanum_lycopersicum_newGene_3215	97	197	111	0	0	0	60.3652	98.7434	65.339	0	0	0	8.17114e-14	No detected in VvSUC12-OE fruits	down
Solanum_lycopersicum_newGene_40	149	174	127	0	0	0	65.9027	64.7207	53.5095	0	0	0.487974	3.67637e-54	No detected in VvSUC12-OE fruits	down
Solanum_lycopersicum_newGene_862	34	35	22	0	0	0	11.4887	10.4057	7.18125	0	0	0	6.69183e-18	No detected in VvSUC12-OE fruits	down
gene1019	31	40	32	0	0	0	8.35363	9.94622	8.38202	0	0	0	5.15559e-20	No detected in VvSUC12-OE fruits	down
gene13051	43	29	48	0	0	0	2.15287	1.4589	2.37016	0.103468	0	0	2.87585e-19	No detected in VvSUC12-OE fruits	down
gene13167	75	85	48	0	0	0	5.5404	5.8575	3.53582	0	0	0.0747784	1.57163e-19	No detected in VvSUC12-OE fruits	down
gene14120	49	58	30	0	0	0	1.07856	1.272	0.667255	0	0	0.0206231	2.10844e-14	No detected in VvSUC12-OE fruits	down
gene14301	51	60	47	0	0	0	4.75632	5.41502	4.23844	0	0	0	9.79241e-30	No detected in VvSUC12-OE fruits	down
gene14652	50	45	39	0	0	0	2.22465	1.77576	1.77248	0.0455962	0.0614378	0	1.72352e-25	No detected in VvSUC12-OE fruits	down
gene15745	57	45	55	0	0	0	4.84662	3.67803	4.70317	0	0	0	1.47925e-29	No detected in VvSUC12-OE fruits	down
gene1743	131	100	140	0	0	0	11.1085	8.04008	11.7212	0	0	0	1.1402e-46	No detected in VvSUC12-OE fruits	down
gene18491	42	37	33	0	0	0	1.15463	1.01794	0.913618	0.0257467	0	0.0260909	1.34578e-21	No detected in VvSUC12-OE fruits	down
gene18495	76	81	71	0	0	0	1.93436	2.05369	1.78856	0	0	0.0239603	2.97508e-42	No detected in VvSUC12-OE fruits	down
gene2002	150	126	113	0	0	0	9.89024	8.10639	7.43942	0	0.062787	0	5.52663e-58	No detected in VvSUC12-OE fruits	down
gene20902	245	354	167	0	0	0	7.8009	11.1737	5.34148	0	0	0	2.25286e-18	No detected in VvSUC12-OE fruits	down
gene20904	112	139	78	0	0	0	3.53461	4.28073	2.47951	0	0	0	3.71125e-22	No detected in VvSUC12-OE fruits	down
gene20906	212	252	167	0	0	0	6.73386	7.90538	5.32892	0.0305307	0	0.0306882	2.3016e-42	No detected in VvSUC12-OE fruits	down
gene20908	166	204	101	0	0	0	5.06295	6.13111	3.10797	0	0	0	4.81983e-19	No detected in VvSUC12-OE fruits	down
gene21038	86	99	66	0	0	0	3.95418	4.39632	2.9694	0	0	0	1.8616e-32	No detected in VvSUC12-OE fruits	down
gene21043	41	32	26	0	0	0	1.75376	1.34468	1.14306	0	0	0	2.62767e-19	No detected in VvSUC12-OE fruits	down
gene22220	23	46	23	0	0	0	1.3209	2.52683	1.2916	0	0	0	3.48103e-08	No detected in VvSUC12-OE fruits	down
gene23516	172	223	120	0	0	0	15.2233	18.3784	10.5086	0	0	0.0871646	1.31224e-22	No detected in VvSUC12-OE fruits	down
gene24023	58	68	55	0	0	0	3.03694	3.51114	2.88836	0.0497082	0	0	8.04182e-34	No detected in VvSUC12-OE fruits	down
gene24681	52	62	47	0	0	0	3.52712	4.03874	3.10486	0	0.0651384	0	2.90802e-30	No detected in VvSUC12-OE fruits	down
gene24777	39	60	41	0	0	0	28.7452	33.9729	28.0308	0	0	0.820236	8.77746e-20	No detected in VvSUC12-OE fruits	down
gene25370	25	26	37	0	0	0	0.808371	0.815377	1.17253	0.029645	0	0.0300399	2.27321e-17	No detected in VvSUC12-OE fruits	down
gene25560	68	85	83	0	0	0	1.52428	1.88918	1.8564	0	0	0	1.07023e-43	No detected in VvSUC12-OE fruits	down
gene25836	27	48	58	0	0	0	1.63057	2.81824	3.57352	0	0	0	5.12471e-12	No detected in VvSUC12-OE fruits	down
gene26619	32	57	44	0	0	0	2.04582	3.45937	2.72152	0	0	0	1.92776e-16	No detected in VvSUC12-OE fruits	down
gene26629	29	28	32	0	0	0	1.59626	1.52341	1.75964	0	0	0	1.5141e-17	No detected in VvSUC12-OE fruits	down
gene27726	49	38	24	0	0	0	6.32401	4.71443	3.18516	0	0	0	3.87026e-12	No detected in VvSUC12-OE fruits	down
gene29626	340	354	366	0	0	0	11.246	11.6001	12.0795	0.0309508	0	0.0311077	2.32455e-201	No detected in VvSUC12-OE fruits	down
gene2995	193	226	162	0	0	0	45.1624	47.3456	36.7416	0	0	0	9.60724e-55	No detected in VvSUC12-OE fruits	down
gene30208	34	62	35	0	0	0	2.16443	3.87553	2.23895	0	0	0	1.46181e-11	No detected in VvSUC12-OE fruits	down
gene30245	59	66	53	0	0	0	4.61028	4.95867	4.08518	0	0	0.0777176	2.77336e-33	No detected in VvSUC12-OE fruits	down
gene3349	31	37	34	0	0	0	1.39594	1.63094	1.52647	0	0	0	7.7534e-20	No detected in VvSUC12-OE fruits	down
gene4378	28	58	27	0	0	0	1.00559	2.07047	1.00014	0	0	0	7.78576e-08	No detected in VvSUC12-OE fruits	down
gene4559	85	109	122	0	0	0	4.84871	6.04492	6.88711	0	0	0	3.7377e-41	No detected in VvSUC12-OE fruits	down
gene5484	77	90	73	0	0	0	2.68737	3.12741	2.568	0	0	0	2.00047e-44	No detected in VvSUC12-OE fruits	down
gene5485	70	124	87	0	0	0	2.60423	4.44687	3.17402	0	0	0	1.50452e-19	No detected in VvSUC12-OE fruits	down
gene5486	105	165	104	0	0	0	4.146	6.7159	4.21863	0	0	0	8.00178e-23	No detected in VvSUC12-OE fruits	down
gene7375	43	39	29	0	0	0	2.11409	1.9192	1.45303	0	0	0	2.02515e-21	No detected in VvSUC12-OE fruits	down
gene9777	84	71	55	0	0	0	7.86488	6.34227	5.03355	0.0903528	0	0.0922987	5.42193e-29	No detected in VvSUC12-OE fruits	down
gene4238	590	921	438	0	1	0	35.8462	54.7009	26.2593	0	0.116933	0.0586665	2.65122e-20	-10.9259	down
gene5039	421	461	531	0	1	0	15.4427	16.6913	19.2437	0	0.0696196	0.0349132	4.46178e-116	-10.4613	down
Solanum_lycopersicum_newGene_228	407	437	377	0	0	1	79.1095	78.6426	71.4429	0.19278	0.200272	0.406469	4.29212e-204	-10.2499	down
gene18603	214	262	173	1	0	0	8.37457	10.2804	6.94768	0.073492	0	0	3.74929e-40	-9.33757	down
gene1998	143	138	171	0	0	1	4.00681	3.807	4.75247	0.0261418	0	0.0526749	6.25146e-80	-8.81603	down
gene20097	291	280	193	1	0	1	10.3225	9.86478	6.90144	0.0711412	0	0.0715809	1.07566e-39	-8.57326	down
Solanum_lycopersicum_newGene_2376	218	315	190	0	2	0	57.1539	74.4049	47.6068	0.261394	0.830741	0.281296	2.43574e-26	-8.49504	down
gene4413	93	167	84	0	1	0	2.88465	5.11384	2.58527	0.0291219	0.0585438	0.0294941	1.66224e-12	-8.4236	down
gene24773	95	114	87	0	0	1	63.7044	60.3257	55.0507	0	0	1.53547	1.07567e-52	-8.20564	down
Solanum_lycopersicum_newGene_2390	706	1029	637	2	1	7	401.32	469.957	341.572	1.71702	1.22919	5.0375	2.95252e-32	-7.88623	down
gene16518	146	183	119	0	0	2	5.40813	6.68714	4.34808	0.0349979	0.0354887	0.107703	1.81136e-32	-7.80365	down
Solanum_lycopersicum_newGene_120	75	97	51	1	0	0	46.9858	49.3766	30.5865	1.28317	0	0	6.25286e-16	-7.79653	down
Solanum_lycopersicum_newGene_1104	119	215	86	2	0	0	48.6149	74.7138	33.6401	1.23465	0	0.448886	2.65608e-09	-7.7101	down
Solanum_lycopersicum_newGene_2046	191	234	188	0	1	2	36.5021	40.3754	34.9778	0	0.392548	0.599477	7.49501e-76	-7.67121	down
gene16170	58	82	64	0	0	1	3.92002	5.36076	4.27444	0	0.0645132	0.129494	3.71459e-32	-7.66861	down
Solanum_lycopersicum_newGene_2248	54	87	46	0	0	1	16.0099	22.9341	13.1967	0.2989	0	0.640552	1.15364e-12	-7.54335	down
gene26294	113	97	122	0	0	2	30.2352	22.7413	31.238	0	0	0.847812	1.61891e-57	-7.37088	down
gene12696	479	663	440	1	0	9	156.488	189.714	139.289	0.651761	0	3.50706	9.05471e-38	-7.30182	down
gene23965	280	309	201	1	0	4	332.976	274.837	223.265	2.4629	0	6.90138	6.80797e-37	-7.2999	down
Solanum_lycopersicum_newGene_2525	261	397	212	1	1	4	90.0019	121.289	70.0731	0.678523	0.720615	1.83805	4.27792e-18	-7.17636	down
gene27759	162	134	129	0	0	3	3.19643	2.66743	2.56328	0	0	0.0767061	1.87515e-67	-7.14237	down
gene21049	51	51	37	0	0	1	2.09843	2.09254	1.5217	0.038577	0	0.0787805	7.22862e-25	-7.11515	down
gene25915	44	50	42	0	0	1	1.59243	1.76038	1.50806	0.0343302	0	0.0694238	2.39249e-24	-7.08359	down
Solanum_lycopersicum_newGene_2243	38	39	48	0	0	1	25.2742	20.8993	30.1903	0.66955	0	1.47104	2.00784e-22	-6.96164	down
Solanum_lycopersicum_newGene_1225	157	164	146	1	0	3	42.9465	39.9565	38.7141	0.539093	0.282088	1.15184	2.10878e-79	-6.86316	down
Solanum_lycopersicum_newGene_2047	675	746	543	0	0	17	90.4248	91.3725	70.5324	0.105456	0	2.72446	9.31646e-68	-6.84833	down
gene23963	238	237	173	0	0	6	34.5401	33.0351	24.8587	0	0	1.0245	1.87323e-46	-6.75109	down
Solanum_lycopersicum_newGene_1722	44	35	29	0	0	1	32.8796	20.1878	20.6167	0	0	1.69257	1.77118e-19	-6.75099	down
gene334	30	39	29	0	0	1	1.57484	2.01851	1.52888	0	0	0.099875	9.36374e-18	-6.61092	down
Solanum_lycopersicum_newGene_1103	127	218	132	1	0	4	72.8573	101.241	71.69	1.16842	0	3.19519	3.13287e-16	-6.57214	down
gene23106	89	104	85	2	0	1	8.57822	8.82677	8.23498	0.281589	0	0.193035	8.64487e-47	-6.52959	down
Solanum_lycopersicum_newGene_2541	110	141	116	2	0	2	15.145	17.8534	15.5984	0.395586	0	0.413978	1.59953e-56	-6.51538	down
Solanum_lycopersicum_newGene_1234	178	270	178	2	0	5	392.71	416.618	358.944	6.99356	0	15.8988	1.47567e-24	-6.47875	down
Solanum_lycopersicum_newGene_548	196	333	183	0	1	7	103.52	151.457	93.0355	0.535137	1.14864	4.68577	9.61464e-15	-6.47228	down
Solanum_lycopersicum_newGene_1432	25	30	25	1	0	0	7.26972	7.53124	7.07352	0.564438	0	0	1.21648e-14	-6.31727	down
gene13954	135	165	97	1	1	3	17.7585	20.9584	12.7303	0.253148	0.259117	0.524699	9.2926e-22	-6.30743	down
gene21053	44	79	33	0	0	2	2.10783	3.55084	1.56156	0	0	0.145438	2.22756e-07	-6.28202	down
gene18558	70	92	71	3	0	0	8.11062	9.7405	7.97954	0.443376	0.112848	0.115028	8.13023e-38	-6.27462	down
gene6830	221	213	256	0	9	0	18.5485	16.998	21.0252	0.0955687	0.835514	0	1.17227e-102	-6.25722	down
Solanum_lycopersicum_newGene_1227	115	159	103	2	0	3	320.426	293.584	264.17	8.74837	3.23202	13.0395	1.2031e-24	-6.23249	down
gene9749	252	245	285	5	5	1	8.97644	8.58948	10.1035	0.203447	0.204837	0.0688187	1.96339e-129	-6.1475	down
gene26717	75	88	50	1	2	0	3.4008	3.8795	2.28181	0.0860402	0.130068	0	3.32579e-17	-6.1464	down
gene24716	65	82	64	0	3	0	4.05076	4.85568	3.94517	0.0614543	0.250891	0.0640998	6.0598e-35	-6.13314	down
gene12427	712	710	783	9	11	14	29.9672	29.78	32.8801	0.395815	0.481611	0.600921	0	-6.01509	down
gene27107	183	186	137	0	2	6	11.0482	11.0145	8.21118	0.0573168	0.173135	0.406553	1.27865e-44	-5.9794	down
gene9705	185	204	233	8	1	1	9.41505	10.2931	11.8177	0.433694	0.0964899	0.0964788	4.35083e-78	-5.9542	down
gene12672	167	163	164	1	3	4	4.215	4.08598	4.01132	0.0419727	0.0844129	0.120875	1.86723e-79	-5.94457	down
gene24995	39	48	35	1	0	1	5.30576	5.74558	4.5582	0.256724	0	0.271494	9.96296e-21	-5.92656	down
gene13865	32	60	28	0	0	2	1.05916	1.93622	0.921695	0.0304103	0	0.0922057	2.27297e-07	-5.90345	down
gene15320	89	123	86	0	0	5	3.01319	4.13362	2.89912	0.0313171	0	0.190791	4.98186e-27	-5.8935	down
gene19608	163	215	203	1	4	5	5.84385	7.61063	7.29401	0.0669995	0.167142	0.200945	1.35576e-57	-5.85676	down
Solanum_lycopersicum_newGene_2108	220	282	184	2	0	10	49.8963	57.2896	40.5294	0.668482	0	2.62187	9.10821e-30	-5.83327	down
gene23049	39	29	45	0	2	0	0.536341	0.398876	0.608014	0	0.0380189	0.0127397	3.38999e-19	-5.81671	down
gene19958	34	35	43	1	0	1	1.1201	1.14027	1.4193	0.0618665	0	0.0622275	4.99006e-19	-5.80281	down
Solanum_lycopersicum_newGene_1572	117	146	122	2	1	4	151.415	137.434	146.193	3.99156	2.92183	7.44628	6.40616e-61	-5.77738	down
gene19535	169	235	220	3	7	2	6.31253	8.59623	8.19305	0.140867	0.280791	0.1067	1.74596e-44	-5.69678	down
gene26460	277	260	219	2	0	13	22.1621	20.2606	17.2867	0.224263	0.0752568	1.07416	6.62998e-75	-5.65135	down
gene7126	64	32	39	0	1	2	2.51472	1.24239	1.54105	0.0366564	0.0729641	0.109901	3.95432e-09	-5.488	down
gene18442	22	35	30	0	0	2	0.430092	0.672924	0.589809	0	0.0179965	0.0541482	8.57651e-15	-5.43907	down
gene4617	36	53	38	1	0	2	1.86634	2.69639	1.9694	0.0983335	0.0496473	0.150379	3.10963e-19	-5.39971	down
gene18520	356	385	269	12	3	9	17.7389	18.7969	13.3129	0.61901	0.191799	0.482899	7.21207e-41	-5.39112	down
Solanum_lycopersicum_newGene_956	51	78	66	0	0	5	37.427	44.7755	44.9335	0	0	4.87703	1.9517e-22	-5.28154	down
gene862	159	163	167	3	7	3	14.3366	13.974	14.602	0.340393	0.688139	0.344412	1.77565e-73	-5.2295	down
Solanum_lycopersicum_newGene_1107	49	45	48	1	0	3	19.6829	15.3185	18.4561	0.809759	0.431952	1.76085	3.88181e-22	-5.1455	down
Solanum_lycopersicum_newGene_1226	298	373	284	9	1	17	78.3039	88.4787	72.6392	2.57348	0.537762	5.19505	3.99412e-51	-5.14043	down
gene24930	1328	1262	1030	31	26	51	29.9189	28.1811	23.2967	0.720664	0.593972	1.16358	7.84301e-79	-5.06299	down
gene14381	251	297	314	7	11	8	6.17769	7.27023	7.74147	0.186692	0.28133	0.212376	5.72172e-81	-5.0472	down
gene19355	317	278	220	13	5	7	6.59785	5.74366	4.53192	0.27372	0.117738	0.158121	2.72416e-37	-5.02269	down
gene22554	196	245	135	9	4	5	18.9294	22.8419	12.9209	0.924764	0.486808	0.589205	4.96353e-16	-4.99618	down
gene20901	30	39	23	2	0	1	0.996421	1.26981	0.75282	0.0927262	0	0.0622128	4.0959e-13	-4.93443	down
gene20117	4436	4172	3048	141	124	151	170.766	157.454	116.947	5.47713	4.87192	5.89653	2.17714e-38	-4.80452	down
gene28042	146	90	100	2	0	10	5.99161	3.90359	3.83311	0.154597	0	0.390361	3.97614e-16	-4.80315	down
gene25957	117	68	93	3	3	4	17.2553	9.55943	13.3419	0.580751	0.597425	0.756532	2.78403e-16	-4.79283	down
gene4957	278	291	198	8	10	10	8.95455	9.18815	6.3549	0.271563	0.332013	0.333891	2.82548e-30	-4.77204	down
gene13731	5947	5387	4163	165	135	271	172.507	155.762	120.563	4.76805	3.90929	7.81179	1.50442e-43	-4.75848	down
gene4296	354	337	392	11	15	15	19.2154	17.7409	21.1911	0.619989	0.905353	0.854275	5.31321e-149	-4.71925	down
Solanum_lycopersicum_newGene_1086	38	61	30	2	2	1	12.5538	17.5554	9.6236	0.983094	1.03869	0.708324	4.37051e-08	-4.68581	down
gene5496	42	43	36	3	2	0	0.478519	0.488891	0.414153	0.0426302	0.0319277	0.010689	7.47328e-18	-4.59291	down
Solanum_lycopersicum_newGene_2771	101	129	103	5	3	6	14.4947	17.2161	14.0751	0.810895	0.560097	1.13156	6.35399e-43	-4.56808	down
Solanum_lycopersicum_newGene_1228	292	413	252	11	0	31	207.6	226.103	166.806	8.83261	0.795784	26.7232	4.36963e-17	-4.5062	down
gene28232	82	60	85	5	3	2	5.33849	3.82255	5.5172	0.374108	0.249526	0.190855	3.15426e-27	-4.50024	down
gene17002	639	775	746	33	25	39	10.202	12.5376	12.1237	0.577945	0.408726	0.637554	1.46374e-105	-4.47288	down
gene5140	1215	1361	1116	76	52	39	34.9789	38.6609	30.865	2.17979	1.56223	1.1744	1.39206e-107	-4.46252	down
gene11713	932	813	611	26	41	42	28.1042	24.1947	18.4277	0.792144	1.24689	1.28463	2.77975e-28	-4.43023	down
gene25116	255	256	219	7	11	16	8.07884	7.96822	6.87828	0.242337	0.363513	0.518319	5.91985e-99	-4.4205	down
gene2377	64	86	64	2	2	6	1.74741	2.31995	1.72466	0.076707	0.0775842	0.182478	4.30331e-26	-4.41576	down
gene1393	901	798	623	42	33	36	42.5688	37.1607	29.5145	2.01534	1.60997	1.7559	1.56064e-35	-4.38283	down
gene20476	4690	4350	3263	192	158	240	209.17	191.545	145.906	8.68416	7.17774	10.8517	4.19691e-37	-4.37829	down
gene17348	110	113	62	2	2	10	8.18722	8.19462	4.59659	0.213036	0.214676	0.791447	8.64134e-12	-4.34383	down
gene15288	45	57	38	1	3	3	2.16855	2.67082	1.80271	0.0898523	0.182254	0.185564	4.73416e-19	-4.31845	down
Solanum_lycopersicum_newGene_53	210	219	222	6	10	17	2.68983	2.94416	3.14066	0.239063	0.264113	0.481701	5.6628e-86	-4.29822	down
gene11645	117	118	75	5	0	11	35.1902	30.5895	21.9225	1.8165	0.318155	3.90007	4.86041e-17	-4.27216	down
gene15254	180	154	188	7	12	8	5.25625	4.42244	5.45174	0.218775	0.35512	0.247731	3.9331e-68	-4.26904	down
gene6214	1012	1078	1050	45	58	61	29.5507	31.2802	30.6773	1.33039	1.7111	1.80234	0	-4.25509	down
gene29110	110	100	110	9	1	7	4.23075	3.805	4.24133	0.365035	0.0729836	0.295587	2.12825e-41	-4.23003	down
gene19356	16312	14818	11666	815	607	860	363.224	325.549	258.035	18.1391	13.6017	19.2257	1.26085e-42	-4.22519	down
gene8467	24	23	27	2	2	0	1.46413	1.33646	1.64164	0.167723	0.169724	0	5.23663e-11	-4.20536	down
gene25343	98	117	123	0	3	16	3.0378	3.58819	3.84522	0.0289929	0.114942	0.489575	1.84345e-42	-4.14905	down
gene7876	267	218	223	17	14	10	14.2528	11.4571	11.8246	0.962455	0.76673	0.566542	3.97873e-65	-4.10599	down
gene30170	55	53	28	0	0	8	4.54388	4.04488	2.25427	0.0899849	0.076719	0.694013	2.93356e-08	-4.08384	down
gene27783	57	68	62	6	1	4	1.54554	1.81787	1.67355	0.177103	0.0503979	0.127136	3.28167e-24	-4.08317	down
Solanum_lycopersicum_newGene_1109	185	202	167	7	1	25	94.008	85.7437	80.7631	4.09464	1.09503	15.1262	1.66475e-59	-4.06534	down
Solanum_lycopersicum_newGene_2425	37	65	46	3	0	6	14.4934	20.9869	16.9435	1.55018	0	2.95214	1.31629e-10	-4.03554	down
gene12437	136	139	129	9	8	8	3.86601	3.77961	3.55294	0.260388	0.233854	0.234324	6.99108e-50	-4.01038	down
Solanum_lycopersicum_newGene_2202	38	39	47	4	1	3	1.31928	1.33561	1.6044	0.159085	0.0626664	0.126376	2.91937e-16	-3.94977	down
gene17513	50	53	65	5	3	3	1.98841	2.03287	2.57214	0.223444	0.149331	0.151292	3.18774e-21	-3.92861	down
gene25848	135	140	118	12	9	5	3.58255	3.66245	3.13685	0.324754	0.249222	0.15228	1.67629e-47	-3.91398	down
gene2475	144	96	72	10	0	11	6.54011	4.23255	3.23661	0.471107	0.0433194	0.523257	2.8425e-08	-3.88885	down
gene11300	28	61	42	8	1	0	0.892142	1.93345	1.33292	0.26887	0.0600242	0.0300664	1.75065e-06	-3.8592	down
Solanum_lycopersicum_newGene_2654	78	123	127	1	5	17	123.767	142.521	187.711	3.26366	10.76	33.012	5.41871e-14	-3.83012	down
gene24943	59	57	68	3	2	8	1.9834	1.88125	2.25032	0.124162	0.0928498	0.278751	1.6438e-22	-3.81894	down
Solanum_lycopersicum_newGene_1834	103	104	72	7	0	13	45.0759	42.792	33.1133	4.07753	0	5.81555	1.2658e-19	-3.79815	down
gene27195	890	916	735	61	67	60	30.4335	30.908	24.9052	2.09323	2.31083	2.05954	1.95901e-68	-3.75277	down
gene8986	10752	11943	12242	1073	714	809	750.584	797.919	846.098	74.8806	50.1131	57.0252	3.38683e-207	-3.74628	down
gene28449	54	65	64	5	3	6	2.57279	3.80147	2.98151	0.29167	0.289965	0.650142	8.71301e-22	-3.70425	down
gene6844	736	755	746	51	59	65	42.6387	42.1071	43.165	3.02416	3.49896	3.87668	1.77093e-275	-3.67219	down
gene14242	804	823	565	48	30	95	25.8751	26.2016	18.2928	1.57738	0.999218	3.08652	1.54208e-23	-3.65957	down
gene25371	34	36	44	4	4	1	0.947363	1.00047	1.22727	0.131769	0.132017	0.053159	3.83533e-14	-3.65884	down
gene3437	24	23	29	3	0	3	0.716534	0.666916	0.848458	0.110546	0.0281878	0.113884	4.56059e-10	-3.65841	down
gene27227	136	99	122	4	8	17	3.97886	2.86918	3.55541	0.13917	0.252321	0.538439	1.4784e-28	-3.61778	down
gene6204	89	64	73	8	3	8	3.54237	2.48108	2.8767	0.338451	0.152592	0.344987	9.98289e-25	-3.56796	down
gene26802	177	199	202	15	16	18	3.53792	3.92907	3.98702	0.310755	0.343145	0.380105	2.69583e-64	-3.55623	down
gene20116	6618	6121	4460	475	453	532	252.825	231.885	171.104	17.9012	17.5771	20.0134	1.3045e-24	-3.55448	down
gene27229	111	121	97	8	9	11	4.2031	4.46517	3.5989	0.317656	0.352712	0.423531	2.15791e-36	-3.55078	down
gene29784	34	35	24	6	0	2	1.7903	1.82747	1.26598	0.344322	0.0487075	0.148352	1.56064e-11	-3.53481	down
gene3304	86	99	134	12	9	7	2.39825	2.67614	3.63559	0.345328	0.267863	0.216166	2.12914e-15	-3.50576	down
gene24869	58	35	29	4	1	6	2.12748	1.25745	1.07423	0.171641	0.0689699	0.242441	3.72988e-06	-3.46718	down
gene14336	184	186	171	11	19	20	169.892	135.911	149.599	11.3206	21.4638	22.9983	5.51199e-58	-3.43182	down
gene16699	428	420	327	45	30	34	12.6587	12.2282	9.60223	1.33756	0.926925	1.04401	5.53042e-39	-3.42632	down
gene28904	35	33	28	1	4	4	1.04327	1.3389	0.849694	0.0473456	0.119105	0.203455	1.85685e-11	-3.41142	down
gene5141	324	432	297	45	21	33	103.036	123.131	91.4696	15.092	7.58621	11.7547	3.63262e-20	-3.40702	down
gene23057	247	272	304	23	28	29	48.9621	48.9128	58.2445	4.90369	6.14903	6.45727	1.79134e-66	-3.3588	down
gene22772	187	182	123	21	9	18	12.7045	11.9554	8.3142	1.46983	0.648813	1.30915	7.66249e-17	-3.3536	down
gene23292	75	87	60	5	10	8	1.94668	2.29442	1.58845	0.142431	0.264125	0.215143	6.63136e-20	-3.26729	down
gene1391	86	114	70	7	10	11	5.79013	7.43071	4.67433	0.498547	0.683674	0.749655	1.35961e-12	-3.2659	down
gene11136	56	40	38	4	3	7	2.04632	1.38301	1.31432	0.127656	0.15149	0.397966	1.4446e-13	-3.25471	down
gene24570	577	578	511	57	63	56	41.7542	39.8478	36.1053	4.17365	4.78325	4.26061	1.26083e-137	-3.23886	down
gene22619	41	51	40	6	4	4	1.64311	2.04708	1.60898	0.264683	0.190641	0.192153	2.89629e-14	-3.23311	down
gene27538	178	197	159	10	17	30	10.9009	11.4537	9.64307	0.638135	1.1121	1.93836	1.27304e-45	-3.22406	down
gene20300	127	139	87	11	14	13	2.59618	2.79396	1.76739	0.230385	0.288806	0.272012	2.50572e-14	-3.21197	down
Solanum_lycopersicum_newGene_3102	102	66	73	12	7	7	1.68675	1.0852	1.21712	0.202441	0.124251	0.124957	4.27107e-13	-3.20823	down
gene23142	318	301	303	24	31	45	6.0395	5.68351	5.77273	0.490532	0.630448	0.908745	5.84568e-94	-3.20083	down
gene23184	44	38	47	3	9	2	1.42899	1.20914	1.49633	0.122204	0.310162	0.0942455	7.73511e-14	-3.20009	down
gene9353	97	88	71	10	11	7	3.13392	2.81744	2.2696	0.331959	0.362193	0.244363	8.61584e-26	-3.18882	down
gene1804	280	246	243	28	27	30	9.65446	8.34789	8.28498	0.979179	0.953495	1.05353	6.39289e-77	-3.17345	down
gene12413	122	110	153	14	15	14	6.30709	5.56689	7.74299	0.746211	0.81644	0.773647	4.33227e-24	-3.15825	down
gene11778	113	100	55	10	10	10	3.91647	3.44948	1.9064	0.3559	0.356274	0.357365	3.30344e-07	-3.15555	down
gene3376	812	839	857	85	98	98	38.4647	38.6154	40.2424	4.07545	4.73628	4.74164	3.28933e-265	-3.15393	down
gene8433	391	362	309	38	44	38	30.5473	27.5291	24.0206	3.10933	3.60027	3.22945	5.34677e-51	-3.14183	down
gene6083	212	247	224	33	27	19	8.90136	10.126	9.34536	1.41087	1.13747	0.827249	1.69908e-66	-3.10798	down
gene28075	308	393	417	49	35	47	8.35805	10.5826	11.3048	1.34913	0.977126	1.2946	3.81383e-31	-3.08917	down
gene13916	104	64	84	10	5	15	3.45631	2.09689	2.77928	0.33901	0.185377	0.496256	3.53301e-12	-3.06609	down
gene6862	178	168	154	15	23	22	5.97987	5.63166	5.21084	0.499046	0.773543	0.749285	2.4275e-47	-3.05507	down
gene27853	34	24	25	2	5	3	0.617531	0.435264	0.469697	0.0507521	0.101618	0.0679827	4.1623e-09	-3.04933	down
gene10806	176	164	181	16	24	23	4.04867	3.74139	4.29287	0.403093	0.636744	0.665084	3.59993e-49	-3.0439	down
gene7869	697	678	503	96	65	68	25.2872	24.1399	18.1442	3.52436	2.39431	2.48299	3.69201e-25	-3.03187	down
Solanum_lycopersicum_newGene_1343	203	194	129	24	20	21	70.0204	58.4619	42.6709	9.05278	8.12261	8.66434	5.71906e-14	-3.01276	down
gene11449	123	111	138	17	15	14	4.12667	3.66047	4.62081	0.600156	0.53865	0.483677	1.27933e-34	-3.01142	down
gene3717	75	87	48	8	8	10	2.10533	2.42709	1.33854	0.238258	0.240329	0.295006	5.22823e-09	-3.0102	down
gene18641	248	253	194	28	18	42	40.6452	39.4485	31.2716	4.82411	3.35047	7.61522	6.41365e-30	-2.97753	down
gene15976	95	62	48	4	9	13	3.41905	2.19793	1.71157	0.1712	0.342567	0.482298	3.77313e-06	-2.97533	down
gene27004	3709	3150	2663	363	371	477	70.5513	59.1257	50.7383	6.95962	7.12204	9.13559	1.75546e-27	-2.97118	down
gene17173	105	103	96	16	6	17	7.286	6.99785	6.62343	1.1913	0.463336	1.20026	7.63778e-28	-2.95837	down
gene1495	25	36	48	3	2	9	1.0702	1.48275	2.02732	0.15659	0.11804	0.395957	1.46065e-06	-2.95656	down
gene6708	24	24	22	3	0	6	0.975203	0.959359	0.872608	0.148195	0.0370572	0.26152	1.0381e-07	-2.95515	down
gene22643	1075	1094	1117	128	136	169	35.5423	35.7859	36.9438	4.30982	4.56015	5.66588	3.42974442555243e-318	-2.9199	down
gene4998	25	28	45	1	5	7	0.388089	0.429439	0.682722	0.0291706	0.0852027	0.114247	4.00099e-06	-2.91017	down
gene12569	200	182	167	26	24	23	10.7144	9.48778	8.89037	1.4315	1.34442	1.30372	2.82099e-49	-2.90688	down
gene19391	271	266	228	37	32	33	12.1094	11.6878	10.1693	1.69425	1.49913	1.53318	1.70037e-68	-2.90296	down
gene14266	481	555	484	75	75	54	12.3181	14.0335	12.3318	1.91393	1.91345	1.39892	5.67744e-84	-2.89354	down
gene11448	654	745	732	93	104	90	22.8302	25.6809	25.6135	3.28301	3.68559	3.2109	7.08507e-128	-2.88846	down
gene15860	25	23	26	0	3	7	1.03016	0.904541	1.05686	0	0.15389	0.3094	7.44736e-08	-2.88369	down
gene18616	217	170	212	26	31	24	11.4482	8.66987	11.1579	1.41607	1.73519	1.33268	1.03697e-37	-2.88247	down
gene15872	99	100	99	16	10	15	2.13866	2.00668	2.21926	0.44925	0.245659	0.400952	2.90326e-26	-2.85751	down
gene20372	83	87	76	11	10	13	10.7864	10.9092	9.76661	1.55389	1.47278	1.88855	5.81115e-22	-2.85113	down
gene8564	2153	2067	1654	316	217	279	78.3447	72.8336	59.7063	11.6305	8.0758	10.3392	1.39654e-36	-2.85085	down
gene14803	145	151	149	18	19	25	8.43352	8.61651	8.63207	1.10333	1.16857	1.51228	9.39355e-39	-2.8395	down
gene21481	72	79	52	15	5	9	3.61784	3.83456	2.56476	0.750533	0.283779	0.475701	5.87426e-13	-2.80336	down
gene3398	6230	5409	4529	752	695	884	197.179	168.539	142.434	23.7518	22.132	28.177	8.51003e-28	-2.79022	down
gene21697	61	49	34	12	5	4	2.17614	1.73736	1.22521	0.434523	0.201621	0.168341	1.23739e-07	-2.77356	down
gene6487	7495	6989	6315	1119	969	1006	138.906	127.628	113.78	19.5307	16.8955	17.8899	1.11961e-89	-2.745	down
gene4862	274	269	310	42	28	57	19.2191	18.4238	21.626	3.08716	2.08378	4.29548	3.65958e-67	-2.74354	down
gene23134	45	47	35	6	5	8	1.77454	1.78908	1.36212	0.258559	0.223267	0.3386	1.5127e-11	-2.73692	down
gene21551	152	115	114	14	16	27	4.50574	3.40631	3.36876	0.422845	0.511615	0.830671	2.51096e-19	-2.73679	down
gene18622	510	502	547	83	85	70	50.8948	47.6959	53.5023	8.57577	8.87938	7.43935	5.72724e-136	-2.70755	down
gene3684	110	125	111	20	23	10	12.4101	13.1439	12.2209	2.41836	2.81695	1.25713	1.75294e-28	-2.70285	down
gene23058	129	111	132	26	17	14	25.3097	19.9836	25.1758	5.39445	3.80976	3.06658	1.39053e-30	-2.70203	down
gene27997	2572	2621	2459	343	414	420	126.889	124.574	120.693	17.5766	21.3668	21.8507	0	-2.69682	down
gene6354	696	795	736	114	116	114	59.9262	65.874	62.7237	10.0143	10.251	10.0956	1.58094e-126	-2.69069	down
gene9330	23	24	24	2	9	0	0.859528	0.87166	0.896953	0.10441	0.349176	0.0352472	4.62113e-07	-2.68685	down
gene30175	93	78	80	20	4	15	8.29231	6.46825	7.02839	1.87475	0.432928	1.40378	7.20931e-21	-2.6818	down
Solanum_lycopersicum_newGene_351	443	411	450	71	70	62	14.9357	14.0623	15.1152	2.57995	2.48197	2.06888	4.51657e-111	-2.67934	down
Solanum_lycopersicum_newGene_1798	44	46	44	10	7	4	3.8988	4.27764	3.38322	0.797847	0.5762	0.35849	9.33497e-12	-2.6697	down
Solanum_lycopersicum_newGene_1826	25	37	40	4	0	12	14.1357	16.6431	20.8528	2.73702	0	7.82428	3.40439e-07	-2.66818	down
gene27658	295	295	250	49	42	41	8.19904	8.07904	6.94542	1.41907	1.21332	1.19547	3.80065e-62	-2.66593	down
gene9434	54	49	43	10	9	4	4.16645	3.79254	3.28376	0.813716	0.753147	0.381129	1.27006e-12	-2.66232	down
gene6644	31	40	24	6	7	2	1.11311	1.41206	0.840949	0.233449	0.267115	0.100944	2.91982e-08	-2.65938	down
gene14033	34	29	24	3	4	7	1.2946	1.1166	0.940023	0.141466	0.177242	0.282905	4.26193e-08	-2.63177	down
gene17185	4012	2192	2387	470	431	493	162.026	88.2647	96.8594	18.9781	17.4888	19.9046	4.68769e-06	-2.61952	down
gene25597	692	619	620	100	106	109	18.6216	16.3008	16.6302	2.74674	2.92021	3.02506	5.61967e-130	-2.61195	down
gene15397	61	61	73	8	15	9	4.73533	4.57798	5.69709	0.657374	1.24227	0.748245	6.39224e-16	-2.60339	down
gene25809	37	46	37	6	3	11	2.9612	3.58007	2.90596	0.520499	0.297517	0.892346	2.68003e-10	-2.58101	down
gene1633	115	85	82	16	16	15	4.73082	3.45137	3.3756	0.706553	0.709595	0.642112	2.09131e-15	-2.58099	down
gene16213	55	67	70	12	11	9	2.70825	3.23656	3.68725	0.850603	0.772136	0.573338	1.54727e-15	-2.58092	down
gene21122	93	70	89	16	9	17	2.8586	2.02831	2.65578	0.525099	0.281396	0.528804	5.09038e-20	-2.58068	down
gene11185	169	154	137	30	30	19	9.37077	8.40972	7.56076	1.66225	1.66218	1.09824	4.46802e-35	-2.53779	down
gene6429	58	71	74	13	9	13	2.54559	3.09079	3.23203	0.588638	0.426109	0.600263	5.53351e-16	-2.53194	down
gene27211	5134	5109	5218	902	840	935	358.224	350.908	360.652	65.1574	61.622	68.7253	0	-2.52592	down
gene20438	29	24	22	7	2	4	1.27705	1.04438	0.961125	0.326692	0.122047	0.204881	6.93355e-07	-2.52413	down
gene20601	192	253	157	37	34	34	6.06669	7.88521	4.99362	1.20595	1.11134	1.12287	1.49477e-10	-2.51569	down
gene23949	190	171	202	29	31	40	8.27204	7.33459	8.71579	1.29325	1.44811	1.84366	4.5364e-42	-2.48905	down
gene11232	2403	2444	2345	463	454	393	79.0657	78.9102	77.1999	15.591	15.3927	13.404	0	-2.45286	down
gene21803	75	61	45	13	15	5	1.47268	1.19642	0.892349	0.257348	0.309694	0.110161	2.37385e-08	-2.45169	down
gene4667	3669	3898	4127	709	684	752	169.756	177.11	191.378	32.9539	31.8365	34.9654	5.37512e-165	-2.44268	down
gene19420	468	398	456	69	78	96	17.8174	14.9835	17.1716	2.65929	3.06877	3.76479	4.04364e-66	-2.43964	down
gene24755	103	80	67	15	14	17	3.84501	2.98446	2.49509	0.553917	0.518579	0.662702	1.26149e-11	-2.43831	down
Solanum_lycopersicum_newGene_748	23	30	23	2	4	8	4.20005	5.19428	4.03338	0.52111	0.899492	1.63797	1.09849e-06	-2.43689	down
gene18556	39	32	37	3	11	6	4.14198	3.06178	3.76775	0.404898	1.24898	0.740339	8.51656e-09	-2.42919	down
gene20539	76	82	81	15	13	17	1.6242	1.75105	1.74081	0.338214	0.277819	0.380032	1.76149e-17	-2.405	down
Solanum_lycopersicum_newGene_2094	52	71	89	13	14	13	5.75277	7.8205	9.9568	1.47871	1.68396	1.51141	1.89386e-08	-2.40186	down
gene13448	61	69	71	12	11	15	1.62737	2.13472	2.11737	0.380799	0.323715	0.395932	7.78466e-15	-2.39909	down
gene21279	117	109	112	35	19	10	3.94092	3.58669	3.75061	1.20887	0.673015	0.355213	4.62099e-24	-2.39667	down
gene12893	270	231	290	43	62	46	32.6898	26.9184	34.2962	5.3265	7.93257	5.92271	6.19279e-37	-2.38509	down
Solanum_lycopersicum_newGene_1110	129	135	118	8	8	57	111.471	79.0272	79.8196	5.88377	9.84844	61.859	1.5516e-10	-2.3837	down
gene23489	97	101	84	24	12	18	4.44799	4.55771	3.84541	1.1149	0.56383	0.870637	5.09038e-20	-2.38062	down
gene12296	24	38	24	3	2	12	0.491391	0.766463	0.476899	0.0758251	0.057096	0.249576	5.79987e-05	-2.3351	down
gene21547	4619	4477	4591	912	846	949	122.027	117.855	121.751	24.1205	22.224	24.9412	0	-2.33401	down
gene6276	23	46	37	5	8	8	0.669455	1.30159	1.0575	0.162497	0.244665	0.249086	2.7859e-05	-2.33192	down
gene22678	29	50	32	6	8	8	0.600462	1.02646	0.670389	0.13579	0.173922	0.175195	6.50156e-06	-2.33141	down
gene12226	144	123	145	31	18	33	3.2087	2.73311	3.25121	0.713817	0.416186	0.733795	3.74837e-28	-2.32472	down
gene13216	56	35	29	4	4	16	1.46602	0.911728	0.775188	0.122029	0.121993	0.418012	0.000437987	-2.31802	down
gene1497	1513	1410	1446	263	293	325	19.2512	17.8952	18.319	3.35577	3.77801	4.181	1.96119e-282	-2.30611	down
gene3299	63	50	65	10	14	12	1.60538	1.2715	1.63639	0.263477	0.36294	0.318073	1.23868e-12	-2.30173	down
gene5010	263	323	323	54	64	66	31.464	34.6702	37.6083	6.72837	8.12114	8.51287	2.57629e-37	-2.30063	down
gene2035	61	53	44	13	8	11	3.32043	2.84023	2.3787	0.723228	0.471636	0.634931	2.32421e-11	-2.29978	down
gene19928	138	151	160	22	39	31	9.73264	10.4774	11.2019	1.60619	2.81589	2.22001	5.56916e-30	-2.28313	down
gene6091	46	61	54	15	12	6	2.71501	3.43245	3.10636	0.876906	0.725659	0.393334	1.93144e-11	-2.28256	down
gene11299	41	38	52	7	7	13	1.13646	1.05704	1.4463	0.210314	0.212847	0.374928	1.5166e-09	-2.27432	down
gene15663	51	47	46	10	7	13	2.67626	2.39274	2.37824	0.534473	0.389481	0.687233	2.94996e-10	-2.25897	down
gene16700	3666	3204	2630	619	688	678	116.047	100.173	82.9002	19.5595	21.8584	21.6015	5.33951e-20	-2.25495	down
gene5275	91	81	80	15	18	20	2.54704	2.23379	2.23793	0.420884	0.525002	0.582142	9.95745e-17	-2.24542	down
gene10340	77	111	97	24	20	16	2.87801	4.04555	3.5896	0.905823	0.774903	0.602988	1.85816e-14	-2.24399	down
gene3531	173	151	151	35	22	43	10.1212	8.3307	8.6868	2.12578	1.36254	2.66255	4.90911e-31	-2.24383	down
gene8952	89	101	65	15	22	17	3.05594	3.42771	2.22564	0.555329	0.784228	0.624049	1.53957e-10	-2.23587	down
gene11177	45	58	48	11	8	13	2.80256	3.56992	3.02259	0.692944	0.515555	0.808907	1.53981e-10	-2.23448	down
gene24471	43	25	31	9	8	4	0.675929	0.38983	0.492934	0.146639	0.131999	0.0737765	2.75605e-06	-2.23288	down
gene23060	214	198	200	43	41	46	45.231	37.8248	40.674	9.53124	9.51623	10.7472	6.9956e-40	-2.23101	down
gene23059	34	41	42	9	5	11	6.93963	7.72513	8.35435	2.02368	1.26623	2.57797	1.89115e-08	-2.22237	down
gene8905	46	43	36	6	7	14	3.06403	2.69354	2.34772	0.431981	0.500652	0.951517	7.60283e-09	-2.20705	down
gene16294	39	36	50	10	9	8	2.1698	1.93088	2.77969	0.569389	0.514941	0.466016	7.60923e-09	-2.20665	down
gene21674	28	40	38	6	9	8	1.2452	1.76775	1.67892	0.293974	0.427935	0.387787	1.04926e-07	-2.20052	down
gene3241	179	168	118	41	33	29	5.63715	5.24989	3.74423	1.32833	1.02439	0.929512	3.85176e-11	-2.17075	down
gene1162	34	48	26	5	12	7	2.59717	3.58594	2.04718	0.442441	0.979805	0.614623	4.44264e-05	-2.1666	down
gene23310	97	83	94	14	23	24	19.0183	15.0566	17.7981	2.85976	4.97448	5.21122	2.97423e-17	-2.16334	down
Solanum_lycopersicum_newGene_2067	71	82	62	23	0	25	19.3225	19.3272	16.3518	6.73339	0	7.77759	1.01441e-08	-2.15904	down
gene8721	635	507	449	105	121	131	17.4977	13.8556	12.39	2.91492	3.48623	3.62618	1.6971e-15	-2.15205	down
gene20411	31	24	34	8	6	6	0.55731	0.462914	0.604365	0.17	0.132936	0.116578	1.56353e-06	-2.1495	down
gene11696	71	50	88	15	15	17	12.4972	8.05857	14.9507	2.91552	2.85014	3.43321	5.03303e-07	-2.1484	down
gene23931	351	387	302	72	81	81	8.81459	9.45162	7.63356	1.77335	2.08312	2.03772	2.60793e-30	-2.14821	down
gene22539	143	123	141	28	28	36	2.90898	2.40033	2.82579	0.559927	0.550377	0.763258	5.20959e-25	-2.14124	down
gene9195	3674	3606	3476	767	827	847	93.7797	91.2943	88.419	19.6927	21.1603	21.6216	0	-2.13565	down
gene19306	89	82	101	24	19	19	2.08348	1.90432	2.36916	0.572868	0.462935	0.466211	8.71987e-17	-2.12907	down
gene6819	81	69	84	19	18	17	3.0749	2.59917	3.17098	0.749908	0.714391	0.679874	1.536e-14	-2.11134	down
gene21468	200	174	161	43	35	46	9.7528	8.1492	7.77607	2.14726	1.76285	2.3069	3.32152e-32	-2.1052	down
gene8474	100	121	97	16	16	42	5.16423	6.16723	4.94018	0.864319	0.875162	2.19529	3.94161e-13	-2.09959	down
gene28341	605	640	619	138	129	167	13.8205	14.4711	14.3581	3.14204	2.96418	4.06498	2.74829e-119	-2.09865	down
gene18379	898	947	865	205	195	233	25.0352	26.1994	23.9613	5.73864	5.52578	6.61309	2.11036e-160	-2.09407	down
gene9785	28	29	37	6	8	8	1.14291	1.18849	1.52144	0.270177	0.346903	0.349744	1.36047e-06	-2.09107	down
gene18135	32	37	46	2	3	22	2.64008	2.84478	3.67691	0.228264	0.308005	1.86923	0.000177885	-2.08648	down
gene18303	186	131	156	38	38	37	5.66027	4.01986	4.76244	1.16364	1.1469	1.12472	3.09469e-15	-2.06141	down
gene15466	82	109	93	19	31	18	5.52478	7.06811	6.27914	1.75971	2.87494	1.60512	1.82976e-16	-2.05856	down
gene23776	68	57	58	17	13	14	2.72918	2.26411	2.33535	0.721472	0.531095	0.572967	3.35009e-11	-2.05219	down
gene16454	46	40	51	10	14	9	1.53413	1.32148	1.69577	0.339692	0.463102	0.31053	1.03539e-08	-2.04958	down
gene7109	1131	1212	1166	288	274	284	79.1871	81.64	81.8091	21.2351	20.6266	21.3372	1.07142e-214	-2.04836	down
gene1467	941	979	949	214	208	271	78.4935	78.7341	78.6832	18.1607	18.0766	23.5303	2.32649e-177	-2.04564	down
gene5992	745	925	825	181	222	200	64.9853	75.1073	69.4987	16.3375	20.3782	18.4179	1.65901e-36	-2.04496	down
gene4563	59	50	52	14	13	12	2.19486	1.82726	1.92938	0.518701	0.4915	0.46056	6.04232e-10	-2.04147	down
gene4587	433	390	356	63	101	123	13.4581	11.8519	10.9803	2.00447	3.23755	3.95098	1.39284e-28	-2.03461	down
gene20187	514	486	454	118	109	127	12.9224	12.0441	11.3974	2.95626	2.79786	3.22479	9.3515e-88	-2.03424	down
gene12581	57	65	46	11	20	10	3.45619	3.70784	2.73011	0.710055	1.21999	0.656236	2.99472e-10	-2.03119	down
gene23070	90	113	111	29	28	20	2.80797	3.41902	3.51078	0.903914	0.828766	0.663699	5.27965e-18	-2.02385	down
Solanum_lycopersicum_newGene_1433	29	34	55	9	10	10	0.556887	0.649128	1.06935	0.172607	0.188582	0.199427	0.00026054	-2.02034	down
gene16354	108	121	133	26	38	25	3.37585	3.73834	4.17563	0.827985	1.21107	0.802867	1.30552e-20	-2.02017	down
gene20018	2529	2714	2405	627	587	667	61.9461	65.6429	59.1441	15.4346	14.3316	16.337	8.83461e-108	-2.01966	down
gene25085	319	312	306	77	78	76	9.99424	9.49187	9.10789	2.29895	2.35798	2.34218	1.97246e-54	-2.01618	down
gene18008	396	410	459	107	99	106	10.0604	10.3056	11.7122	2.71121	2.50008	2.68451	1.70037e-68	-2.01543	down
gene14542	179	139	131	30	37	44	5.23972	3.96628	3.83665	0.892844	1.1079	1.31145	3.4963e-14	-2.01225	down
gene26527	805	918	788	193	214	215	16.4058	18.6004	16.0951	3.9318	4.34857	4.37177	8.36058e-58	-2.00942	down
gene4863	1372	1504	1487	400	331	350	108.329	114.152	116.564	32.3999	27.0648	29.0897	1.03898e-139	-2.00892	down
Solanum_lycopersicum_newGene_1216	34	46	37	6	11	12	3.27233	4.25064	3.58333	0.656164	1.12739	1.22421	1.83901e-07	-2.0087	down
gene14382	1998	2299	1925	515	517	519	65.8842	74.2545	63.0169	17.1648	17.2368	17.2994	7.91131e-48	-2.00032	down
gene18581	244	248	246	65	48	71	8.7141	8.65982	8.71397	2.41388	1.81657	2.6856	7.45984e-42	-1.99986	down
gene17188	2229	2139	2272	511	569	576	82.5679	77.6848	83.9425	18.7195	20.7881	21.0422	0	-1.99948	down
gene21297	37	67	40	11	15	10	0.708978	1.27332	0.76256	0.211146	0.297429	0.193478	0.000266512	-1.9965	down
gene11746	1378	1118	1055	320	295	273	28.7909	23.2766	21.9689	6.70759	6.20393	5.73654	1.75747e-21	-1.99561	down
gene7027	93	80	90	25	27	14	2.45139	2.04048	2.36115	0.674266	0.725669	0.37841	6.89383e-15	-1.99048	down
gene3529	116	83	71	15	28	25	14.1847	9.79997	8.51668	1.9937	3.63121	3.30045	1.20104e-06	-1.9856	down
gene6794	151	125	93	30	29	34	3.89874	3.19999	2.4006	0.784993	0.744259	0.893041	2.41605e-08	-1.98449	down
gene12614	735	728	679	180	185	175	25.8624	25.079	23.9459	6.54961	6.76712	6.43422	2.46306e-127	-1.98399	down
gene5639	180	151	146	38	39	44	6.24731	4.95125	4.85941	1.36681	1.38638	1.23557	2.58414e-26	-1.97502	down
gene21350	29	49	56	12	19	3	1.5534	2.51124	2.98286	0.661161	1.07816	0.207731	0.000479095	-1.97471	down
gene29202	190	215	208	52	60	45	12.0178	12.6994	13.0219	3.39749	3.96664	3.04532	1.22213e-33	-1.9612	down
gene2939	244	192	170	48	57	52	7.51219	5.49378	5.15663	1.50126	1.72431	1.56469	2.33102e-12	-1.94468	down
gene22742	42	49	55	10	13	15	1.57437	1.81936	2.09	0.385435	0.494739	0.571349	1.47591e-08	-1.93789	down
gene4956	106	86	65	21	17	29	3.2038	2.53584	1.94154	0.645266	0.53521	0.881129	2.49348e-07	-1.93566	down
gene14406	170	174	195	41	53	47	5.00463	5.06284	5.76526	1.23368	1.59916	1.41558	7.12725e-29	-1.93059	down
gene20454	877	562	706	191	162	211	25.7521	16.1944	20.6165	5.65222	4.87576	6.39233	2.30605e-09	-1.92303	down
gene15533	27	24	25	7	6	7	1.74861	1.51886	1.66272	0.502583	0.44669	0.516556	4.4321e-05	-1.92194	down
gene4013	63	39	50	16	15	9	2.38155	1.47513	1.90281	0.631818	0.595284	0.350757	3.66073e-07	-1.92183	down
gene12578	24	25	23	7	9	3	1.78244	1.72592	1.63705	0.56387	0.722879	0.292366	7.14134e-05	-1.91815	down
gene2079	267	229	241	68	61	67	11.7822	9.9567	10.3867	2.99836	2.71711	3.04218	3.80712e-39	-1.90675	down
gene17930	160	142	210	39	44	55	4.48154	3.91831	5.84715	1.10747	1.24489	1.57332	7.32111e-10	-1.88724	down
gene27812	300	206	324	82	72	70	8.61161	6.15337	9.42283	2.51783	2.1823	2.04986	7.61993e-09	-1.88529	down
gene26648	42	28	30	8	11	8	1.53019	1.01874	1.11793	0.302487	0.400246	0.311809	4.31168e-06	-1.88502	down
Solanum_lycopersicum_newGene_440	99	81	48	32	13	17	3.37546	3.13374	1.82365	0.955702	0.348228	0.750863	0.000736713	-1.87475	down
gene15944	32	51	23	5	16	8	2.43147	3.90226	1.89881	0.548305	2.37933	1.07829	0.00653845	-1.86681	down
gene19727	200	166	119	42	56	35	6.95397	5.69638	4.13027	1.46822	1.9588	1.25245	1.04939e-06	-1.86285	down
gene11656	41	23	38	8	9	11	1.11962	0.638967	1.04112	0.232536	0.248855	0.309903	2.32022e-05	-1.8608	down
gene8727	65	67	79	19	19	20	1.42249	1.45552	1.72895	0.426276	0.423505	0.446049	3.47988e-11	-1.85901	down
gene27838	43	51	44	14	11	13	5.57572	6.19735	5.53288	1.86467	1.53258	1.802	9.97974e-08	-1.85665	down
gene25457	415	403	405	110	115	112	12.1438	11.419	11.7062	3.25907	3.42899	3.33182	2.72555e-64	-1.85562	down
gene11218	56	47	74	22	15	12	3.08526	2.56591	5.54526	1.4248	1.00991	0.646829	5.63327e-07	-1.84848	down
gene6385	2223	2161	2197	563	625	643	125.783	119.681	123.317	32.2883	35.8432	37.1976	2.66821e-287	-1.8417	down
gene27983	70	71	105	20	25	24	2.90761	2.91326	4.3316	0.861398	1.07374	1.04017	3.36964e-07	-1.82978	down
gene26042	1306	1349	1243	385	330	381	29.4611	30.0362	27.9868	8.72538	7.49752	8.6322	2.1924e-158	-1.82651	down
gene1928	167	199	187	55	43	58	14.2685	16.2491	15.6696	4.93906	3.9542	5.43685	2.37663e-27	-1.82173	down
gene23272	36	22	27	6	8	10	1.28761	0.773163	0.98815	0.235653	0.301258	0.371143	3.65343e-05	-1.82037	down
gene3468	34	38	30	6	7	16	1.20803	1.39772	1.10732	0.248836	0.24706	0.566451	6.97343e-06	-1.81064	down
gene26566	34	37	41	8	17	7	1.12205	1.20467	1.34133	0.285423	0.60617	0.256268	2.70514e-06	-1.80352	down
gene3095	57	53	44	15	11	18	5.58167	4.87137	4.22822	1.46975	1.1195	1.92344	3.71008e-08	-1.80341	down
gene1587	597	538	589	175	160	158	14.7964	13.2531	14.5972	4.33523	3.94967	3.92237	5.42179e-89	-1.80202	down
gene18305	96	82	91	19	29	29	1.9231	1.63019	1.80513	0.401913	0.600142	0.605589	2.73679e-13	-1.80072	down
gene17209	81	123	138	52	21	25	1.52455	2.29517	2.58369	0.978201	0.387699	0.480173	3.95578e-05	-1.79882	down
gene16073	115	132	126	33	29	45	4.0895	4.63035	4.47075	1.20502	1.04472	1.63381	4.07911e-18	-1.79758	down
gene20863	41	36	45	19	12	4	7.75824	6.64715	8.42917	3.85754	2.46554	0.960781	1.04672e-06	-1.79715	down
gene3190	1048	1146	1053	311	325	297	24.5586	26.6656	24.6983	7.44857	7.79404	7.09451	5.84573e-127	-1.79524	down
gene1277	260	438	255	64	96	114	10.8226	17.9679	10.6343	2.68659	3.96386	4.7144	0.000306	-1.79481	down
gene4861	720	728	754	242	171	221	56.1704	54.8911	57.9808	19.4023	14.0816	18.2483	2.73333e-113	-1.79215	down
gene1937	140	99	142	37	38	35	7.5634	5.19731	7.56723	2.03078	2.07102	1.93549	5.95451e-11	-1.78807	down
Solanum_lycopersicum_newGene_1821	49	57	67	10	23	17	6.18299	6.69688	8.28149	1.37667	3.22408	2.48514	6.76277e-09	-1.78688	down
gene23804	1904	1887	1883	511	533	598	128.515	124.05	125.234	34.9706	37.2117	42.0365	1.45186e-249	-1.78493	down
gene26091	1201	1203	1211	335	331	382	121.886	112.173	120.757	35.0255	35.902	41.4309	5.53078e-180	-1.78236	down
Solanum_lycopersicum_newGene_552	81	64	68	22	17	23	5.2309	4.03734	4.42819	1.45951	1.21945	1.57137	1.29245e-10	-1.77641	down
gene20194	24	29	26	11	6	6	0.936941	1.09096	1.02664	0.426151	0.247723	0.250862	9.3987e-05	-1.77614	down
gene9802	255	252	248	74	67	79	23.3286	21.6854	22.428	6.96025	6.55969	7.72719	2.46635e-36	-1.77497	down
gene18468	41	49	40	8	11	19	2.22863	2.62817	2.15046	0.47659	0.66013	1.16936	6.34535e-07	-1.77066	down
gene16710	1149	1091	965	307	281	350	116.088	105.385	95.1718	31.9294	30.4407	38.0471	2.66535e-42	-1.76873	down
gene5960	41	33	48	13	11	12	0.609098	0.487617	0.70964	0.196452	0.168426	0.183923	1.62848e-06	-1.75652	down
gene23992	36	36	43	11	12	11	1.09376	1.08356	1.29343	0.374729	0.374439	0.343457	3.32882e-06	-1.75394	down
gene3525	193	188	159	57	39	64	4.4813	4.32272	3.7519	1.33338	0.91611	1.51817	5.84948e-23	-1.75091	down
gene9806	31	37	23	10	5	12	10.3818	10.64	7.18627	3.62141	2.10225	4.63171	3.59125e-05	-1.74908	down
gene20316	25	29	37	5	8	14	1.01459	1.15408	1.46915	0.222302	0.335727	0.565429	3.593e-05	-1.74883	down
gene25401	54	47	37	8	21	12	6.43902	5.41568	4.40069	1.02924	2.69693	1.53213	5.3908e-07	-1.74738	down
gene19373	73	73	79	17	23	27	4.12555	3.98802	4.39706	1.0063	1.33361	1.55698	7.00214e-11	-1.74372	down
gene18912	243	273	224	69	73	80	9.37908	10.3591	8.71579	2.71568	2.86082	3.16776	1.22323e-32	-1.73313	down
gene30233	29	35	36	15	6	9	1.036	1.19871	1.25103	0.553147	0.238419	0.328577	1.73739e-05	-1.73272	down
gene15560	86	106	111	29	36	26	1.91872	2.2812	2.48321	0.649864	0.817285	0.576967	4.40414e-14	-1.73142	down
gene27757	34	55	34	9	12	16	3.38583	5.50988	3.44659	1.00775	1.27072	1.68524	0.000176775	-1.7295	down
gene3596	150	160	155	48	50	42	10.6651	10.7648	10.8632	3.56196	3.71957	3.14529	2.59753e-21	-1.72785	down
gene26247	105	129	104	30	36	36	2.34245	2.85074	2.30965	0.667677	0.820739	0.824931	1.51366e-15	-1.72467	down
gene11480	253	240	243	79	69	75	23.3653	21.6331	21.9743	7.47713	6.78878	7.4419	8.50954e-34	-1.71863	down
gene20789	1039	1236	1120	353	369	308	50.5999	57.6267	54.5157	17.8127	18.9512	15.9437	1.7488e-42	-1.71686	down
gene18598	3962	3902	4029	1216	1244	1170	100.749	97.8928	101.632	31.4026	32.3951	30.4874	0	-1.70807	down
gene1468	66	60	64	18	13	27	8.76241	7.69182	8.28075	2.56962	1.84659	3.84349	4.33445e-09	-1.70777	down
gene13791	174	208	202	65	56	58	23.4728	25.8299	26.5649	9.11228	8.0329	8.42666	2.87209e-26	-1.702	down
gene5600	96	82	89	20	37	25	3.33251	2.81194	3.08767	0.720069	1.30342	0.894807	3.46048e-12	-1.69926	down
gene5871	39	48	30	13	10	13	1.23426	1.47973	0.941911	0.40573	0.319255	0.42897	5.00153e-06	-1.6967	down
gene20101	4924	5090	5765	1691	1594	1577	155.806	159.919	182.543	53.8018	51.0991	50.8228	3.54316e-51	-1.69429	down
gene16054	25	30	26	10	9	6	1.65097	1.89841	1.70535	0.680535	0.627933	0.443118	0.000145228	-1.69208	down
gene28105	178	259	212	79	49	73	83.0075	101.026	93.7075	39.789	26.8937	40.4672	2.59272e-09	-1.68707	down
gene13864	823	869	789	274	233	262	21.6207	22.3611	20.6926	7.3276	6.25649	7.02016	7.29638e-107	-1.6859	down
gene26186	200	161	145	45	60	52	4.47435	3.56015	3.24649	0.98493	1.30842	1.16557	3.75581e-12	-1.68452	down
gene21464	264	332	365	94	89	116	19.0209	23.0875	25.9757	6.90348	6.71636	8.70907	2.34505e-13	-1.68032	down
gene18077	37	30	39	7	9	17	0.973347	0.790609	1.01018	0.195735	0.244451	0.443519	1.63348e-05	-1.6794	down
gene19316	42	36	34	15	15	5	2.17428	1.82272	1.76891	0.824037	0.840971	0.319598	9.99153e-06	-1.67412	down
gene12246	11739	11184	10361	3509	3593	3333	1312.56	1202.71	1149.73	400.443	415.557	397.207	5.83458e-86	-1.66946	down
gene25759	375	415	457	139	142	110	25.405	27.9229	30.6033	9.78121	10.2159	8.02092	1.76583e-30	-1.66917	down
Solanum_lycopersicum_newGene_2910	57	64	50	16	19	19	2.90441	3.11009	2.58589	0.901722	1.0742	1.04473	5.51998e-08	-1.65919	down
gene11924	118	130	157	37	39	52	9.24372	9.60006	12.1044	3.03118	3.2225	4.36578	7.124e-14	-1.65767	down
gene5611	39	35	24	11	10	10	1.10941	0.880856	0.758628	0.332134	0.24342	0.3565	4.1352e-05	-1.65672	down
gene13816	156	156	152	53	52	42	12.1847	11.5694	11.7198	4.43219	4.4664	3.65115	5.31223e-20	-1.65433	down
gene25583	36	43	31	8	13	14	1.73733	2.00793	1.50228	0.405186	0.638453	0.686604	1.54323e-05	-1.64843	down
gene21491	85	70	93	30	21	28	7.29416	5.87314	7.85645	2.58005	1.83669	2.40282	6.7006e-11	-1.64614	down
gene15389	615	564	511	158	173	209	24.5679	22.0913	20.301	6.31946	6.96753	8.39744	1.04457e-31	-1.64209	down
gene11225	23	32	29	10	10	7	1.38136	1.8482	1.72673	0.61087	0.61916	0.453533	0.000173405	-1.63352	down
gene16314	4039	3925	3837	1291	1229	1281	269.66	252.927	255.054	88.2914	85.9849	90.2021	0	-1.63047	down
gene16192	1781	2121	1976	658	631	609	303.881	336.803	330.585	116.35	115.575	113.123	1.22094e-43	-1.6269	down
gene17148	203	220	232	69	74	69	27.684	27.9905	31.2111	9.93777	10.7277	10.1232	1.3422e-27	-1.62342	down
gene14377	89	68	86	22	27	30	5.60326	4.23571	5.39951	1.43783	1.89387	1.93022	1.93736e-10	-1.61693	down
gene7024	30	51	48	16	9	17	1.79322	3.00069	2.79021	1.00765	0.571949	1.03642	8.47303e-05	-1.61484	down
gene1740	140	146	116	44	33	54	4.30896	4.45864	3.54994	1.34766	1.03637	1.68538	3.51786e-16	-1.61372	down
gene8442	61	37	43	15	15	16	5.91166	3.42346	4.12776	1.48017	1.60151	1.62285	2.5661e-05	-1.6119	down
gene2838	260	291	308	98	106	78	4.03307	4.50746	4.76998	1.53708	1.64656	1.21875	3.15879e-33	-1.60296	down
gene5973	179	189	180	63	44	73	3.04204	3.20781	3.04273	1.07833	0.759414	1.2635	1.40123e-22	-1.60214	down
gene11456	3038	2794	2818	937	932	980	168.601	152.278	153.959	53.1035	53.6957	56.3457	1.63431e-145	-1.59825	down
gene13730	193	210	163	67	56	64	7.38563	7.94179	6.26676	2.66838	2.32357	2.5461	4.81983e-19	-1.5939	down
gene11268	4679	4818	4632	1550	1556	1563	148.832	151.476	147.345	49.5253	49.6334	49.8388	0	-1.59351	down
gene15390	1421	1409	1413	439	443	523	51.9039	50.1955	51.5306	16.1856	16.3545	19.4073	5.33316e-171	-1.59052	down
gene9459	356	431	348	138	115	123	34.2738	40.185	33.4206	13.3955	11.1887	11.8878	7.33775e-21	-1.59	down
gene318	185	178	180	61	67	52	7.67866	7.34166	7.66713	2.51909	2.88651	2.25125	4.21435e-22	-1.58898	down
gene19779	81	67	66	29	28	14	2.6206	2.16584	2.13848	0.944195	0.914171	0.457734	3.76156e-09	-1.58773	down
gene18525	125	156	149	38	52	53	4.28844	5.21557	5.05032	1.36849	1.93123	1.9419	1.93023e-17	-1.58445	down
gene3352	772	813	771	253	261	271	24.0817	25.136	23.9697	8.10856	8.52616	8.97385	9.30046e-101	-1.58163	down
gene17868	158	141	154	67	44	41	2.20027	1.95135	2.07194	0.951822	0.613628	0.54513	3.79179e-18	-1.57127	down
gene22928	44	48	39	15	14	15	3.2926	3.48613	2.90119	1.12681	1.06229	1.14133	5.82098e-06	-1.57013	down
gene11925	29	24	39	11	5	15	1.34192	1.08384	1.77806	0.519716	0.264345	0.711621	0.000305253	-1.56488	down
gene5775	1130	1062	1042	335	369	394	18.7324	17.4532	17.3104	5.59035	6.15792	6.56631	1.89121e-117	-1.55449	down
gene14509	132	135	107	36	43	48	21.6932	20.6127	17.1909	6.20274	7.58795	8.53723	8.35368e-15	-1.55442	down
gene7465	92	98	66	31	32	24	3.80122	3.88842	2.73135	1.26884	1.33673	1.00436	6.28774e-08	-1.55333	down
gene13948	2415	2579	2516	901	845	813	92.9357	99.3955	95.9689	22.1666	20.9939	21.1675	2.55977e-211	-1.54924	down
gene15447	1607	1626	1281	512	524	508	63.1934	59.1918	50.396	19.8895	20.2774	20.1375	2.00046e-19	-1.54391	down
gene20664	55	75	60	20	27	18	3.29909	4.33169	3.60408	1.27117	1.68958	1.18254	6.23007e-08	-1.54375	down
Solanum_lycopersicum_newGene_591	98	81	83	31	28	31	3.31979	2.7193	2.81943	1.05281	0.953244	1.05514	2.0107e-10	-1.53753	down
gene4491	151	134	122	45	60	35	4.02652	3.49243	3.25839	1.21574	1.61558	0.969828	1.92419e-15	-1.53576	down
gene23121	172	175	178	60	55	66	6.81009	6.78367	6.98095	2.41886	2.23938	2.68312	2.8688e-20	-1.5323	down
gene10363	104	125	104	35	32	48	3.49387	4.16345	3.49427	1.20249	1.1081	1.62586	5.9664e-13	-1.53001	down
gene23173	178	124	132	50	53	47	3.08691	2.10689	2.28152	0.858269	0.929823	0.808898	2.97057e-08	-1.52871	down
gene29600	149	117	103	42	39	47	5.98287	4.34828	4.15736	1.68235	1.53926	1.88312	9.93734e-09	-1.52354	down
gene14974	1653	1689	1492	553	566	561	100.348	97.5074	89.6584	35.0127	36.3897	36.3403	1.33991e-69	-1.52086	down
gene14994	79	82	66	21	28	30	2.50154	2.52939	2.04602	0.688743	0.913369	0.992167	5.28077e-09	-1.51899	down
gene4646	110	118	102	34	44	37	3.6161	3.60985	3.44898	0.880734	1.48365	1.14873	1.10378e-12	-1.51701	down
gene16001	54	81	60	28	19	21	0.880011	1.32544	0.987725	0.462438	0.324792	0.358226	2.47543e-06	-1.516	down
Solanum_lycopersicum_newGene_1392	100	115	105	43	40	29	1.849	2.10558	1.93491	0.798053	0.748176	0.543449	3.02639e-12	-1.51063	down
gene4921	388	398	386	133	166	112	13.6523	13.6083	13.9054	5.12719	6.46747	4.28926	1.70972e-45	-1.50786	down
gene29785	59	53	39	15	24	14	0.628633	0.554006	0.414123	0.15751	0.254775	0.14801	3.58644e-06	-1.50682	down
gene1447	467	546	587	205	170	188	72.2198	76.1961	87.87	33.4742	29.155	32.4981	4.60435e-22	-1.50278	down
gene10338	100	112	97	22	36	51	3.79064	4.07803	3.62492	0.854945	1.39426	1.94584	1.00909e-11	-1.49949	down
gene21397	2746	2626	2848	962	956	983	174.682	161.024	179.608	63.7073	64.6449	67.9217	2.17578e-190	-1.49854	down
gene2535	136	117	134	47	47	43	5.05853	4.23149	4.93586	1.76904	1.81499	1.64626	1.83734e-14	-1.49407	down
gene16465	278	291	276	96	101	103	6.53398	6.81251	6.51087	2.31849	2.44865	2.49964	9.80399e-32	-1.49005	down
gene8430	26089	26671	25799	9605	9789	8591	2303.89	2230.04	2211.54	857.624	901.402	794.847	0	-1.48516	down
gene1605	533	490	529	166	206	182	22.9659	20.4081	22.4299	7.20202	8.96455	7.91743	8.31205e-60	-1.48219	down
gene27223	23	24	23	6	10	9	0.743252	0.764382	0.72949	0.209717	0.32869	0.300346	0.00159242	-1.4816	down
gene21120	36	56	48	18	12	20	1.03248	1.55589	1.38751	0.541237	0.354244	0.606214	7.98004e-06	-1.48147	down
gene19082	117	107	140	42	47	41	17.9143	16.0801	21.2267	6.67377	7.77042	6.79928	1.82208e-13	-1.48128	down
gene8872	1108	1000	889	350	353	369	33.3301	29.9378	26.9816	10.6343	10.6788	11.2107	6.40407e-25	-1.4793	down
gene3336	170	172	217	61	72	67	4.63001	4.60785	5.89612	1.68175	1.99426	1.85666	1.43563e-14	-1.47874	down
gene23171	198	184	165	65	53	78	12.796	11.6621	10.6885	4.3171	3.56458	5.22883	5.15505e-20	-1.47672	down
gene23670	70	54	63	33	19	15	2.23505	1.69102	2.00159	1.08813	0.638789	0.491616	2.27183e-07	-1.47654	down
gene27872	230	226	234	79	95	74	6.39205	6.20291	6.49194	2.21052	2.68784	2.1043	3.03542e-25	-1.47229	down
gene15601	1972	1913	1981	712	711	691	96.0658	90.0774	95.0544	35.149	35.8702	34.7181	7.2091e-186	-1.46839	down
gene17863	64	48	65	25	19	20	5.16537	3.62082	5.13513	2.13831	1.7039	1.80701	6.01938e-07	-1.46334	down
gene21275	992	994	956	350	368	347	32.5346	31.8791	30.8829	11.5111	12.1818	11.4827	7.37069e-111	-1.46199	down
gene29878	46	72	53	10	25	27	1.04921	1.6184	1.20217	0.233726	0.571931	0.620234	0.000285747	-1.4601	down
gene5517	71	60	70	18	27	28	2.23487	1.89397	2.1848	0.592431	0.858412	0.929721	1.06182e-07	-1.45723	down
gene6008	1161	1283	1200	483	442	403	46.9145	51.0778	48.7436	19.5731	17.6879	16.1159	1.25783e-74	-1.4523	down
gene20397	592	543	595	199	253	179	27.2189	24.5442	27.197	9.14523	11.6803	8.23139	8.09146e-42	-1.45108	down
gene16088	794	873	740	297	302	281	22.4882	24.337	20.9494	8.50786	8.73504	8.14341	3.60766e-39	-1.44779	down
gene5861	405	456	421	166	141	163	14.5273	16.0115	15.4022	5.98987	5.04164	5.99418	7.0847e-47	-1.44369	down
gene13897	223	256	236	59	83	123	6.85718	7.79314	7.2715	1.83187	2.60274	3.86801	1.28329e-12	-1.42809	down
gene16000	66	68	68	40	16	19	1.1049	1.12046	1.12695	0.669899	0.280252	0.328827	1.66264e-07	-1.42515	down
gene3272	113	106	139	34	52	47	11.8802	10.7602	14.1513	3.74508	5.75431	5.17761	6.86911e-11	-1.42446	down
gene27839	131	126	135	56	48	42	9.46983	8.94334	9.46068	4.09802	3.56045	3.07253	1.28825e-13	-1.4208	down
gene17956	9187	9621	9494	3529	3566	3449	269.371	279.605	279.211	105.038	105.902	101.95	0	-1.4205	down
gene18222	2836	2798	2972	1020	1105	1085	65.6159	63.2909	68.5248	23.6953	25.6709	25.2516	4.77636e-218	-1.41876	down
gene22452	2081	1833	1847	693	701	756	60.1572	52.7383	53.0912	19.8485	20.3752	21.8797	7.24568e-51	-1.41799	down
gene21293	151	149	158	67	48	56	9.92361	9.08166	10.1198	4.43932	2.79076	3.7635	8.48041e-16	-1.41723	down
gene21264	1546	1516	1515	585	565	560	88.7891	82.6653	86.6195	34.9181	34.2877	34.2354	1.57187e-149	-1.41641	down
gene7430	294	276	289	106	107	108	18.0787	15.9659	17.2258	5.92458	6.36579	6.46863	6.24757e-30	-1.41606	down
gene11319	112	138	137	55	50	40	6.63366	7.98784	8.08651	3.27501	3.01988	2.43811	2.47784e-13	-1.41227	down
gene9048	167	180	176	66	60	70	5.49334	6.12051	6.00665	2.42505	2.16538	2.69686	6.45705e-18	-1.41196	down
gene27664	434	420	465	143	163	189	55.3884	49.9233	58.5657	18.6625	22.0818	25.7965	1.25362e-46	-1.40992	down
gene6362	109	128	117	38	58	37	49.3172	46.2323	51.0367	18.6178	29.9653	19.8235	3.45116e-12	-1.40852	down
gene9427	154	185	161	47	53	88	6.58442	7.7531	6.82239	2.04608	2.29193	3.85974	1.20095e-10	-1.40733	down
gene12700	239	255	261	117	83	84	6.83889	7.17453	7.20166	3.28314	2.88094	2.42244	6.78877e-26	-1.40648	down
gene17203	1872	1885	1786	677	656	755	43.9889	44.3032	41.992	15.3802	14.9657	17.1041	3.98556e-156	-1.40458	down
gene5448	178	163	131	52	73	53	4.10984	3.70889	2.99598	1.21327	1.69882	1.25518	4.85463e-10	-1.40315	down
gene14016	42534	41405	46394	16442	16170	16648	4798.08	4354.14	5085.6	1926.58	1966.8	2034.73	1.7267e-80	-1.39964	down
gene8987	136	164	189	65	72	48	7.05545	8.2629	9.80561	3.43431	3.79831	2.56979	3.09033e-09	-1.39825	down
gene18610	36	29	30	6	12	18	1.91163	1.53652	1.60649	0.354704	0.664711	1.02844	0.00048566	-1.39605	down
gene5881	24	32	23	13	6	11	0.574031	0.931035	0.699092	0.31048	0.26935	0.312046	0.00149843	-1.39295	down
gene25567	2603	2637	2546	985	975	1014	90.6207	90.6437	88.7931	34.3276	34.6557	36.1716	2.60192e-198	-1.38451	down
gene21970	1255	1353	1313	514	495	489	30.5188	32.2947	31.9032	12.6254	12.1369	12.0008	4.08787e-129	-1.38421	down
gene28322	1598	1348	1498	536	581	581	35.7108	30.0581	33.5607	12.0709	13.0668	13.075	2.48824e-37	-1.38398	down
gene1200	36	32	34	12	16	11	0.581597	0.584012	0.660602	0.224808	0.34592	0.180092	0.000336019	-1.38307	down
gene18340	7594	7645	7936	2948	2915	3006	464.294	444.273	475.823	184.498	187.955	195.913	8.64185496946299e-310	-1.38171	down
gene11853	71	70	60	25	23	29	6.22129	5.84162	5.19873	2.28695	2.18968	2.7785	3.76879e-07	-1.38035	down
gene2207	66	41	60	27	15	22	2.56046	1.58787	2.2881	1.05755	0.596954	0.899423	8.97899e-05	-1.37932	down
gene18273	75	67	79	33	27	25	1.99271	1.78516	2.10125	0.896156	0.72423	0.780052	1.17029e-07	-1.37435	down
gene12403	219	208	189	78	85	74	6.21496	5.86375	5.34624	2.21285	2.4208	2.10584	2.83051e-20	-1.37414	down
gene4775	583	587	574	212	223	236	21.2127	21.0425	20.9733	7.95054	8.34782	8.82914	3.25491e-60	-1.37405	down
gene26656	720	690	671	283	252	266	41.2631	37.9975	36.8986	16.5229	14.8974	15.5454	8.8204e-72	-1.3734	down
gene2052	1113	1277	1166	426	461	486	88.711	96.3483	91.957	35.0474	38.5893	41.067	2.00155e-46	-1.36902	down
gene20363	1352	1466	1374	514	513	593	46.8327	50.2725	47.5062	17.7675	17.7468	20.4027	4.46585e-86	-1.3677	down
gene7351	39	50	66	24	18	18	1.53714	1.90815	2.53804	0.942689	0.730119	0.736138	0.000227213	-1.36496	down
gene9616	50	59	51	18	20	24	2.53909	2.9476	2.58486	0.946947	1.04808	1.24977	8.26099e-06	-1.36387	down
gene24855	31	23	26	12	15	4	0.779754	0.558066	0.661194	0.303925	0.371224	0.115181	0.00171509	-1.36374	down
gene14789	91	103	105	42	35	39	4.59527	5.17501	5.3138	2.14867	1.8166	2.01631	6.49947e-10	-1.36197	down
gene27714	3317	3169	3300	1252	1325	1229	76.3847	71.0167	73.8676	28.1701	31.0578	28.0822	7.13235e-216	-1.35844	down
gene5317	79	47	72	28	30	19	2.30239	1.35182	2.07248	0.816317	0.8995	0.574197	0.000204654	-1.35833	down
gene15850	1282	1414	1308	500	490	570	42.7748	46.4583	43.3262	16.7096	16.5229	19.1188	1.59448e-66	-1.35596	down
gene12597	138	133	101	42	47	56	5.83396	5.55257	4.27669	1.7932	2.03764	2.40865	2.24092e-09	-1.35546	down
gene295	42	66	51	21	23	18	2.80743	4.24563	3.2177	1.38214	1.46291	1.25575	2.0722e-05	-1.35493	down
gene16521	54	50	47	17	27	15	0.786014	0.727372	0.694858	0.264562	0.393952	0.218364	1.76375e-05	-1.35195	down
gene18553	459	392	416	156	175	164	11.0618	8.83701	9.74453	3.7656	4.28749	4.08996	1.54639e-37	-1.35191	down
gene28583	72	55	67	21	29	26	1.99142	1.47986	1.79642	0.581316	0.792207	0.713889	1.03535e-06	-1.34795	down
gene24578	145	160	146	59	61	57	3.01585	3.27316	3.04603	1.21378	1.2742	1.17425	2.07655e-14	-1.34546	down
gene3511	22	30	32	9	13	11	1.26173	1.86154	1.89865	0.493366	0.681347	0.626983	0.00151989	-1.34399	down
gene23636	1418	1596	1386	585	565	580	56.4384	62.9022	55.3422	23.265	22.7146	23.3344	2.82192e-42	-1.34283	down
gene28107	483	488	487	168	207	199	11.1699	11.0663	11.3173	3.87575	4.94831	4.79933	4.69854e-48	-1.34093	down
gene21173	2152	2143	2225	823	843	905	206.19	199.258	209.611	82.563	86.5245	94.2623	1.86578e-169	-1.33853	down
gene25009	2331	1996	1821	811	810	804	138.693	118.776	108.635	48.4837	48.7527	48.5098	5.86889e-17	-1.3382	down
gene15925	49	40	63	17	24	19	1.46624	1.1949	1.87228	0.543966	0.750363	0.616341	3.36234e-05	-1.33683	down
gene28064	103	94	94	42	30	43	12.2972	10.541	11.0582	5.18534	3.77738	5.48925	2.13383e-09	-1.33531	down
gene29239	124	112	118	39	46	55	3.65369	3.39891	3.43152	1.29785	1.47968	1.80835	2.85498e-11	-1.33433	down
gene18595	873	914	966	349	383	357	30.2739	31.3088	33.1466	12.2725	13.4849	12.73	1.86874e-87	-1.334	down
gene21750	130	153	129	61	55	47	3.12983	3.64204	3.1249	1.48563	1.34061	1.14659	4.95883e-13	-1.33388	down
gene18510	139	124	103	51	44	50	2.54674	2.25382	1.88269	0.936441	0.800992	0.907304	1.79906e-11	-1.33188	down
gene1383	93	97	75	37	44	24	1.10084	1.13306	0.894069	0.446369	0.520681	0.290004	1.34437e-08	-1.33184	down
gene23584	3905	4207	4027	1592	1564	1655	172.38	182.843	177.569	71.5162	70.3622	74.8617	1.94965e-158	-1.33128	down
gene14356	106	75	104	41	32	40	2.98059	2.07125	2.97674	1.14747	0.908106	1.14261	8.9017e-08	-1.33037	down
gene9692	1027	1022	1072	402	422	414	92.1695	85.8775	94.0042	37.7931	40.6319	40.0572	1.03414e-100	-1.32999	down
gene18320	365	350	369	138	146	146	31.4198	29.5619	31.1663	11.9572	12.9226	12.81	1.08821e-34	-1.32994	down
gene21149	752	615	526	272	233	247	14.6326	11.9111	10.1807	5.3968	4.56581	4.79678	1.8562e-08	-1.32793	down
gene18774	171	184	234	88	79	68	6.83179	7.17543	9.27613	3.58504	3.3036	2.83732	6.41541e-09	-1.32141	down
gene8846	454	413	403	174	166	167	14.1	12.5203	12.3753	5.54327	5.34405	5.38563	1.53156e-40	-1.32078	down
gene5723	185	210	175	77	78	73	2.6729	3.03084	2.53624	1.12913	1.14556	1.07949	1.26767e-17	-1.31807	down
gene27287	92	96	99	44	31	40	2.85234	2.91598	3.07749	1.35112	0.973063	1.23394	4.43025e-09	-1.31531	down
gene1791	139	101	139	59	43	50	2.80965	2.02641	2.77722	1.19588	0.880945	1.02221	4.25777e-08	-1.31384	down
gene4961	1557	1462	1582	669	596	582	24.8296	23.1664	25.3044	10.6755	9.49159	9.29957	6.71362e-98	-1.31269	down
gene29410	30	44	33	9	19	15	1.18846	1.67598	1.30418	0.369927	0.776365	0.596698	0.000457059	-1.31162	down
gene6340	71	100	95	33	40	34	2.49791	3.45892	3.28817	1.19871	1.44762	1.22176	2.97835e-08	-1.30992	down
gene8095	872	845	892	367	369	316	56.2311	51.1741	56.2468	24.3727	24.9593	21.6413	6.61343e-83	-1.30634	down
gene11772	31	40	38	13	21	10	0.811163	1.02991	0.978072	0.334467	0.55326	0.262421	0.000427691	-1.30495	down
gene19839	48	67	73	21	28	27	1.92177	2.63319	2.92323	0.867156	1.12769	1.0974	6.04754e-06	-1.30269	down
gene9137	42	37	62	12	26	19	3.10107	2.62643	4.44888	0.909595	1.97428	1.49568	0.00277664	-1.30251	down
gene9556	78	79	80	20	39	37	2.12498	2.03835	2.21933	0.592146	1.06009	1.00295	1.57691e-07	-1.29994	down
gene26390	24	25	30	9	8	15	1.34737	1.3764	1.67516	0.519743	0.468352	0.836195	0.00284336	-1.29964	down
gene5673	96	91	82	34	40	35	2.2853	2.16361	1.95379	0.837673	0.976503	0.870938	2.04055e-08	-1.2994	down
gene17964	1578	1629	1649	631	691	647	56.3751	56.9513	58.9286	22.8675	25.0402	23.4739	1.60025e-134	-1.29833	down
gene19597	91	99	113	51	32	40	3.42968	3.65774	4.1799	1.98734	1.20172	1.53861	2.38417e-09	-1.29645	down
gene5154	1064	986	936	379	437	398	12.6224	11.6129	11.1092	4.48027	5.14862	4.68689	4.8637e-48	-1.29453	down
gene206	78	62	44	22	19	34	3.04856	2.38479	1.69313	0.885208	0.779172	1.34385	0.00192692	-1.29091	down
gene7168	46	73	50	25	24	20	2.44887	3.97503	2.72204	1.08644	1.06371	0.788048	0.000286054	-1.28864	down
gene14380	955	969	910	375	363	420	34.3723	34.7645	32.6785	13.5731	13.2661	15.2948	1.42711e-87	-1.28725	down
gene8222	371	389	387	151	157	161	31.6763	32.4413	33.2146	10.7462	10.9961	11.6032	5.99323e-35	-1.28623	down
gene5847	468	478	505	203	155	236	26.168	26.0451	28.1025	11.5482	8.90198	13.6793	1.9751e-28	-1.28442	down
gene11932	36	45	24	18	13	12	1.45558	1.78682	0.998832	0.756316	0.530456	0.494266	0.00323393	-1.28431	down
gene28470	551	601	590	243	209	263	85.7174	86.8579	89.425	39.6298	35.459	45.4421	6.48093e-54	-1.28072	down
gene9259	644	763	698	273	277	316	38.993	44.1516	41.8135	16.8664	17.5997	20.0964	7.41847e-29	-1.27746	down
gene9466	211	144	172	63	81	73	8.15178	5.48326	6.58622	2.46479	3.16069	2.84686	5.83862e-07	-1.27607	down
gene16674	686	671	660	239	282	310	27.218	26.1688	26.2883	9.53474	11.2665	12.3837	5.83735e-62	-1.27535	down
gene17746	8245	8769	8275	3405	3438	3584	242.948	250.328	242.195	101.919	102.699	107.748	2.97578e-169	-1.27424	down
Solanum_lycopersicum_newGene_1078	99	107	119	47	53	34	3.17428	3.37837	3.78639	1.50486	1.71817	1.11755	9.95892e-10	-1.27418	down
gene22740	29	23	28	13	16	4	1.18923	0.926974	1.15971	0.546461	0.71258	0.200348	0.00320714	-1.27349	down
gene23441	98	90	93	30	43	43	1.21852	1.11517	1.15034	0.372343	0.53336	0.537229	1.69988e-08	-1.27252	down
gene21220	120	110	143	35	66	53	2.95158	2.63957	3.46143	0.884807	1.67359	1.35339	8.79461e-08	-1.27224	down
gene18275	803	800	820	356	307	340	79.1829	75.8963	80.3491	36.2604	31.638	35.2736	1.25356e-73	-1.26843	down
gene16981	106	113	102	31	59	43	9.36918	9.67251	8.84139	2.75387	5.26533	3.84709	1.53456e-09	-1.2674	down
gene5972	1929	1880	1878	805	780	772	41.9588	40.6403	39.6708	17.7199	17.5448	17.0875	2.64314e-142	-1.26672	down
gene27286	36	47	40	16	15	20	1.20051	1.59402	1.31421	0.561021	0.547882	0.662793	0.00026541	-1.2662	down
gene29451	36	34	24	10	16	13	1.79861	1.65222	1.19227	0.516246	0.841756	0.658937	0.001483	-1.26554	down
gene11132	223	193	160	63	89	87	6.28896	5.81338	4.55406	1.79816	2.4954	2.54815	4.99927e-08	-1.26527	down
gene10419	719	778	738	306	318	304	50.1309	53.2043	51.3801	21.3645	22.3001	21.2976	1.28072e-67	-1.26414	down
gene25747	523	503	479	220	194	212	9.26272	8.85372	8.43842	3.9029	3.46189	3.78091	3.15616e-45	-1.26154	down
gene5592	41	44	66	24	16	23	1.08188	1.09076	1.70718	0.639157	0.426477	0.594215	0.000989053	-1.25674	down
gene28822	39	30	34	10	16	17	1.91197	1.41578	1.55001	0.493019	0.747948	0.81076	0.000938132	-1.25627	down
Solanum_lycopersicum_newGene_848	138	128	141	45	74	51	5.41533	4.91837	5.88102	1.58705	2.77366	1.79237	8.9246e-12	-1.25558	down
gene12752	807	710	709	327	307	296	31.3702	27.044	27.5664	13.2522	12.2947	12.3976	3.8227e-38	-1.25514	down
gene1857	274	287	243	124	92	120	44.6863	44.4273	38.5404	21.1711	16.3575	21.2376	1.74658e-20	-1.25478	down
gene10221	49	51	53	19	19	26	8.68621	8.25104	9.18958	3.65918	3.79734	5.17944	5.19827e-05	-1.25337	down
gene4860	1076	1035	1079	434	458	445	79.2799	73.8176	79.0718	32.9355	35.3026	34.7383	6.58418e-93	-1.25055	down
gene12163	1228	1220	1277	523	526	513	136.755	131.994	140.224	61.226	63.0838	61.6416	4.8398e-105	-1.24983	down
gene17895	207	213	152	79	96	65	7.3718	7.41969	5.41373	2.96929	3.68838	2.31346	6.08957e-07	-1.24927	down
gene8111	320	267	342	160	99	131	39.9709	31.0993	42.0204	20.7821	13.1865	17.7883	3.90195e-10	-1.24792	down
gene16296	333	343	331	131	131	161	13.8264	13.5731	13.6531	5.55561	5.56084	6.88144	4.05452e-29	-1.24737	down
gene11668	98	107	73	46	30	41	4.56501	4.88068	3.34676	2.16671	1.51338	2.03137	5.73965e-06	-1.24473	down
gene8628	66	60	66	33	26	22	1.99445	1.79263	1.95746	1.0165	0.79321	0.68751	6.08907e-06	-1.24099	down
gene2063	36	37	36	8	24	14	2.0497	2.02433	2.03459	0.48742	1.43797	0.835784	0.000759914	-1.24093	down
gene8930	43	46	46	16	21	20	0.560662	0.595083	0.596518	0.218616	0.2776	0.267036	0.000173405	-1.24001	down
gene25089	27	32	31	13	11	14	0.527877	0.598166	0.607245	0.255228	0.22609	0.271918	0.00227195	-1.23992	down
gene11489	198	188	151	73	74	80	9.08641	8.46961	6.91546	3.41399	3.48041	3.77043	3.46048e-12	-1.23838	down
gene17266	48	53	48	23	19	21	7.20533	7.78198	9.06407	3.88905	3.45666	5.42015	7.89702e-05	-1.23792	down
gene6066	611	643	565	264	266	240	23.1984	24.049	21.2548	10.0067	10.2747	9.02119	2.72758e-46	-1.23632	down
gene6874	59	46	58	31	26	12	1.59806	1.25725	1.57246	0.841729	0.719714	0.329717	3.59181e-05	-1.236	down
gene3645	131	128	151	64	42	68	3.78421	3.63542	4.33913	1.87272	1.23149	1.98931	1.5417e-11	-1.23233	down
gene23638	1888	2332	1884	875	850	867	290.626	330.012	283.275	140.719	140.733	144.531	6.53272e-15	-1.23185	down
gene24819	142	131	99	40	60	58	4.88053	4.35207	3.42109	1.40684	2.06855	2.04793	2.09714e-06	-1.23166	down
gene25849	247	195	260	109	99	91	13.3424	10.0853	13.9298	5.96662	5.52345	5.16578	9.8659e-11	-1.22711	down
gene13942	63	82	45	20	37	24	3.14016	4.01654	2.2096	1.02933	1.88467	1.22718	0.00516031	-1.22659	down
gene27848	130	117	116	54	59	42	1.96571	1.71935	1.75737	0.801535	0.862263	0.613315	3.59973e-10	-1.22374	down
gene20322	90	115	90	64	36	26	1.80837	2.29672	1.80222	1.28546	0.738761	0.534015	0.000179386	-1.2233	down
gene21280	172	172	203	79	75	80	7.70021	7.39494	8.86585	3.56028	3.45808	3.69684	4.45766e-15	-1.22091	down
gene11740	50	46	65	31	15	23	5.2394	4.61932	6.6501	3.27739	1.72386	2.55246	0.000104449	-1.21797	down
gene29566	239	259	283	94	115	126	8.0185	8.4932	9.44075	3.19886	3.93399	4.31942	7.87251e-21	-1.21716	down
gene24576	61	64	59	32	26	21	1.65854	1.72886	1.62036	0.887065	0.70761	0.581838	1.41239e-05	-1.21579	down
gene3639	16618	17111	16769	7386	6914	7388	674.207	685.705	664.753	302.786	289.621	309.485	2.2782e-278	-1.21534	down
gene18795	135	156	156	70	61	61	16.4702	18.0179	18.8615	8.62951	7.61939	7.71217	2.78494e-12	-1.21514	down
gene13560	46	29	25	15	15	13	3.49966	2.09488	1.9154	1.15865	1.17341	1.04642	0.0084603	-1.21367	down
gene5613	35	27	38	8	20	15	0.722796	0.56656	0.786655	0.173777	0.424026	0.309905	0.0015927	-1.2136	down
gene17842	2780	2891	2688	1168	1208	1222	185.346	185.088	177.656	79.6865	83.3576	84.8645	4.16185e-145	-1.2122	down
gene1664	496	566	572	226	247	231	50.8657	56.9159	58.2465	23.0092	25.5514	24.0546	5.4659e-35	-1.21079	down
gene15039	173	154	174	53	76	87	8.50097	7.62703	8.59194	2.62482	3.77268	4.26542	1.23619e-13	-1.20979	down
gene19474	129	79	91	47	43	39	5.27964	3.18027	3.71261	1.97456	1.78782	1.64572	0.000485597	-1.20867	down
gene6241	1393	1406	1336	533	615	637	35.1404	35.3641	33.6318	13.4524	15.5614	16.1093	8.88792e-93	-1.20804	down
gene13969	32	26	30	15	13	10	0.355218	0.284854	0.333466	0.172997	0.141269	0.111691	0.0032273	-1.20737	down
gene1230	272	225	195	96	96	107	29.1471	23.0065	20.7598	10.7231	10.8235	12.1343	2.079e-08	-1.20672	down
gene25062	100	118	101	47	47	44	1.80638	2.10864	1.82609	0.860145	0.856324	0.794601	8.13256e-09	-1.20501	down
gene6265	254	197	198	87	91	103	8.93399	6.76034	6.91553	3.09595	3.24531	3.68777	7.0005e-10	-1.20366	down
gene5165	226	219	220	84	100	104	17.073	16.0621	16.3855	6.67294	8.01382	8.40409	6.13703e-18	-1.20334	down
gene16472	747	746	708	281	338	336	14.9708	14.6991	14.5632	6.55336	8.42582	8.57915	2.39022e-61	-1.20068	down
gene24671	76	82	93	36	33	40	12.7089	12.8674	15.8256	6.49237	5.78672	7.52451	4.5676e-07	-1.19926	down
gene6342	162	163	151	75	58	74	2.82742	3.08023	2.66192	1.45768	1.26023	1.62146	9.04606e-13	-1.19733	down
gene22193	164	142	163	76	76	52	4.04303	3.49249	3.96504	1.84686	1.91517	1.28691	1.3895e-12	-1.19694	down
gene4314	228	234	245	103	101	104	7.67318	7.75088	8.16373	3.47318	3.44226	3.52979	6.89943e-19	-1.19475	down
gene2692	425	467	490	208	204	191	9.52617	10.2479	10.9923	4.71122	4.64751	4.37649	7.68085e-38	-1.1925	down
gene20392	35	37	31	13	17	15	3.60592	3.66809	3.19349	1.39399	1.94378	1.65442	0.00163281	-1.19085	down
gene10787	551	591	563	253	230	262	17.8171	18.8648	18.1239	8.26672	7.58418	8.63676	5.44597e-47	-1.19048	down
gene16517	35	47	53	15	26	18	1.13526	1.53399	1.73697	0.487628	0.859007	0.61382	0.000294127	-1.19025	down
gene12428	207	228	249	99	103	97	14.5996	15.7578	17.3229	7.12604	7.40972	7.18677	3.80884e-18	-1.18981	down
gene24840	10800	10214	10005	4722	4703	4144	1580.62	1405.66	1449.1	709.186	725.346	645.633	1.69343e-84	-1.18886	down
Solanum_lycopersicum_newGene_506	49	46	65	18	28	24	1.54184	1.43536	2.03172	0.567607	0.913079	0.767388	7.7425e-05	-1.18853	down
gene28156	254	239	275	140	104	92	8.73085	8.00006	9.49733	4.86606	3.60937	3.20848	1.2333e-15	-1.18847	down
gene29418	503	530	469	209	235	214	46.2151	45.8506	41.3322	19.3734	22.184	20.2529	5.17736e-41	-1.18685	down
gene21965	28	34	27	10	18	11	0.811695	0.987015	0.799885	0.300791	0.553369	0.332236	0.00356466	-1.18667	down
gene11202	1151	1110	1014	468	496	471	29.3665	27.9472	25.8159	11.9086	12.6825	12.0839	5.49751e-49	-1.18653	down
gene13300	1850	1818	1934	843	813	804	74.9059	71.608	77.6595	33.8796	33.0366	32.6372	1.84561e-125	-1.18324	down
gene6302	58	75	42	25	16	36	0.763046	0.969076	0.550677	0.328198	0.216587	0.471944	0.00808462	-1.18073	down
gene15260	275	258	296	139	115	111	26.549	23.8469	28.2059	13.5272	11.5989	11.1786	8.1415e-22	-1.17934	down
gene5598	30	32	31	16	14	11	1.98033	1.98916	2.01974	1.09401	0.929897	0.748687	0.00307798	-1.1776	down
gene6250	361	320	378	138	165	164	27.0409	22.5598	27.8954	10.9155	13.4407	13.4472	1.03778e-24	-1.17715	down
gene15742	983	1042	963	417	429	472	24.7979	25.9906	24.0212	10.5765	10.9756	12.0394	1.87182e-79	-1.1769	down
gene28155	421	471	433	215	190	180	7.78621	8.46262	8.13211	3.82304	3.64205	3.44351	2.1815e-35	-1.17552	down
gene22042	5955	5903	5892	2628	2552	2663	161.508	156.619	158.447	72.5983	71.6057	74.8469	2.41051e-212	-1.17434	down
gene19131	448	420	429	198	171	205	6.66465	6.11044	6.00334	2.59221	2.30481	2.69713	1.94443e-34	-1.17201	down
gene10734	58	44	47	26	18	22	1.69222	1.28139	1.40316	0.745621	0.566342	0.685569	0.000173392	-1.17064	down
gene13727	99	76	80	36	34	43	2.66135	1.07681	1.14751	0.823551	0.552205	0.803215	6.41247e-07	-1.17013	down
gene14276	3533	3506	3623	1499	1582	1647	130.726	128.402	134.685	59.7223	63.1002	66.6537	1.44295e-172	-1.16918	down
gene6338	136	149	137	50	71	67	5.12613	5.52707	5.17509	1.93492	2.73405	2.58281	7.11812e-11	-1.16267	down
gene28347	524	514	559	223	225	264	20.7614	20.3114	22.3065	8.94793	9.31683	10.6395	2.98094e-42	-1.16137	down
gene26758	43	34	44	20	17	17	2.85501	2.35769	3.28537	1.51273	0.919727	0.803564	0.000831645	-1.15977	down
gene22888	467	460	471	220	200	204	51.9092	50.9122	52.0865	24.6832	22.7045	23.3303	1.14221e-36	-1.15971	down
gene14261	574	499	596	259	238	249	12.4131	10.7048	12.9493	5.58454	5.13706	5.37418	3.15484e-25	-1.1576	down
gene6285	34	44	27	14	15	18	1.13488	1.43072	0.916888	0.475693	0.510141	0.642217	0.00196514	-1.15602	down
gene16820	36	27	33	7	18	18	0.719275	0.653115	0.774355	0.149259	0.431657	0.476137	0.00313896	-1.15478	down
gene6527	32	28	36	12	21	10	1.29378	1.09709	1.42433	0.492966	0.879767	0.424288	0.00313896	-1.15471	down
gene4154	119	93	105	48	56	38	2.99171	2.31308	2.64228	1.23021	1.41702	0.975285	3.0526e-08	-1.15457	down
gene19081	44	57	39	21	20	22	0.667301	0.855289	0.591252	0.326982	0.314328	0.342002	0.000354745	-1.14827	down
gene13641	21972	22977	24065	10299	10182	10635	540.113	558.953	588.106	253.767	253.386	264.503	8.12715e-100	-1.14521	down
gene24837	29465	27308	28590	13608	12799	12105	3625.69	3251.1	3439.32	1709.66	1646.76	1568.46	3.03487e-100	-1.14426	down
gene3198	51	40	46	19	29	14	1.87965	1.47551	1.67824	0.717491	1.05516	0.512636	0.000450373	-1.13988	down
gene20890	190	203	183	86	100	75	30.2945	31.441	28.5469	14.137	17.0107	12.8349	2.92761e-14	-1.13815	down
gene23281	1336	1702	1314	718	606	649	144.219	175.905	141.091	71.0285	57.9058	64.0927	2.96885e-09	-1.13744	down
gene19102	3341	3404	3366	1485	1556	1544	69.0949	69.1484	69.6416	31.114	32.698	32.625	2.9192e-160	-1.13696	down
gene22835	42570	42584	50409	21601	20349	19618	4621.28	4354.25	5368.89	2419.84	2360.11	2341.91	6.92139e-21	-1.13459	down
gene17104	2551	2656	2533	1134	1146	1238	77.2686	79.5072	77.1742	34.3277	34.6661	37.4098	9.38797e-140	-1.13362	down
gene27198	34	29	25	14	11	15	2.59718	2.2365	1.96759	1.08635	0.879411	1.18324	0.00545928	-1.13354	down
gene21625	62	45	58	27	23	25	2.77937	1.95713	2.60213	1.17931	0.997303	1.12898	0.000118325	-1.1333	down
gene11620	76	93	90	38	46	34	1.40993	1.7173	1.66932	0.716094	0.868344	0.626916	1.12595e-06	-1.13026	down
gene25197	2431	2130	2205	1102	990	991	74.5841	64.6708	67.1473	34.1043	31.0626	31.0306	5.46677e-37	-1.12992	down
gene10132	240	284	244	128	100	122	33.8101	36.4568	33.2127	18.6693	15.1373	18.5981	1.72091e-16	-1.12981	down
gene15140	89	107	89	34	44	52	3.36671	3.91664	3.34071	1.32137	1.69567	1.97757	3.01071e-07	-1.12865	down
gene6611	150	153	176	61	80	78	4.8826	4.94077	5.74108	1.98128	2.60017	2.53473	1.0686e-11	-1.12508	down
gene13095	70	71	82	42	30	30	13.4149	12.863	15.2734	8.27973	6.3342	6.22261	7.8024e-06	-1.12429	down
gene1969	248	215	256	97	121	111	16.2855	13.7294	16.4505	6.60468	8.37912	7.74191	1.71725e-17	-1.12385	down
gene3373	117	161	126	64	68	53	2.9145	3.90434	3.1013	1.66606	1.756	1.38434	9.5404e-07	-1.12304	down
gene9501	1397	1393	1348	642	614	639	21.8585	21.6287	21.1405	10.0764	9.66192	10.0119	1.68118e-94	-1.12276	down
gene19233	115	121	144	74	54	46	2.87865	2.99181	3.69309	1.87068	1.4184	1.18317	5.20446e-08	-1.12271	down
gene20249	81	96	111	51	42	39	4.27843	4.20534	4.78457	2.35865	2.26378	1.99951	2.98961e-07	-1.12138	down
gene1	3176	3251	3232	1506	1470	1463	111.514	111.89	112.892	52.7329	51.9235	51.6859	3.64761e-152	-1.11765	down
gene11506	468	445	423	209	203	202	16.3994	14.9445	14.6929	7.29142	7.15524	7.16776	5.83192e-33	-1.11764	down
gene8092	2027	2036	2029	902	963	935	127.57	121.28	125.246	58.9665	64.2288	62.6914	2.41718e-119	-1.11752	down
gene20370	70	67	61	38	16	37	2.32899	2.19672	2.03021	1.27984	0.56112	1.25223	2.78165e-05	-1.11744	down
gene1046	25	33	29	16	12	12	1.17984	1.49684	1.34366	0.786313	0.573158	0.576005	0.00641783	-1.11705	down
gene3279	514	488	484	247	214	223	29.9133	27.2271	27.7409	14.6984	13.1698	13.7696	9.37447e-37	-1.11534	down
gene8886	967	973	885	411	415	475	18.2911	18.3532	16.8681	7.82244	7.81315	8.96964	3.11317e-46	-1.11471	down
gene13867	14158	14061	13586	6152	6458	6650	314.114	306.87	301.263	138.555	145.706	150.927	3.95665e-232	-1.11411	down
gene1915	259	242	256	126	123	100	13.8191	12.6702	13.5818	6.74551	6.74558	5.46445	3.65616e-18	-1.11303	down
gene6740	1533	1616	1570	783	683	713	34.1531	35.8048	35.0249	18.0779	16.5021	16.221	3.52897e-101	-1.11081	down
gene27339	690	689	689	299	320	336	35.8783	34.2667	35.479	16.1683	17.685	18.8453	7.27188e-51	-1.11069	down
gene8917	29	22	29	9	15	13	0.847768	0.630261	0.859356	0.274067	0.465919	0.38581	0.00948515	-1.10843	down
gene1527	64	60	64	32	29	26	1.03066	0.962911	1.02333	0.525654	0.466312	0.423488	5.28209e-05	-1.10758	down
gene14326	4685	4488	4718	2038	2157	2238	127.369	120.226	128.222	56.6579	60.6519	63.1598	1.59247e-174	-1.10658	down
gene9329	31	30	34	10	17	17	1.73373	1.65605	1.89471	0.554891	1.06066	0.985606	0.00473103	-1.10647	down
gene5396	122	146	159	60	69	69	4.64145	5.48725	6.05632	2.29532	2.6658	2.69457	3.42008e-10	-1.10472	down
gene1329	82	71	95	33	44	38	1.19259	1.3247	1.51024	0.539536	0.741701	0.856224	3.16269e-06	-1.10459	down
gene4104	52	66	48	22	27	28	11.84	12.8089	10.513	5.26536	6.64984	7.01512	0.000162352	-1.10454	down
gene15409	31	33	33	13	16	16	0.855476	0.882128	0.899948	0.360713	0.469852	0.448721	0.0043884	-1.10412	down
gene24836	23246	21856	22117	11309	10305	9571	3755.99	3246.09	3517.11	1898.1	1793.66	1688.14	8.95879e-77	-1.10399	down
gene983	61	67	66	39	20	31	0.915991	1.0005	0.996372	0.593924	0.31097	0.469849	4.11823e-05	-1.10391	down
gene26872	27	33	24	17	15	7	0.871669	1.06648	0.805717	0.579301	0.517282	0.244832	0.00817462	-1.10311	down
gene25214	4932	4802	4945	2260	2325	2232	255.029	242.15	253.384	121.168	128.307	124.737	5.25973e-177	-1.10254	down
gene2674	604	619	597	285	277	284	31.5366	30.9414	30.9481	15.2392	14.9018	15.5278	2.85751e-44	-1.10124	down
gene24935	1899	1876	1957	867	912	886	120.484	114.605	121.956	56.3575	60.8637	60.2121	3.42302e-112	-1.1009	down
gene13765	63	77	88	44	28	34	1.35241	1.63564	1.89279	0.959361	0.613648	0.740117	9.02699e-06	-1.10076	down
gene8618	885	856	879	418	409	393	26.9691	25.4553	26.5345	12.9559	12.8785	12.4545	6.49063e-63	-1.09867	down
gene18429	328	419	388	167	199	163	61.9126	71.6227	70.4116	33.0041	40.993	34.0406	1.13805e-11	-1.09747	down
gene6982	102	80	101	51	40	41	1.55113	1.25892	1.65546	0.767234	0.654861	0.673487	6.57705e-07	-1.09605	down
gene16709	85	87	68	35	41	36	10.5637	10.3384	8.34909	4.49679	5.26502	4.73113	5.52078e-06	-1.09575	down
gene2738	378	361	444	205	173	174	20.3105	19.0001	23.3663	11.3997	10.0121	10.0757	2.50088e-14	-1.09553	down
gene4868	110	121	73	49	58	35	4.67857	5.08217	3.13118	2.12111	2.49567	1.53577	0.0019151	-1.09457	down
gene18834	120	90	111	52	52	46	3.01834	2.26121	2.97887	1.38029	1.43162	1.3129	1.05682e-07	-1.09348	down
gene4433	663	671	645	334	279	313	28.7384	26.496	27.3812	15.1281	12.2116	13.4323	2.2951e-47	-1.09168	down
gene5642	400	345	365	170	170	180	13.2556	11.2809	12.0978	5.73255	5.8513	6.21496	4.59721e-26	-1.08995	down
gene11680	2331	2256	2373	1059	1108	1096	128.135	117.983	127.169	59.4474	63.3057	63.3975	5.76674e-123	-1.08888	down
gene17060	194	231	191	99	100	90	34.9979	39.3503	33.8876	18.7172	19.4813	17.899	3.15833e-14	-1.08801	down
gene13914	644	630	616	304	277	306	13.9039	13.5228	13.3955	6.59204	5.96349	6.5716	5.39111e-45	-1.08738	down
gene5537	15058	15764	16293	7478	7220	7421	444.132	450.893	475.914	217.078	208.592	214.633	2.06608e-122	-1.08688	down
gene7653	536	568	491	277	228	244	20.0308	20.6775	18.2305	10.6371	8.69932	8.23228	3.61102e-25	-1.08658	down
gene1452	147	149	155	77	58	77	8.73979	8.53244	9.09257	4.61292	3.52447	4.7757	1.88398e-10	-1.08497	down
gene9117	142	163	148	67	69	77	4.2746	4.83916	4.50416	2.03759	2.08808	2.32931	1.72389e-10	-1.08475	down
gene5499	66	60	61	28	25	35	1.18624	1.06807	1.09507	0.498094	0.444958	0.631384	7.75085e-05	-1.08343	down
gene12370	1393	1335	1344	668	608	641	42.6621	40.4998	40.8328	20.6391	18.9582	19.9765	7.84028e-88	-1.08287	down
gene27346	631	574	672	272	316	297	27.0985	24.4212	28.5292	12.0622	14.349	13.545	7.21409e-27	-1.08062	down
gene20675	37	40	29	11	26	13	2.65657	2.7886	2.0785	0.829199	1.96302	1.00132	0.00357573	-1.08053	down
gene18321	359	395	337	208	147	160	31.9882	33.4805	29.6528	19.519	14.0702	15.4124	1.15048e-13	-1.07903	down
gene22613	1049	1171	1040	512	540	488	175.258	181.77	169.438	88.6955	96.9194	88.0884	2.46635e-36	-1.07805	down
gene27955	752	678	680	335	330	332	14.824	12.9621	13.2355	6.68562	6.73832	6.44939	2.18064e-49	-1.07758	down
gene3681	388	406	376	170	204	179	20.9799	21.4565	20.11	9.37626	11.3158	9.87966	4.98186e-27	-1.07727	down
gene470	86	90	63	30	35	48	16.0768	16.1522	11.5181	5.72783	7.05055	9.54349	9.21478e-05	-1.07696	down
Solanum_lycopersicum_newGene_979	77	72	71	37	37	30	3.17717	2.97751	2.94343	1.55224	1.56742	1.25349	1.96849e-05	-1.07694	down
Solanum_lycopersicum_newGene_412	211	221	234	112	107	96	7.00477	7.30692	7.70183	3.83899	3.71132	3.34621	3.92116e-15	-1.07613	down
gene21557	2013	2100	2229	964	1031	1008	57.0251	58.3997	62.9731	27.202	29.1217	28.5018	1.53323e-67	-1.07452	down
gene3708	31	25	39	13	20	12	0.808983	0.666598	1.04474	0.351238	0.523454	0.329753	0.00601118	-1.07383	down
gene4392	120	123	92	60	32	67	4.55791	4.56634	3.46612	2.30958	1.25878	2.58347	0.000175416	-1.07119	down
Solanum_lycopersicum_newGene_2334	174	135	171	75	90	63	2.2353	1.97176	2.57677	1.0661	1.46935	0.845017	3.86643e-08	-1.06991	down
gene11767	164	133	163	71	84	64	8.63814	6.88121	8.6884	3.90392	4.43849	3.54301	2.21953e-10	-1.06662	down
gene3415	76	70	64	33	30	37	4.58409	4.05479	3.81577	2.11459	1.9071	2.43974	3.67515e-05	-1.06643	down
gene6774	4524	4508	4809	2252	2095	2246	345.712	332.478	364.855	176.505	165.929	179	1.63548e-114	-1.06589	down
gene15026	84	112	81	45	37	50	4.62318	6.04624	4.47887	2.49907	2.04702	2.85637	1.97715e-05	-1.06554	down
gene13799	166	170	195	76	90	87	6.92898	7.00963	8.12097	3.18101	3.74738	3.62191	6.60843e-12	-1.06553	down
gene13774	260	250	203	127	101	112	17.9746	16.7206	13.8513	8.88801	7.1954	8.00817	3.81671e-10	-1.06445	down
gene11706	209	206	212	113	90	96	5.51349	5.40513	5.6236	3.03544	2.41405	2.57739	5.30738e-14	-1.06425	down
gene24615	288	245	293	129	107	158	10.3274	8.68017	10.5563	4.64393	3.85502	5.60728	3.09841e-11	-1.06379	down
gene19738	5602	5631	5580	2615	2680	2748	377.68	367.351	376.044	182.541	188.226	193.127	1.00657e-172	-1.05979	down
gene988	89	70	75	45	31	36	4.13523	3.16618	3.51128	2.10051	1.47398	1.70801	1.37919e-05	-1.05887	down
gene17982	89	120	100	58	46	44	2.76648	3.68536	3.13898	1.81214	1.43323	1.3868	4.9787e-07	-1.05809	down
gene1844	166	183	156	70	93	79	23.6831	24.2619	21.701	10.5511	14.6886	12.5616	3.31631e-11	-1.05747	down
gene18615	84	79	100	44	37	45	4.99736	4.58154	5.91054	2.69225	2.3323	2.8189	3.70709e-06	-1.05744	down
gene1224	2127	2163	2196	1044	987	1077	87.8186	87.6638	90.1324	44.1579	43.6065	47.813	3.00367e-112	-1.05733	down
gene20246	79	70	68	40	30	34	2.92318	2.56331	2.50457	1.49197	1.14	1.25782	3.08731e-05	-1.05706	down
Solanum_lycopersicum_newGene_2603	1028	1219	1140	557	552	516	52.2426	60.5412	57.9178	28.1291	27.6302	25.9035	1.78772e-24	-1.05563	down
gene3550	675	690	686	342	321	323	31.0967	31.1476	31.318	15.9997	15.1303	15.2303	3.11317e-46	-1.05267	down
Solanum_lycopersicum_newGene_1575	232	246	214	115	112	106	42.0724	42.5601	38.0621	21.8316	22.021	20.9641	3.59447e-15	-1.05135	down
Solanum_lycopersicum_newGene_685	74	72	74	33	29	44	1.14383	1.064	1.22966	0.607585	0.502155	0.711755	3.04489e-05	-1.0494	down
gene2598	225	266	175	117	100	104	3.15856	3.69635	2.45357	1.64577	1.39745	1.44448	5.60075e-05	-1.0492	down
gene30198	1117	1119	1227	543	555	572	171.579	156.745	184.453	85.9897	89.859	93.6781	1.44155e-60	-1.04813	down
gene5788	233	231	278	131	119	108	23.4924	21.7064	27.5682	13.4692	12.5607	11.5448	4.7089e-14	-1.04731	down
gene17954	7701	7835	7987	3877	3815	3690	270.097	273.519	279.016	137.32	136.512	132.472	2.72926e-185	-1.04331	down
gene12191	1872	1837	1914	790	896	1037	73.8158	70.6258	75.1356	32.0216	37.0125	42.8044	1.0916e-38	-1.04216	down
gene1421	31	39	31	14	22	13	0.93018	1.15387	0.917915	0.410744	0.664478	0.389046	0.0059788	-1.03981	down
gene1551	4977	4877	5131	2307	2511	2463	193.442	185.71	198.3	92.7409	102.191	100.685	1.53686e-159	-1.03731	down
gene6225	1224	1288	1132	621	575	577	27.2475	28.2518	25.2114	13.8602	13.0197	12.6592	1.53271e-37	-1.03541	down
gene19989	160	146	146	79	68	73	5.23603	4.73471	4.79641	2.58433	2.24905	2.41315	9.40793e-10	-1.03479	down
gene1168	4552	4574	4446	2110	2185	2323	108.95	109.337	106.165	50.6806	52.6634	55.9738	2.29914e-152	-1.0322	down
gene3306	102	118	104	54	49	55	6.11982	6.84915	6.19731	3.41127	3.1369	3.52169	3.83294e-07	-1.03214	down
gene8237	49	60	65	31	26	28	9.88554	11.0376	12.7727	6.71632	5.78226	6.31589	0.000285456	-1.02946	down
gene5743	245	235	230	120	109	118	4.62036	4.43942	4.35607	2.2797	2.06996	2.21941	4.67445e-15	-1.02888	down
gene3895	302	311	258	145	140	141	5.89919	6.15943	5.22403	3.91185	3.84794	4.00801	2.75213e-18	-1.02794	down
gene6347	25	30	39	13	15	18	0.67155	0.783262	1.00692	0.344733	0.39946	0.503018	0.00881636	-1.02688	down
gene10284	64	45	48	23	25	29	1.27088	0.878728	0.952936	0.463346	0.495385	0.574286	0.000633527	-1.02382	down
gene4484	120	125	122	70	55	55	11.1078	10.8444	10.8519	6.64302	5.3405	5.38757	6.6836e-08	-1.02374	down
gene25656	1305	1464	1377	649	694	692	95.1293	103.317	98.6352	47.921	52.2357	52.2246	3.90271e-47	-1.02276	down
gene26011	90	67	71	40	36	36	3.91469	2.87189	3.04933	1.75019	1.59435	1.59692	3.34479e-05	-1.02147	down
gene3455	41	48	29	27	14	17	1.49494	1.75491	1.0847	0.996735	0.51839	0.659313	0.00915012	-1.02082	down
gene29760	410	395	377	205	196	180	15.9503	15.2892	15.1362	8.15996	7.7741	7.63859	4.50979e-25	-1.02065	down
gene9536	637	486	537	283	278	255	15.5009	11.74	12.9072	7.07358	7.14065	6.56084	1.23874e-09	-1.02048	down
gene6565	609	580	627	300	276	317	16.7431	15.7383	17.2667	8.22385	7.56528	8.62273	5.57504e-39	-1.01997	down
gene11457	4789	5214	5399	2502	2541	2535	272.357	291.964	303.005	145.212	149.298	150.59	2.06093e-48	-1.01922	down
gene12891	2417	2502	2401	1240	1193	1173	72.8815	71.5188	71.227	37.6207	37.5801	35.6051	5.23008e-112	-1.01747	down
gene18684	2070	2018	2202	1043	966	1090	90.8867	86.9718	95.9953	45.4198	42.1832	47.5648	5.52888e-62	-1.01719	down
gene18948	46	53	53	23	17	35	2.37291	2.29121	2.71967	0.991863	0.969045	1.65234	0.000864689	-1.01506	down
gene25705	50	57	53	28	19	32	1.55257	1.73702	1.63996	0.870851	0.612305	0.999331	0.000623275	-1.01412	down
gene22280	3280	3375	3257	1548	1658	1699	84.008	86.073	83.5471	39.6584	42.5779	43.5532	1.43477e-128	-1.01098	down
gene3457	294	309	296	158	150	138	23.851	24.49	23.9056	12.7443	12.2797	11.3944	1.60151e-18	-1.0073	down
gene17941	54	37	64	21	22	34	2.31601	1.58022	2.72567	0.936726	0.991145	1.53462	0.0088233	-1.00499	down
gene19965	140	192	124	77	82	68	5.37803	7.22554	4.75679	2.95603	3.18382	2.61932	0.000768809	-1.00268	down
gene16564	675	696	617	1307	1292	1370	25.2881	25.3722	23.0761	50.3141	50.3587	53.3515	1.50205e-75	1.00137	up
gene12776	25	28	23	46	41	65	1.42497	1.55011	1.27567	2.53444	2.26774	3.5907	0.00194832	1.00388	up
Solanum_lycopersicum_newGene_2647	28	37	38	75	59	72	2.70346	3.39269	3.61481	7.39702	6.07231	7.44866	0.000107719	1.00407	up
gene23256	1552	1663	1626	3171	3321	3208	79.1937	85.6203	86.342	155.687	163.691	156.217	1.56103e-126	1.00664	up
gene27355	45	51	48	109	99	81	5.53308	6.04782	5.6083	13.5473	12.8911	10.5798	2.8935e-06	1.00897	up
gene17804	44	44	61	101	95	103	4.01025	3.782	5.44993	9.36212	9.0384	9.76598	1.87892e-06	1.00907	up
gene9458	193	175	199	390	365	383	3.8829	3.49593	4.00804	7.89914	7.38635	7.73129	9.78518e-24	1.00918	up
gene30172	106	93	116	240	180	213	2.19561	1.92448	2.38517	4.96044	3.72556	4.40626	3.73459e-08	1.01107	up
gene18149	178	194	171	344	406	343	3.84565	4.16963	3.71681	7.49066	8.86299	7.48002	1.34346e-16	1.01312	up
gene8509	24	28	21	53	46	48	0.793694	0.885577	0.670046	1.73518	1.52564	1.57299	0.00106154	1.01368	up
gene27114	28	19	24	40	49	54	0.637726	0.450538	0.547008	0.907535	1.10253	1.20879	0.00125345	1.01422	up
gene26201	391	385	386	831	757	754	14.4458	14.0998	14.236	30.9643	28.5023	28.3428	9.8018e-50	1.01515	up
gene9165	18	22	21	35	36	52	2.56964	2.97102	2.92166	5.17864	5.48345	7.86389	0.00284336	1.01572	up
gene26914	177	170	119	300	362	278	6.43635	6.09446	4.30797	10.7989	13.1166	10.0497	9.40495e-07	1.01604	up
gene6147	112	156	143	270	289	270	17.9867	23.5053	22.237	44.4177	49.1981	46.4487	2.39564e-17	1.01613	up
gene11597	302	306	293	574	616	628	5.06382	5.1619	4.93527	9.63443	10.3056	10.489	6.20987e-39	1.0167	up
gene9736	284	261	221	506	504	537	6.01811	5.50453	4.71253	10.7789	10.7144	11.3601	3.43584e-33	1.01794	up
gene4565	16	13	17	35	24	34	1.67174	1.26202	1.7007	3.81036	2.71574	3.80341	0.00953203	1.01987	up
gene10227	48	44	39	84	85	96	1.54851	1.40642	1.26277	2.76778	2.82506	3.17745	6.59153e-06	1.02034	up
gene20705	71	76	80	129	169	162	3.52716	3.74252	3.80697	5.99669	8.12593	7.87827	2.28884e-09	1.0229	up
gene2350	51	48	49	112	81	107	1.21285	1.13222	1.16491	2.64234	1.91652	2.51739	1.31835e-06	1.02345	up
Solanum_lycopersicum_newGene_64	57	79	75	152	140	136	4.23001	6.42137	5.72863	12.0671	11.2103	10.9877	3.81278e-09	1.02433	up
gene15959	39	41	36	68	76	92	1.24167	1.27801	1.13208	2.16631	2.40851	2.93669	2.04058e-05	1.02854	up
gene17196	167	118	131	264	304	279	2.51828	2.00587	1.98119	4.84954	5.01819	3.80184	3.62161e-14	1.0298	up
gene6737	61	73	55	135	123	127	1.49161	1.78188	1.34439	3.38604	3.09512	3.19923	2.3135e-08	1.03029	up
gene21256	36	46	52	96	91	86	1.32301	1.64231	1.90406	3.60437	3.42677	3.25501	3.79592e-06	1.03076	up
gene6324	601	668	707	1261	1378	1391	18.7771	20.2872	21.8342	39.4887	43.5687	44.4365	2.6128e-41	1.0322	up
gene25266	1039	1050	1039	2125	1949	2309	16.6042	16.3812	16.6638	37.2267	34.7861	40.1119	1.59777e-25	1.033	up
gene1164	331	313	296	632	619	668	4.81631	4.54009	4.3042	9.1831	9.04258	9.74915	3.63e-42	1.03358	up
Solanum_lycopersicum_newGene_2206	48	41	46	80	93	103	1.19907	1.0082	1.1492	1.9882	2.30129	2.53185	3.01077e-06	1.03574	up
gene17924	73	82	83	194	140	153	5.56826	6.00528	6.17123	15.0489	11.0411	11.9678	1.75428e-06	1.03705	up
gene11643	180	168	178	380	338	359	3.0478	2.79976	2.9856	6.33645	5.73016	6.03635	1.92637e-23	1.03795	up
gene1262	22	24	15	51	31	43	1.15254	1.15878	0.793693	2.61839	1.60448	2.25094	0.00262376	1.03886	up
gene15300	251	261	228	455	546	520	7.21682	7.32271	6.69738	12.4385	15.4911	14.9695	2.10298e-19	1.04327	up
gene11035	46	53	43	89	101	102	1.12664	1.24553	1.01334	2.13139	2.44365	2.47191	1.22307e-06	1.04389	up
gene22403	43	36	38	72	92	77	0.983253	0.822072	0.871299	1.64289	2.09144	1.76091	1.20194e-05	1.04649	up
gene11405	110	104	108	225	201	238	4.19082	3.97183	4.11227	8.56399	7.69379	9.04728	1.58462e-14	1.04817	up
gene155	1322	1426	1392	2843	2770	2930	27.2587	29.609	30.8587	63.4776	64.1797	66.7372	2.81764e-128	1.04909	up
gene24911	32	41	30	57	71	85	3.86801	4.66644	3.54072	7.0463	8.99406	10.7845	9.00938e-05	1.05192	up
gene22589	307	343	340	683	685	681	62.9886	66.5059	68.5832	145.498	151.216	151.727	2.20367e-46	1.0534	up
gene27527	1091	1094	1095	2304	2283	2209	25.3472	25.1135	25.3033	53.5589	53.1533	51.4989	5.84674e-115	1.05498	up
gene21436	727	746	765	1509	1497	1635	90.5432	88.883	92.7875	193.983	196.957	215.108	5.29954e-71	1.05623	up
gene8440	473	429	531	1086	964	922	33.8762	30.4408	38.8333	75.0007	67.6557	64.5891	4.43067e-19	1.05657	up
gene16189	307	318	320	647	670	647	5.62432	5.77069	5.88188	11.9806	12.3864	11.9455	6.56419e-45	1.05939	up
Solanum_lycopersicum_newGene_462	18	17	12	37	27	34	1.13394	1.03194	0.748515	2.31005	1.70837	2.14532	0.00558418	1.06398	up
gene21754	219	224	198	458	428	452	4.49881	4.55237	4.10503	9.48579	8.7453	9.17502	1.04944e-30	1.06561	up
gene20229	326	356	409	763	744	780	17.0229	17.7117	21.1196	39.1704	38.2707	40.2514	1.20053e-52	1.0719	up
gene5782	29	23	19	43	51	55	1.49716	1.16126	0.975058	2.24527	2.6975	2.90799	0.000507635	1.07326	up
gene12575	22	28	30	62	52	54	1.30989	1.64972	1.76437	3.6799	3.22495	3.38555	0.000208553	1.07447	up
gene22902	147	123	137	293	283	279	5.58227	4.58484	5.17334	11.2189	10.8401	10.654	1.50072e-19	1.07497	up
gene24823	23	14	22	44	36	44	1.69259	1.00716	1.57873	3.17257	2.63196	3.17111	0.00157148	1.07588	up
Solanum_lycopersicum_newGene_1378	39	34	22	63	61	76	0.673893	0.578426	0.374742	1.09926	1.04549	1.27543	4.36475e-05	1.07775	up
gene3627	514	600	513	1183	1096	1147	19.004	21.8566	19.3734	44.0908	40.7753	42.8908	9.30966e-55	1.07821	up
gene21171	617	590	610	1349	1259	1220	14.9174	13.9448	14.6201	33.1776	31.2612	30.208	1.12191e-66	1.07906	up
gene4677	192	195	211	424	412	424	9.96728	9.88875	10.8537	22.4642	22.0504	22.8914	2.07458e-29	1.07926	up
gene25106	44	32	33	72	71	87	1.42503	1.06333	0.96571	2.35406	2.3677	2.70457	1.10527e-05	1.08133	up
gene11787	166	107	151	313	294	288	9.3564	5.89404	8.48802	17.8842	16.9304	16.5531	6.20458e-16	1.08205	up
gene19937	10	20	14	25	30	38	0.811301	1.54301	1.08528	1.97753	2.41815	3.0376	0.00604843	1.08338	up
gene21908	25	44	25	65	68	66	1.41705	2.38504	1.41038	3.66976	3.85773	3.74136	4.07011e-05	1.08559	up
gene8227	29	17	22	47	36	61	1.32246	0.7851	0.987898	2.19164	1.69336	2.83223	0.00408994	1.08668	up
gene28716	86	91	95	172	205	201	0.955339	1.00236	1.05033	1.87925	2.22552	2.19109	1.82613e-13	1.09144	up
gene26379	140	178	137	301	284	382	6.27878	7.94712	6.21453	13.2439	12.4986	16.8462	5.58985e-07	1.09146	up
gene16541	35	22	31	71	64	52	1.61403	0.99002	1.45245	3.29547	3.05735	2.46508	6.74101e-05	1.0917	up
Solanum_lycopersicum_newGene_38	23	22	18	42	45	47	2.25638	2.08694	1.74797	4.14842	4.42682	4.6364	0.000831294	1.09265	up
gene12740	581	542	612	1198	1233	1259	31.0667	28.5725	32.6991	64.1448	66.3555	68.5473	2.24925e-83	1.09275	up
gene27871	191	219	207	452	461	400	4.13063	4.67926	4.46583	9.9151	10.1684	8.85316	4.66895e-29	1.09347	up
gene27849	135	129	157	347	268	281	4.29777	4.06848	4.94837	11.1145	8.75409	9.13195	2.48255e-09	1.09388	up
Solanum_lycopersicum_newGene_904	65	66	67	135	149	138	0.97974	0.851347	1.18433	1.79686	2.2569	2.04035	5.4908e-10	1.09572	up
gene22970	120	129	146	246	295	302	9.64369	9.83618	11.5362	19.8812	23.976	24.5906	1.29492e-14	1.09771	up
gene5758	366	369	368	743	803	816	10.3293	10.2224	10.3109	21.09	22.9	23.2124	1.85089e-57	1.10254	up
gene15655	55	55	43	97	110	121	0.942721	0.943429	0.739633	1.68684	1.91054	2.08334	5.45739e-08	1.10396	up
Solanum_lycopersicum_newGene_438	38	38	56	91	95	97	1.87884	1.83766	2.73518	4.45097	4.67474	4.75505	5.32877e-07	1.10452	up
gene27782	36	37	30	80	76	65	0.582935	0.598054	0.494585	1.29688	1.21081	1.03625	1.1443e-05	1.10527	up
gene27099	416	435	397	872	886	922	30.7725	31.4141	29.1914	65.778	67.0927	69.8717	3.2025e-65	1.10654	up
gene25822	56	46	40	77	122	106	1.9582	1.59874	1.39668	2.68727	4.33727	3.78201	0.00024994	1.10671	up
Solanum_lycopersicum_newGene_2354	51	50	57	107	115	118	1.42078	1.37875	1.5801	2.96179	3.21719	3.27053	2.57734e-08	1.10967	up
Solanum_lycopersicum_newGene_1323	37	45	53	89	99	103	0.696114	0.833454	0.996012	1.67975	1.87626	1.93831	3.00013e-07	1.11214	up
gene959	186	181	202	457	371	402	10.0144	9.49937	10.6423	24.4342	20.1988	21.7127	4.20339e-17	1.11628	up
gene125	58	45	57	114	114	118	6.80442	4.99057	6.52121	13.5748	13.7835	14.2587	1.58103e-08	1.11685	up
gene20676	5915	6259	6038	12838	13455	13200	185.939	195.294	190.273	400.71	420.452	412.564	2.15409e-233	1.12066	up
Solanum_lycopersicum_newGene_2204	96	87	77	187	201	176	2.12329	1.91269	1.71402	4.09197	4.40723	3.84786	1.07919e-13	1.12108	up
gene4895	24	41	29	60	82	62	0.278788	0.473101	0.336812	0.68098	0.933128	0.704222	6.64233e-05	1.12147	up
gene22057	92	89	125	201	230	233	8.28313	7.98484	11.2521	17.8438	21.632	21.28	1.56347e-14	1.12185	up
gene27685	402	369	409	880	862	829	28.9045	25.207	29.2336	64.4848	64.3524	61.987	1.11939e-64	1.12761	up
gene16063	37	38	25	64	78	76	1.46674	1.4282	0.986191	2.70826	3.20903	3.12933	9.11442e-06	1.128	up
gene11508	541	611	565	1224	1232	1299	65.5385	71.0727	67.8925	150.592	154.285	163.034	8.5003e-90	1.13285	up
gene12075	104	106	100	237	211	232	1.99614	2.00472	1.93117	4.52985	3.98769	4.38474	6.96794e-17	1.13725	up
gene3185	118	89	113	237	216	251	2.55652	1.88949	2.53837	5.20063	4.85815	5.64331	1.36731e-17	1.14168	up
gene10635	75	88	91	185	195	180	3.05675	3.552	3.75411	7.72365	8.27935	7.62613	4.91423e-14	1.14459	up
gene22687	37	34	36	103	61	72	2.2406	2.01051	2.14139	6.22555	3.81226	4.44981	0.00158085	1.14535	up
gene13964	3403	3413	3339	7554	7359	7489	145.409	143.514	141.565	328.944	325.335	332.196	7.02763e-218	1.14542	up
gene9559	16	27	10	40	47	30	0.714328	1.18141	0.45883	1.75537	2.10377	1.32779	0.00583599	1.14572	up
gene13725	24	28	24	57	55	56	1.6288	1.86616	1.64113	3.80667	3.71981	3.79743	8.17895e-05	1.14828	up
gene29201	14	39	31	54	72	60	0.538329	1.39394	1.2058	2.2036	2.92776	2.29384	0.000469373	1.15054	up
gene19336	38	47	44	89	102	95	1.59763	1.91073	1.81677	3.76648	4.34776	4.06696	1.62667e-07	1.15254	up
gene27112	32	34	24	67	54	79	0.447468	0.450916	0.370966	0.96092	0.781571	1.11022	1.36069e-05	1.15582	up
Solanum_lycopersicum_newGene_2773	29	23	38	71	64	65	3.48897	2.46078	4.42637	7.9793	7.4301	7.41295	1.36132e-05	1.15637	up
gene19589	44	44	45	112	92	92	0.881873	0.872729	0.896426	2.25227	1.85672	1.84768	8.42589e-08	1.15823	up
gene11236	93	102	74	238	184	178	5.47413	5.9259	4.17944	14.0328	11.4271	11.0074	2.87595e-07	1.1612	up
gene18271	52	79	75	169	153	138	0.841973	1.25095	1.1925	2.68611	2.33113	2.19303	1.74615e-11	1.16296	up
gene7883	7	25	15	31	39	35	0.628715	2.2331	1.36999	2.92225	3.64496	3.33648	0.00195908	1.16312	up
gene5689	1064	923	887	2197	2087	2138	48.4894	41.0589	40.2533	100.953	98.0728	100.615	9.92378e-82	1.16394	up
gene18460	27	20	21	60	47	45	1.64744	1.24835	1.28216	3.75604	2.99378	2.8615	0.00015505	1.16456	up
gene28750	43	34	23	73	82	69	5.46122	3.94059	2.81907	9.44689	10.9096	9.11959	3.47055e-06	1.16724	up
gene4934	15	40	24	63	60	54	1.01972	2.65408	1.60416	4.31823	4.1618	3.79688	8.12548e-05	1.16739	up
gene7296	19	13	18	35	46	31	1.67155	1.05828	1.50734	3.06453	4.01661	2.71269	0.00121563	1.16762	up
gene10036	135	165	145	293	347	358	5.60041	6.78942	5.99888	12.1102	14.3891	14.7597	6.11776e-17	1.16908	up
gene10035	44	48	55	113	108	109	1.89722	2.03628	2.35168	4.85467	4.66351	4.67251	9.53702e-09	1.17075	up
gene15352	58	54	80	150	140	141	7.71915	6.55681	10.1392	20.5386	20.021	20.2553	3.02206e-11	1.17087	up
gene13902	146	115	120	265	290	301	3.73867	2.93342	3.05159	6.80144	7.42534	7.65549	2.11687e-22	1.17182	up
gene8592	34	38	39	89	67	94	0.973332	1.08757	1.11701	2.5809	1.95304	2.73136	7.30624e-07	1.17545	up
gene19258	38	47	36	77	97	99	5.12415	5.80795	4.70312	10.5455	13.7777	14.1054	1.94306e-07	1.17763	up
Solanum_lycopersicum_newGene_1462	133	123	142	299	271	328	6.44606	6.37389	6.69396	11.1218	10.624	12.3601	1.28533e-21	1.17806	up
gene14024	349	286	311	707	694	739	8.65187	6.86883	7.64006	17.8377	17.7858	18.6402	2.43095e-58	1.18175	up
Solanum_lycopersicum_newGene_964	38	35	29	82	70	80	1.68317	1.4837	1.50028	5.40567	3.29001	3.32779	1.52149e-06	1.18947	up
gene9896	63	46	51	118	126	120	0.901261	0.658828	0.740587	1.69996	1.81335	1.71852	8.16121e-10	1.18991	up
gene12476	38	39	45	103	78	97	0.699135	0.716295	0.820743	1.85092	1.39771	1.72139	1.09115e-07	1.19237	up
gene19500	449	426	454	997	955	1077	26.1915	24.1603	25.4178	59.6736	57.1934	64.3656	7.72689e-55	1.19255	up
gene6705	196	165	133	353	368	410	14.35	11.7894	9.68578	25.9365	27.6472	30.906	1.99905e-17	1.19887	up
gene20043	185	178	177	391	440	408	22.6008	20.7388	21.4347	49.2319	56.3943	52.7551	3.00277e-34	1.2021	up
gene22828	317	316	316	711	693	774	9.71964	9.42082	9.66534	21.8486	21.4999	23.9764	4.61693e-61	1.20252	up
gene19423	36	29	36	62	76	94	1.28272	1.04234	1.28993	2.24519	2.81198	3.46083	1.35195e-05	1.20386	up
gene12552	203	199	240	522	504	454	10.7824	10.339	12.4456	28.074	27.7031	25.0208	2.33378e-31	1.20908	up
gene17106	10	11	18	31	29	30	0.536753	0.547469	0.914484	1.64275	1.49623	1.51765	0.00278082	1.21082	up
gene5281	905	885	952	2197	2013	2134	42.4752	40.9139	43.9562	103.818	97.3115	103.729	8.13903e-100	1.21423	up
gene10240	320	332	287	665	763	745	12.7234	14.2545	11.3993	26.8633	30.1675	30.6191	1.21854e-36	1.21435	up
Solanum_lycopersicum_newGene_1475	180	182	155	423	389	385	4.06109	3.9295	3.74267	9.19928	8.97335	8.64141	1.39059e-33	1.21509	up
gene22924	24	26	26	62	59	55	1.06444	1.12115	1.15676	2.72516	2.60514	2.46201	2.17347e-05	1.21551	up
gene27265	12	17	15	41	38	23	0.913024	1.12328	1.23386	2.94918	2.59599	1.37161	0.00218793	1.2169	up
gene4867	30	24	30	58	76	61	1.41234	1.10322	1.41218	2.70877	3.55	2.86062	6.87694e-06	1.21908	up
gene23582	12	11	17	37	27	29	0.562504	0.483021	0.756824	1.52553	1.14309	1.16488	0.00217384	1.22162	up
Solanum_lycopersicum_newGene_1724	160	159	126	373	322	340	56.5864	49.4419	42.7305	140.974	129.769	138.187	1.16118e-25	1.22163	up
gene14026	109	115	140	302	294	251	6.13073	6.36173	8.34009	17.1827	17.1192	14.3801	3.49696e-18	1.22256	up
gene5187	23	14	27	47	47	55	0.635248	0.364136	0.7075	1.20376	1.23027	1.42223	9.1542e-05	1.22358	up
gene9490	73	62	57	156	138	154	3.91009	3.16266	3.00087	8.35356	7.63119	8.52143	1.61455e-12	1.22637	up
gene2131	45	46	56	116	119	108	1.62721	1.63972	2.01745	4.21446	4.30978	4.07539	1.05231e-09	1.22651	up
Solanum_lycopersicum_newGene_1456	259	224	252	574	559	585	19.0619	15.2924	18.2461	37.4833	39.2139	39.9111	5.84336e-50	1.22899	up
gene20054	17	27	17	41	45	57	0.604372	0.939323	0.597268	1.41061	1.5304	1.95362	0.000114728	1.23276	up
gene14439	37	25	30	76	72	68	1.29493	0.859058	1.05687	2.64975	2.51734	2.36281	1.7219e-06	1.23545	up
gene17147	14	26	23	54	48	46	0.790551	1.45831	1.28313	3.07178	2.77632	2.6436	8.3146e-05	1.23609	up
gene2785	23	13	18	37	46	44	0.714257	0.404776	0.554599	1.18652	1.48831	1.41498	0.000273391	1.23793	up
gene18830	76	65	56	158	150	156	4.87894	4.04403	3.61213	10.3836	9.92317	10.3637	3.62321e-13	1.23984	up
gene25326	21	12	6	26	33	33	0.67476	0.380059	0.212866	0.852151	1.10079	1.07869	0.00195622	1.24179	up
gene29687	88	66	69	155	207	164	10.935	7.71292	8.40734	19.9136	27.5358	22.1534	1.39242e-08	1.24196	up
gene19121	55	54	49	130	137	106	1.89188	1.80521	1.67696	4.4221	4.56055	3.50737	1.03714e-10	1.24316	up
gene11681	52	54	60	138	137	117	3.3864	3.27442	3.90245	9.30741	9.42295	7.99682	3.09141e-11	1.24373	up
gene11355	39	30	33	85	78	78	0.671031	0.512799	0.568395	1.42153	1.31165	1.30641	3.30832e-07	1.24454	up
gene6178	69	57	61	155	142	145	3.58213	2.91122	3.15524	8.09828	7.80836	7.9403	1.23422e-12	1.24507	up
Solanum_lycopersicum_newGene_2419	25	20	37	63	82	49	1.94347	1.09357	1.81232	3.09363	4.88882	2.58526	0.00125123	1.2467	up
gene15081	61	47	57	134	130	127	2.4335	1.78596	2.30213	5.36908	5.3039	5.00451	2.82309e-11	1.24883	up
gene15507	12	17	8	24	30	34	0.475194	0.649744	0.319369	0.911248	1.16534	1.31269	0.00225884	1.25341	up
gene16549	766	689	788	1746	1795	1793	55.9292	48.2559	56.6909	133.286	140.494	141.35	8.87786e-135	1.25386	up
gene4955	14	16	12	30	25	45	0.44238	0.510404	0.394533	0.964492	0.809044	1.44985	0.00407915	1.25537	up
gene140	157	140	168	350	384	373	27.6543	22.6014	28.6656	63.0797	71.9102	70.2419	1.53968e-32	1.25544	up
gene6549	32	27	38	75	83	73	1.25269	1.05162	1.4541	2.87654	3.21203	2.83098	4.92476e-07	1.25603	up
gene16070	4	16	13	24	32	23	0.21279	0.740749	0.604163	1.12023	1.51749	1.08508	0.00358519	1.26308	up
Solanum_lycopersicum_newGene_2911	45	43	56	115	112	118	4.00011	3.62079	4.7716	10.0334	9.87858	10.5545	3.33914e-10	1.26471	up
gene503	81	62	64	174	165	157	2.12815	1.57448	1.67343	4.40972	4.18084	4.11354	1.77954e-14	1.26474	up
gene6470	165	136	141	297	336	432	2.1725	1.76148	1.81874	3.90636	4.40995	5.66694	7.35283e-07	1.27272	up
gene8862	2047	2060	2185	5108	4922	5171	100.977	100.717	106.8	252.754	246.815	258.537	4.45453e-234	1.27662	up
gene246	21	19	10	39	38	44	1.61617	1.50754	0.80201	3.14465	3.17981	3.68489	0.000257036	1.27864	up
gene27896	16	15	19	34	35	52	1.0328	0.946962	1.19772	2.21937	2.29115	3.32716	0.000257074	1.27916	up
gene26513	791	775	774	1867	1921	1880	13.8398	13.385	13.5121	32.4147	33.6311	32.4645	6.40611e-145	1.28031	up
Solanum_lycopersicum_newGene_2192	101	118	74	271	246	194	6.07529	6.72707	3.89514	17.4586	15.9297	11.9121	1.66703e-07	1.28266	up
Solanum_lycopersicum_newGene_2159	17	16	23	45	45	46	0.320059	0.303668	0.426658	0.809788	0.795411	0.814133	9.81846e-05	1.28435	up
gene14956	25	27	24	76	67	42	1.7241	1.80878	1.6547	5.07865	4.54239	2.86271	0.000876155	1.2874	up
gene14313	216	167	186	436	440	509	5.15197	3.9773	4.4357	10.4105	10.3966	12.115	3.25767e-23	1.28745	up
gene2018	365	343	411	879	933	915	16.3805	15.0933	18.4058	37.793	40.5406	39.5283	6.3625e-85	1.2892	up
gene2214	109	71	78	221	209	200	9.67836	6.12598	6.88809	19.9785	19.6058	18.8439	5.64753e-19	1.29205	up
gene9824	273	268	250	667	580	688	22.0369	21.3181	20.1277	54.9576	48.4271	57.1863	5.42418e-30	1.29456	up
gene20079	341	339	307	836	789	790	6.66554	6.40137	5.93036	15.9085	15.2389	15.4182	4.517e-76	1.29484	up
gene17011	45	32	28	105	85	68	4.59016	3.08821	2.83522	10.8938	9.02	7.1769	4.08528e-05	1.30096	up
gene28220	104	117	107	266	280	260	0.563507	0.63006	0.584378	1.437	1.50406	1.39259	9.99008e-25	1.30099	up
gene16515	4066	4475	4255	10646	10384	10452	597.603	607.012	613.694	1609.57	1621.55	1653.84	3.50591e-299	1.30279	up
gene11934	14	12	15	38	36	27	0.591237	0.50654	0.644363	1.65999	1.59145	1.19417	0.000687012	1.30482	up
Solanum_lycopersicum_newGene_2570	102	122	108	250	276	293	2.00827	2.36838	2.12489	4.96421	5.48791	5.82183	2.63454e-25	1.30655	up
gene12148	18	18	23	52	54	40	0.836272	0.824186	1.01923	2.34181	2.44697	1.83105	3.86051e-05	1.31133	up
gene17016	32	23	18	59	66	56	1.66836	1.14401	0.91716	2.99317	3.43051	2.97836	3.93803e-06	1.31385	up
Solanum_lycopersicum_newGene_391	22	22	20	51	46	62	3.52176	3.2634	3.09535	8.32844	7.56728	10.3426	1.57289e-05	1.31684	up
gene15404	30	40	37	84	79	103	1.16162	1.54888	1.42569	3.23874	3.04283	3.95407	1.59019e-08	1.31776	up
gene14408	10	14	17	40	30	32	1.03802	1.3733	1.68434	4.16254	3.26092	3.47916	0.000573042	1.31908	up
gene9849	42	62	59	131	139	136	6.5822	9.01508	8.94577	21.4521	23.6326	23.2199	1.06853e-12	1.32054	up
gene10195	118	114	106	294	292	256	11.2988	10.0235	9.94793	29.508	30.3342	27.0282	1.79572e-26	1.32074	up
Solanum_lycopersicum_newGene_549	211	187	212	469	505	546	2.17142	2.25084	2.52498	5.01387	5.14824	5.52156	9.56708e-39	1.32125	up
gene27647	24	23	22	54	69	49	1.81386	1.66167	1.59848	4.08388	5.28238	3.75458	6.35099e-06	1.32163	up
Solanum_lycopersicum_newGene_2689	17	27	10	41	53	41	0.943212	1.43829	0.518603	2.22098	2.86524	2.15688	6.5696e-05	1.32519	up
gene2593	150	139	164	359	400	376	2.47424	2.2656	2.6961	5.93537	6.6193	6.21688	1.78585e-36	1.32918	up
gene29571	25	30	26	63	68	72	0.807618	0.963535	0.835397	2.01182	2.17862	2.30065	7.23552e-07	1.32935	up
Solanum_lycopersicum_newGene_433	11	11	11	32	23	28	0.17183	0.160985	0.168025	0.479611	0.34087	0.411643	0.00170303	1.33472	up
gene23871	253	240	272	617	659	651	17.5363	15.7518	18.4823	43.6512	47.7047	47.1008	5.14613e-64	1.33688	up
gene2558	18	14	14	42	33	41	0.374071	0.253115	0.28858	0.793851	0.606783	0.740808	0.000196359	1.33848	up
gene24978	189	130	148	379	391	409	3.86131	3.1253	3.23648	8.25264	8.00216	8.89966	6.28988e-35	1.34014	up
gene1618	16	14	13	41	34	34	0.76143	0.640493	0.609254	1.9388	1.65099	1.61636	0.000287627	1.34592	up
gene2568	59	64	56	157	161	136	3.70126	4.48471	3.79167	10.5024	10.1844	9.01218	1.43688e-14	1.34662	up
gene24845	91	120	100	272	277	242	4.88513	6.32894	5.29892	14.9163	15.3874	13.373	1.16169e-25	1.35061	up
gene4300	50	41	30	106	100	102	1.65005	1.346	0.993699	3.49791	3.33966	3.38333	4.12159e-10	1.35175	up
gene11328	1910	2299	2025	5312	5235	5337	42.2655	50.4809	44.8139	117.546	115.211	117.439	1.04982e-168	1.35324	up
Solanum_lycopersicum_newGene_1483	10	13	11	31	21	35	0.388318	0.671417	0.367744	0.978356	0.383506	1.48224	0.0010895	1.35944	up
gene24988	657	691	770	1763	1855	1806	22.3856	23.8975	26.0261	64.862	70.8622	68.4349	2.24513e-156	1.36071	up
Solanum_lycopersicum_newGene_1914	27	35	24	77	64	80	1.78194	2.09165	1.18494	3.28797	3.02786	4.02933	1.30519e-07	1.36541	up
gene3835	16	8	18	44	36	28	0.617647	0.403912	0.662671	1.60926	1.35228	1.03268	0.000254638	1.36712	up
gene2095	64	78	70	160	195	192	3.46505	3.97793	3.93402	8.61428	11.0209	11.1317	5.27513e-18	1.37133	up
gene5127	590	669	625	1604	1637	1639	21.3813	24.6816	23.4763	86.5557	91.1743	91.1653	3.03046e-149	1.37702	up
gene7348	9	9	14	25	28	30	1.28882	1.30733	1.92852	3.51963	3.99698	4.30345	0.00123466	1.37932	up
gene2746	51	37	45	126	97	122	4.62186	3.2278	3.98364	11.4136	8.92912	11.3316	1.4258e-11	1.37936	up
gene14160	24	49	39	107	92	92	0.615759	1.37879	1.02544	2.76066	2.48974	2.53593	6.75957e-10	1.38135	up
gene8651	15	13	2	27	21	30	0.747167	0.628467	0.14019	1.36047	1.08382	1.52022	0.00250001	1.38182	up
gene18186	83	76	83	221	215	193	2.1742	2.44013	2.25426	7.75657	7.7823	6.20599	5.89193e-21	1.38211	up
Solanum_lycopersicum_newGene_2613	18	9	18	34	35	48	1.03	0.512125	1.01084	1.86457	2.02742	2.65442	0.00011923	1.38292	up
gene14525	179	195	186	479	477	502	12.1577	12.881	12.4262	32.7234	33.126	34.6786	1.22251e-50	1.38445	up
gene12353	17	13	16	41	27	52	0.527424	0.388962	0.480654	1.24929	0.826545	1.58045	0.00182135	1.38755	up
Solanum_lycopersicum_newGene_2868	672	764	688	1892	1838	1868	14.12	16.0049	14.4884	39.6933	38.2775	39.0043	1.16642e-167	1.40205	up
gene4399	29	32	46	117	90	75	1.10607	1.19193	1.72612	4.51697	3.52486	2.96273	2.585e-05	1.40242	up
gene18266	62	62	78	197	173	164	1.72399	1.72595	2.17802	5.45235	4.77341	4.51418	3.04067e-18	1.40667	up
gene16193	1886	1859	1762	4831	4901	4846	155.901	145.48	142.426	412.288	420.997	416.713	2.37738e-274	1.4084	up
gene8342	100	110	119	277	311	283	6.8184	7.24233	7.9281	18.9411	21.2501	19.3249	3.16933e-30	1.4086	up
gene7051	201	187	184	488	477	550	5.63644	5.13534	5.09795	13.8354	13.7152	15.8544	1.10001e-42	1.40922	up
Solanum_lycopersicum_newGene_436	28	13	19	40	53	66	0.327956	0.154971	0.22519	0.467295	0.614512	0.758723	0.00032266	1.41014	up
gene13783	490	613	479	1427	1408	1372	25.6164	30.9832	24.8409	77.0548	76.7487	74.4675	8.33251e-85	1.41486	up
gene14565	86	73	109	222	232	264	3.00115	2.52517	3.84431	7.98086	8.4385	9.56307	3.78501e-20	1.42601	up
gene4138	1474	1508	1403	4050	3857	3856	61.1472	61.1515	58.139	170.137	161.783	162.112	9.48858e-257	1.42756	up
gene11841	16	25	23	51	60	61	1.08966	1.57031	1.45631	2.9776	3.64157	3.78779	1.36344e-06	1.43014	up
gene25832	406	447	420	1132	1145	1148	12.5736	13.7606	13.0836	36.8289	37.29	37.276	4.67707e-123	1.43181	up
gene12559	19	9	11	43	26	36	0.376643	0.31993	0.260656	0.840291	0.612185	0.872799	0.000404018	1.43309	up
Solanum_lycopersicum_newGene_1553	152	181	166	557	408	383	3.88684	4.58086	4.23617	14.205	10.4078	9.76216	3.33878e-07	1.43772	up
gene16868	19	18	17	59	45	42	1.00767	0.931327	0.868436	3.0263	2.3249	2.2075	8.23081e-06	1.43897	up
gene9356	910	1012	837	2448	2567	2456	36.2913	39.4595	33.1819	99.5024	105.533	101.544	3.03543e-144	1.441	up
gene11942	70	40	48	144	142	142	2.78778	1.60168	1.91475	5.73746	5.74066	5.71608	3.38004e-15	1.4418	up
Solanum_lycopersicum_newGene_2927	25	38	25	70	68	101	0.772663	1.25491	0.695298	2.28283	1.94891	2.96198	2.60744e-05	1.44512	up
gene22889	59	69	64	170	181	174	1.6355	1.88646	1.76113	4.65259	4.95637	4.79228	7.37868e-19	1.45513	up
gene28751	51	65	51	142	156	159	2.81991	3.45431	2.79135	7.97401	8.96901	9.14009	1.8801e-16	1.45613	up
gene9595	192	182	196	510	523	531	19.228	16.7592	19.2744	52.8339	56.1605	57.8079	3.70569e-59	1.46024	up
Solanum_lycopersicum_newGene_2619	79	83	70	208	231	199	2.45175	2.0034	1.81616	5.54657	7.05757	5.71599	3.72662e-23	1.46328	up
gene27047	19	15	18	34	45	64	1.57385	1.21617	1.43117	2.8024	3.73815	5.30733	0.00127931	1.46348	up
gene25570	54	50	73	143	178	166	1.47723	1.43411	2.0603	4.1288	5.0435	4.70313	8.72171e-17	1.46437	up
gene6554	75	76	52	218	169	172	1.17876	1.10128	0.847779	3.34433	2.67927	2.61921	2.48732e-11	1.46519	up
gene17678	17	17	16	61	40	37	0.861555	0.854363	0.796142	3.04457	2.04191	1.90701	0.000249573	1.46874	up
gene1888	16	26	12	45	48	57	0.442849	0.703127	0.333903	1.19513	1.35269	1.54735	3.73802e-06	1.47736	up
gene12467	14	19	21	57	46	47	0.566549	0.788051	0.843912	2.34366	1.93664	1.95128	3.73841e-06	1.47805	up
gene196	171	146	156	447	428	441	8.32682	6.18886	6.28917	19.051	17.0564	19.2929	3.23254e-50	1.4803	up
gene6744	110	126	101	322	281	335	3.36979	3.82874	3.06601	9.62944	8.38566	9.93496	9.8285e-30	1.48071	up
gene7173	205	198	151	506	508	531	2.40981	2.36148	1.77329	6.02369	6.01382	6.25123	8.19191e-60	1.48347	up
gene20696	116	109	92	279	281	325	2.28195	2.0822	1.91922	5.39596	5.49869	6.26706	9.54315e-31	1.48508	up
gene6159	30	39	28	89	96	88	1.43957	1.83802	1.35626	4.2169	4.53982	4.16907	1.87279e-10	1.49658	up
gene6888	10	14	14	34	32	41	0.172908	0.231144	0.235353	0.577772	0.546637	0.693427	8.12917e-05	1.49754	up
gene27460	349	304	344	1034	915	871	47.1306	36.3352	43.2283	143.977	136.006	130.821	5.59424e-35	1.50414	up
gene24760	82	122	97	297	245	315	3.84103	5.50539	4.45861	14.112	11.7729	15.1928	6.7022e-15	1.51339	up
gene21518	16	17	14	45	46	43	0.44978	0.478353	0.391541	1.23141	1.25768	1.18957	8.23196e-06	1.51535	up
gene27723	284	236	260	735	718	773	13.6162	11.0914	12.4063	35.3605	34.7713	37.5514	1.05834e-89	1.51697	up
gene10206	297	323	327	931	870	906	24.2765	25.4397	26.5659	76.7691	72.926	76.5297	4.95423e-109	1.51927	up
gene30226	24	24	30	73	86	66	1.72105	1.67356	2.13585	5.16464	6.21383	4.73239	4.53411e-09	1.53248	up
gene8898	129	196	177	525	465	462	5.8158	8.5425	7.60866	22.6332	20.6466	21.0707	1.051e-29	1.53622	up
gene16420	17	9	15	38	40	41	0.30354	0.170382	0.26528	0.664127	0.697337	0.717945	2.06148e-05	1.54156	up
gene17133	52	66	68	170	179	191	6.10375	7.59619	7.85531	20.0552	21.6491	23.0484	4.1959e-21	1.54165	up
gene18686	49	61	61	187	154	157	2.33943	2.88776	2.90558	9.10915	7.57745	7.8101	1.53342e-19	1.54619	up
gene9359	127	81	101	285	321	297	3.09931	1.95262	2.44797	7.04371	8.07065	7.36966	9.79269e-33	1.55122	up
gene13060	7	14	7	34	26	22	2.79292	4.63809	2.89652	14.6628	11.6756	10.2289	0.000364066	1.55374	up
gene18824	286	280	328	912	829	889	8.52063	8.13105	9.64107	27.3374	25.0732	27.0496	1.50366e-93	1.56084	up
gene17960	49	47	45	160	140	119	1.59052	1.57883	1.47525	5.65759	5.00923	4.07775	6.67646e-15	1.57526	up
gene29604	14	9	13	34	37	36	2.88197	1.82121	2.68796	7.38641	8.25503	8.18261	3.89208e-05	1.57575	up
gene12439	169	100	133	372	418	405	13.6781	7.89159	10.7561	31.2373	35.6139	34.7902	1.62526e-29	1.57588	up
gene20500	15	3	21	47	37	32	0.506961	0.130992	0.842534	1.62547	1.37242	1.2425	0.000416857	1.5776	up
gene9056	39	54	47	142	115	162	0.580786	0.852473	0.730162	2.21456	1.74594	2.3761	8.01744e-11	1.58546	up
gene13961	9	19	16	44	36	52	0.810802	1.66874	1.38111	3.92414	3.30474	4.80957	4.14979e-06	1.58885	up
gene5108	631	573	601	1702	1818	1912	21.2932	21.2192	20.9375	67.1787	75.3796	84.643	6.82233e-91	1.59349	up
Solanum_lycopersicum_newGene_1777	43	29	41	125	86	130	1.33761	0.905371	1.28728	3.83311	2.57214	3.989	2.4903e-07	1.59776	up
Solanum_lycopersicum_newGene_1934	57	24	35	123	108	122	2.82192	1.14699	1.72512	6.08004	5.37168	6.10103	3.00833e-13	1.60978	up
gene21414	428	441	468	1265	1456	1401	25.1847	25.2101	27.4467	75.3469	88.2559	84.1932	3.40789e-64	1.62834	up
gene15831	39	40	49	135	131	130	1.57721	1.57276	1.97003	5.39261	5.28933	5.27256	7.49379e-17	1.6335	up
gene7308	1384	1441	1320	4433	4057	4348	219.933	218.233	204.721	728.068	682.79	738.071	8.84255e-143	1.63493	up
gene7900	42	38	40	117	128	127	3.1765	2.71894	2.96538	9.06139	10.1556	10.1042	6.73423e-16	1.63627	up
gene29556	118	106	88	332	336	305	4.81045	4.17517	3.53882	13.3854	13.611	12.3075	1.05681e-42	1.64477	up
gene17169	432	445	354	1268	1350	1247	36.9842	36.1639	30.1084	111.4	119.477	110.15	1.82808e-104	1.65446	up
gene10048	10	14	17	57	35	37	0.794123	1.0467	1.28057	4.39203	2.76944	2.96489	0.000123468	1.65794	up
gene6333	246	193	212	705	630	715	7.94491	6.19221	6.7234	22.7771	20.399	23.1003	8.44417e-55	1.65898	up
gene14293	23	8	21	51	61	52	1.39625	0.509963	1.24913	3.07167	3.68891	3.21573	9.72527e-08	1.66158	up
gene16083	70	79	55	202	215	230	5.18286	5.67855	4.04528	15.4662	17.1163	18.4642	1.83694e-28	1.66893	up
Solanum_lycopersicum_newGene_55	12	8	14	47	30	31	0.494698	0.325354	0.544802	1.80082	1.19906	1.19578	4.71724e-05	1.67191	up
gene13276	24	24	42	102	80	104	0.751077	0.756714	1.20165	3.1539	2.45868	3.12934	2.28751e-11	1.67248	up
Solanum_lycopersicum_newGene_1835	18	11	10	39	39	46	3.21403	1.90398	1.74554	7.27149	7.51433	8.89873	3.26286e-06	1.67275	up
gene15947	381	352	387	1138	1220	1206	19.4253	17.2217	19.3874	59.4716	64.2839	63.4986	2.83874e-162	1.67404	up
gene17280	88	72	85	284	252	245	4.25159	3.4749	4.12881	13.7492	12.3816	11.9871	7.93515e-35	1.67668	up
gene12227	8	17	23	54	47	52	0.423679	0.892476	1.18016	2.81143	2.52052	2.7725	2.15591e-07	1.67669	up
gene344	21	17	14	51	57	58	0.658411	0.561212	0.482623	1.60793	1.79237	1.82009	6.2664e-08	1.67845	up
gene5927	4	12	9	29	23	28	0.0900261	0.230687	0.183679	0.556865	0.448154	0.542782	0.000167573	1.68185	up
gene6833	36	27	36	114	101	102	2.0097	1.47788	2.01202	6.42026	5.72235	5.76002	3.55167e-14	1.6832	up
gene11615	15	15	9	34	50	41	0.555624	0.550436	0.348232	1.28331	1.8701	1.53308	2.61973e-06	1.68395	up
Solanum_lycopersicum_newGene_893	230	225	226	725	719	750	29.6478	27.508	28.7632	96.8367	99.8279	103.741	4.10926e-104	1.69183	up
gene8335	71	68	41	162	213	206	4.87103	4.55641	2.79096	11.0436	14.8191	14.2565	2.23619e-13	1.69416	up
gene2009	73	90	73	236	274	253	3.0114	3.48124	2.8992	9.44293	10.7725	10.2878	1.39875e-34	1.69669	up
gene21183	3940	3761	3802	12410	12403	12607	253.444	229.938	237.275	821.799	842.789	857.823	0	1.7058	up
gene1614	29	22	19	65	82	83	0.635473	0.433094	0.373107	1.37973	1.52007	1.61092	7.62135e-11	1.72006	up
gene27153	56	35	29	132	122	141	1.62143	0.910552	0.788647	3.52487	3.33764	3.82818	4.03431e-18	1.72274	up
gene4252	305	282	280	967	923	985	15.5485	13.6372	13.5991	47.2192	44.385	48.3888	8.13957e-141	1.73346	up
gene7150	31	55	44	138	138	158	0.932089	1.60774	1.30032	4.09749	4.02674	4.62007	3.27086e-20	1.74299	up
gene27854	39	45	37	142	126	136	0.718183	0.811654	0.674785	2.57171	2.30538	2.47412	7.80545e-19	1.74323	up
gene10289	154	185	194	623	545	626	5.18135	6.17515	6.48199	20.8409	18.1664	20.6802	7.54408e-51	1.75503	up
gene11238	16	8	11	43	29	47	1.00474	0.53541	0.678286	2.67409	1.88575	3.03826	4.94305e-06	1.76981	up
gene13565	352	343	330	1091	1180	1216	14.2629	13.6656	13.4215	44.5	47.88	49.6213	6.12492e-117	1.77031	up
gene12936	9	18	9	35	40	48	0.518738	1.0028	0.525156	2.02576	2.34741	2.81481	1.1417e-06	1.77602	up
gene2966	43	46	41	136	155	156	1.40942	1.4951	1.33925	4.44974	5.13974	5.09591	1.57838e-21	1.78564	up
gene8196	44	27	22	120	99	102	3.5359	2.16562	1.73436	9.88078	8.27765	8.50172	1.21253e-15	1.79122	up
gene27828	90	96	67	321	272	281	2.01756	2.17209	1.54726	7.1523	6.06792	6.26183	3.96733e-34	1.7923	up
gene10200	104	77	74	275	273	340	7.02433	5.09477	5.00626	19.0631	19.0279	23.6262	6.9798e-20	1.80404	up
Solanum_lycopersicum_newGene_1457	15	13	20	53	61	54	2.75136	2.27136	3.56218	10.1596	12.2547	10.7614	7.39149e-09	1.81161	up
gene12438	22	18	41	82	91	111	0.963787	0.792949	1.69084	3.35437	3.80664	4.63211	8.14763e-10	1.81445	up
gene76	15	18	19	67	53	63	0.830273	0.80476	0.669744	1.65017	1.7098	1.96514	1.33842e-09	1.81935	up
gene9725	7	8	11	31	30	31	0.190378	0.237129	0.311315	0.866144	0.836502	0.841041	1.62687e-05	1.82735	up
gene6228	119	132	121	458	451	410	4.46512	4.85058	4.60354	17.6894	17.4577	15.7335	1.52852e-68	1.83	up
gene26722	25	40	31	119	89	134	1.79655	3.2743	2.85954	9.26211	7.36009	10.9361	2.59072e-09	1.83675	up
Solanum_lycopersicum_newGene_175	43	51	46	207	118	175	2.48119	2.88035	2.67583	12.1339	7.01463	10.2925	3.63752e-06	1.84056	up
gene15126	15	28	24	83	67	90	0.344386	0.616551	0.635431	1.85498	1.53964	2.23559	2.13371e-12	1.84471	up
gene6270	19	17	38	97	87	82	0.990636	0.861778	1.87807	4.90564	4.51549	4.26174	1.1113e-13	1.85043	up
gene17021	185	182	198	675	729	629	6.51415	6.39206	6.95812	23.6828	25.694	22.0367	1.24354e-69	1.85131	up
gene21884	52	34	50	173	148	169	1.35496	0.866862	1.30282	4.49428	3.90299	4.37347	7.22862e-25	1.85346	up
gene1659	97	104	117	359	416	374	2.17374	2.32397	2.61628	8.11119	9.50425	8.54409	5.51036e-58	1.85731	up
gene25810	19	16	22	62	59	85	1.33153	1.07541	1.46838	4.08582	3.87968	5.53065	3.35349e-09	1.85783	up
Solanum_lycopersicum_newGene_1969	38	32	38	135	136	120	0.80881	0.680533	0.805313	2.77901	2.79786	2.43341	5.96284e-20	1.86024	up
gene27525	298	249	258	959	985	972	3.16351	2.6393	2.72158	10.1527	10.4216	10.281	3.00628e-158	1.86094	up
gene14264	59	39	45	180	155	184	2.31911	1.5411	1.77715	6.12988	5.27548	6.18896	1.47594e-26	1.86384	up
gene20848	27	34	21	105	101	93	0.525398	0.663911	0.409963	2.05238	1.97415	1.82495	1.65231e-15	1.87012	up
gene22719	31	13	30	86	106	79	3.82023	1.51425	3.5849	10.6986	13.1622	9.95239	2.46077e-11	1.87711	up
gene5282	79	72	73	274	222	325	3.76605	3.36574	3.42693	12.9882	10.7124	15.7001	4.51514e-12	1.87794	up
gene14824	56	60	54	189	200	236	1.51334	1.64668	1.55008	5.33211	5.63509	6.63563	6.58226e-28	1.88222	up
gene18293	10	8	10	31	37	35	0.910157	0.741348	0.889922	2.74471	3.41553	3.25572	3.05585e-06	1.88324	up
gene3808	129	119	118	458	426	465	2.97942	2.92941	2.77925	11.9466	11.2983	11.2378	3.02948e-73	1.88598	up
gene24604	11	18	23	63	59	70	1.85861	2.80265	3.58178	10.5664	10.1137	12.2715	1.60486e-10	1.88872	up
gene18847	529	637	522	1978	2207	2082	13.2265	15.8124	13.019	49.2773	54.9784	51.703	1.24067e-104	1.89628	up
gene28252	341	393	493	1742	1632	1189	723.456	638.47	831.929	1030.74	749.768	839.703	2.27326e-11	1.89902	up
gene21843	578	689	599	2192	2366	2387	42.6539	49.3972	43.3665	163.116	179.794	180.679	1.1675e-147	1.89989	up
gene15725	18	25	20	83	83	69	1.10598	1.18285	1.02991	5.23972	4.31345	3.84167	1.11307e-12	1.90306	up
gene9055	17	4	8	38	39	32	0.307518	0.0843113	0.145341	0.563827	0.631588	0.524631	1.17054e-06	1.9145	up
gene24841	41	56	50	230	184	143	4.58281	5.86346	5.63518	26.0947	21.3487	16.7345	3.7624e-08	1.92583	up
gene442	19	16	19	70	65	70	1.75058	1.40296	1.65285	6.27373	5.93627	6.36042	1.79564e-11	1.92872	up
gene14304	643	310	644	2224	2114	1873	38.0468	17.9729	37.6399	133.837	129.508	115.505	8.79765e-28	1.96391	up
gene18539	55	62	68	228	221	277	2.69029	2.48086	2.91406	12.096	11.3411	14.8506	1.16766e-25	1.97651	up
Solanum_lycopersicum_newGene_2675	45	55	64	205	229	211	1.57907	2.07985	2.33659	5.29244	6.64939	4.82954	5.02564e-36	1.97967	up
gene10166	8	9	8	32	37	31	0.204721	0.23885	0.211766	0.858359	1.01372	0.756357	1.37607e-06	2.00386	up
Solanum_lycopersicum_newGene_1574	21	26	18	110	61	89	5.41962	6.05178	4.49542	29.6908	17.6493	25.8735	5.01716e-06	2.00389	up
gene22900	260	242	241	979	989	1012	6.29348	5.81535	5.83505	23.803	24.0816	24.7429	6.58157e-180	2.00786	up
gene18342	50	19	38	125	147	160	2.07633	0.799175	1.56907	5.1869	6.10741	6.62406	1.39685e-16	2.01775	up
gene3428	11	7	7	40	31	30	0.445714	0.289036	0.290752	1.53995	1.21524	1.15247	1.07371e-06	2.01843	up
gene14615	65	73	61	294	247	266	4.25293	4.68112	3.96297	19.5509	16.808	18.0893	7.12071e-47	2.02371	up
gene29234	29	25	34	118	114	126	0.918183	0.781786	1.07741	3.76378	3.65331	4.04646	1.44354e-20	2.0286	up
gene25888	16	14	16	63	60	65	0.675448	0.486188	0.636129	1.94894	2.27618	2.09554	2.19963e-11	2.03512	up
gene23038	15	25	15	71	84	71	1.6268	2.59417	1.54878	7.75596	9.34347	8.02757	1.56373e-13	2.04238	up
gene21361	11	11	20	65	57	51	1.37546	1.22708	2.33283	7.94907	7.13148	6.35851	1.1932e-10	2.04677	up
gene10319	12	17	10	51	55	55	0.588173	0.793144	0.479982	2.40755	2.61557	2.62936	5.02612e-10	2.04911	up
gene11619	12	13	22	61	69	65	0.224008	0.230187	0.388715	1.07001	1.20284	1.12777	6.31901e-12	2.05709	up
gene13592	3	3	14	29	21	33	0.104674	0.0976034	0.428474	0.871466	0.64336	0.985418	6.06322e-05	2.0583	up
gene16078	10	8	13	44	46	39	0.414133	0.347965	0.525895	1.67529	1.7047	1.55068	2.27544e-08	2.06134	up
gene21786	142	143	148	587	614	610	3.16965	3.08549	3.23299	12.031	12.6905	12.3937	6.88361e-114	2.06835	up
Solanum_lycopersicum_newGene_2808	7	11	9	28	53	34	0.492637	0.379144	0.289573	0.929931	1.68793	1.10735	0.000143792	2.09425	up
gene25139	116	128	130	496	535	566	4.18504	4.60315	4.669	18.0037	19.7114	20.7341	1.9833e-96	2.09823	up
gene17398	15	15	14	63	56	69	1.20953	1.2046	1.1362	5.06438	4.60594	5.62624	7.56505e-12	2.09913	up
gene22594	176	163	152	677	688	736	5.12807	4.67818	4.66288	19.9348	20.871	22.8744	1.29553e-135	2.10122	up
gene18917	17	20	45	138	96	120	0.527866	0.617674	1.33927	4.19147	2.97544	3.71806	3.98427e-10	2.11476	up
gene29711	54	66	69	273	273	278	1.54157	1.87171	1.98252	7.80616	7.73631	7.85008	2.97778e-51	2.12828	up
Solanum_lycopersicum_newGene_2968	21	18	24	107	89	79	1.18125	0.985482	1.3758	6.06613	5.07637	4.52643	5.04678e-17	2.13025	up
gene17121	6932	7820	7729	33489	31941	32997	1585.69	1594.19	1713.41	8047.26	8019.6	8402.73	0	2.13434	up
gene9041	85	115	81	410	429	415	3.26078	4.35108	3.14297	8.72424	8.68198	8.57942	1.28275e-81	2.16162	up
gene23358	15	18	17	72	73	79	0.498945	0.610138	0.56517	2.3891	2.41983	2.62589	1.74824e-14	2.16744	up
gene2265	43	11	27	114	117	136	0.664456	0.174563	0.427472	1.7989	1.76664	2.07339	5.00335e-18	2.1842	up
gene12342	54	69	67	290	287	285	5.81438	7.06907	7.12128	32.6428	32.8365	32.9562	1.09178e-55	2.18565	up
Solanum_lycopersicum_newGene_1869	31	56	43	203	174	213	0.798539	1.41939	1.1111	5.2109	4.47268	5.49089	1.17902e-31	2.18602	up
gene5431	623	547	611	2752	2690	2647	27.1408	23.185	26.6135	122.111	119.128	116.98	0	2.18735	up
gene23368	31	32	23	110	123	158	0.639843	0.63335	0.465686	2.24355	2.50113	3.22103	2.75363e-13	2.18851	up
gene10938	9	15	8	63	43	43	0.527342	0.849501	0.483825	3.62226	2.4589	2.46157	1.85864e-08	2.22281	up
Solanum_lycopersicum_newGene_1084	3	11	5	24	33	32	0.249513	0.689052	0.364424	1.57007	2.214	2.14614	7.5693e-07	2.23104	up
gene21967	82	94	92	440	355	471	5.98274	6.47482	6.56782	33.0065	27.5028	36.8898	4.66282e-25	2.244	up
gene27547	489	451	496	2157	2324	2306	15.0967	13.4936	15.7517	71.428	77.5493	77.2592	1.94531e-283	2.24475	up
gene9002	12	7	7	38	39	46	1.1845	0.67085	0.691266	3.66232	3.88865	4.63002	6.0801e-09	2.24607	up
gene26574	331	356	310	1787	1432	1547	23.9729	24.6819	22.5368	131.005	110.265	117.24	1.44679e-39	2.26107	up
Solanum_lycopersicum_newGene_205	70	76	82	394	361	355	2.95449	4.04483	4.80556	18.7378	18.422	17.5091	2.77473e-77	2.28752	up
gene21034	11	9	6	37	56	35	0.835374	0.677923	0.479085	2.70003	4.06329	2.61926	4.57807e-07	2.3032	up
gene28688	12	15	15	81	57	72	1.3587	1.57785	1.58644	8.98082	6.43267	8.19039	6.49893e-15	2.32601	up
gene28713	32	32	24	161	137	145	1.43306	1.36418	1.07511	6.98808	5.94356	6.29275	1.47409e-30	2.33558	up
gene12591	174	246	216	1028	1068	1141	4.12447	5.69575	5.0796	24.7156	25.7137	27.5209	5.2439e-131	2.35143	up
gene27750	21	12	9	71	79	65	0.76926	0.43864	0.349646	2.59073	2.88209	2.34768	1.61154e-15	2.3597	up
gene9450	177	150	163	843	797	885	5.16723	4.24874	4.72017	25.0041	23.772	26.6372	5.18449e-165	2.36949	up
gene13907	31	19	40	157	150	159	0.649383	0.410716	0.88641	3.01412	2.7744	3.17255	7.29276e-33	2.37682	up
gene1273	3	9	4	31	25	27	0.597226	1.60563	0.808128	5.57472	4.52218	4.93505	5.50492e-07	2.37842	up
gene29606	24	15	13	76	94	100	1.26707	0.791066	0.693662	3.91911	4.8682	5.25904	2.86833e-19	2.38025	up
gene2631	61	33	43	242	230	240	4.68762	2.27471	3.69019	16.6885	13.1389	16.9054	6.95338e-51	2.38187	up
Solanum_lycopersicum_newGene_1858	25	26	29	141	131	144	1.51304	1.47576	1.65784	8.04691	7.47137	8.52912	2.01168e-29	2.3826	up
gene9116	124	128	107	627	628	620	2.55126	2.57115	2.21041	12.9161	12.9235	12.7561	1.22157e-142	2.3887	up
gene5467	15	26	19	102	115	98	0.317687	0.544887	0.398349	2.14199	2.42005	2.05767	1.5829e-22	2.39602	up
gene10439	16	20	9	79	71	87	0.67849	0.872515	0.396057	3.12105	2.90215	3.61713	2.30813e-17	2.4004	up
gene8478	187	189	195	1069	954	988	13.6285	13.0972	14.2484	76.3955	68.8805	71.7799	9.84485e-147	2.40272	up
gene28797	38	43	34	220	184	204	1.64202	1.6771	1.39018	9.31666	7.88071	8.64332	8.44969e-44	2.40631	up
gene20677	8	4	5	28	31	31	0.286443	0.152398	0.200099	0.980751	1.10904	1.08008	1.50913e-07	2.40849	up
gene21368	8	11	13	55	53	65	0.222464	0.295766	0.364413	1.52898	1.47829	1.80553	2.92796e-13	2.43875	up
gene8361	295	270	257	1566	1395	1484	12.9787	11.785	11.2882	68.4128	61.2537	65.2991	1.49436e-152	2.43896	up
gene9823	1284	1294	1257	6597	7163	7101	94.2576	93.5563	91.8225	489.021	546.372	547.513	2.9011e-291	2.44746	up
gene5784	8	15	13	53	63	82	0.368929	0.683859	0.601815	2.42162	2.90636	3.78129	1.043e-10	2.46325	up
Solanum_lycopersicum_newGene_2083	48	33	39	223	223	223	1.00152	0.68773	0.824014	4.65918	4.63291	4.61696	2.90653e-50	2.48307	up
gene3086	10	12	12	59	59	72	0.521015	0.645314	0.508533	2.6455	2.64231	3.30323	9.16733e-15	2.48638	up
gene1516	34	18	26	162	126	152	1.20052	0.652673	0.943786	5.76104	4.51527	5.39583	3.57554e-28	2.50024	up
gene4518	11	13	8	62	61	59	0.434562	0.483724	0.317317	2.33056	2.3472	2.25279	2.24198e-14	2.51147	up
gene21032	15	30	20	157	133	80	0.983571	1.9243	1.27828	10.1132	8.91783	5.3847	2.70381e-06	2.51272	up
gene8899	1114	1172	1114	6127	6665	6736	14.7372	15.2833	14.6884	81.1549	88.1143	88.9446	2.98505e-229	2.52587	up
gene18494	19	22	12	107	101	97	0.53288	0.58796	0.305162	2.77184	2.66149	2.59484	2.47003e-23	2.52836	up
gene29256	9	2	14	48	50	46	0.343453	0.0793609	0.524863	1.79227	1.87054	1.71878	8.64134e-12	2.53105	up
gene11224	30	14	18	117	117	124	0.624493	0.289346	0.371375	2.40506	2.38346	2.52879	2.37663e-27	2.53376	up
Solanum_lycopersicum_newGene_613	10	6	3	40	28	42	0.676965	0.449828	0.63757	2.38821	2.5627	4.11719	2.02148e-09	2.5372	up
gene19986	54	29	35	249	225	211	1.432	1.14837	1.2328	5.28632	5.39277	4.85616	2.07531e-51	2.54145	up
gene12027	81	60	74	430	408	413	3.66076	2.70176	3.35654	19.7749	19.0372	19.3441	2.87259e-100	2.54482	up
gene8763	12	5	10	48	57	55	0.403751	0.171028	0.329187	1.52256	1.79292	1.73794	3.54635e-13	2.57138	up
gene28104	7	1	6	32	27	24	0.307825	0.047418	0.293173	1.45558	1.20938	1.08764	1.26157e-07	2.57248	up
gene8347	5	8	10	34	49	55	0.201774	0.30056	0.362109	1.20261	1.72866	1.93731	5.24531e-10	2.58903	up
gene20886	3	8	6	26	31	47	0.0984993	0.243503	0.188321	0.741516	0.901887	1.33577	4.34969e-06	2.61667	up
Solanum_lycopersicum_newGene_2564	0	8	10	57	29	26	4.67432e-05	0.174364	0.212508	1.1413	0.582548	0.529746	0.00195346	2.64181	up
gene30215	31	35	47	253	230	221	1.16848	1.30258	1.73752	9.36821	8.52522	8.13278	3.29475e-57	2.64348	up
Solanum_lycopersicum_newGene_501	200	227	178	1280	1296	1228	2.95305	3.36054	2.675	18.7461	18.7306	17.7929	0	2.65633	up
gene10098	645	737	624	4017	4302	4408	14.1295	15.8931	13.5886	88.8034	95.4462	97.9506	1.26273e-256	2.66935	up
gene87	7	7	2	33	41	30	0.136202	0.149398	0.0558928	0.655522	0.799838	0.584591	1.14084e-09	2.70373	up
Solanum_lycopersicum_newGene_2966	7	0	4	23	24	25	0.561527	0	0.382539	2.0027	2.02308	2.1224	3.06403e-07	2.71526	up
gene15599	84	68	78	552	461	494	4.15613	3.22256	3.75966	26.6809	24.9393	23.9501	3.02471e-69	2.71611	up
gene11819	4	6	4	33	30	30	0.223823	0.312009	0.227041	1.62122	1.50584	1.46689	6.17442e-09	2.73552	up
Solanum_lycopersicum_newGene_1789	5	12	0	31	44	40	0.117005	0.241658	0.0192368	0.61951	0.876764	0.805382	9.27179e-11	2.76046	up
gene3789	3	9	1	31	34	23	0.404787	1.06824	0.218878	3.77563	4.21361	2.88592	1.22005e-08	2.76167	up
gene25677	3	7	2	22	36	24	0.197385	0.424546	0.158996	1.27753	2.08715	1.39295	2.46125e-07	2.77557	up
gene4809	5	4	3	28	30	24	0.250992	0.187084	0.163727	1.21031	1.29919	1.05883	3.27026e-08	2.7764	up
gene3212	3	3	7	46	21	24	0.309923	0.284688	0.670666	4.22666	2.02463	2.32716	0.000786249	2.81219	up
gene17165	9	17	10	83	80	90	0.451699	0.842157	0.51162	3.99725	3.83184	4.29331	2.47105e-22	2.81666	up
gene3848	14	13	6	83	65	85	0.187855	0.175758	0.0897805	1.11719	0.875904	1.13206	1.06149e-20	2.82341	up
gene28686	30	32	17	152	215	192	2.42932	2.49687	1.35555	12.3044	17.8995	15.8641	2.53212e-21	2.82643	up
Solanum_lycopersicum_newGene_1069	21	8	11	91	86	106	4.79556	1.79975	2.5412	21.7587	21.5004	26.8944	9.01571e-25	2.82691	up
gene13557	8	2	2	35	27	24	1.50868	0.385822	0.513958	6.86223	5.45706	4.94642	9.41196e-09	2.8454	up
gene21940	7	1	4	36	24	26	0.133594	0.0208577	0.0910205	0.695983	0.46265	0.499898	9.41196e-09	2.84595	up
gene1655	11	13	11	105	75	74	1.70097	1.8419	1.64621	15.8317	11.5391	11.4945	6.33224e-15	2.86337	up
gene26660	8	11	4	48	62	58	1.28807	1.61432	0.737046	7.94138	10.6296	9.98407	1.27161e-15	2.87205	up
gene16373	3	12	13	55	69	83	0.0614217	0.216278	0.23392	0.971322	1.21665	1.45754	9.5326e-14	2.89012	up
gene23201	17	6	7	70	71	81	0.50686	0.195483	0.229292	2.06022	2.28525	2.45977	2.59948e-20	2.89161	up
gene7808	19	14	9	106	101	104	0.416513	0.297676	0.200437	2.22491	2.12923	2.20121	7.53507e-28	2.89222	up
gene12832	3	2	8	33	27	38	0.218678	0.132202	0.530041	2.12762	1.73163	2.467	5.32942e-10	2.91926	up
Solanum_lycopersicum_newGene_259	6	11	15	74	84	86	0.207065	0.370934	0.506507	2.48788	2.80303	2.85084	1.37124e-22	2.93494	up
gene2860	49	79	38	385	384	500	3.36296	5.1303	2.57938	27.0359	27.7159	36.0896	3.10169e-26	2.93791	up
gene14111	90	87	84	631	678	686	3.65614	3.7063	3.5261	23.7218	25.6303	25.1534	5.68287e-195	2.93822	up
gene21969	77	80	61	520	602	562	5.3188	5.23887	4.16386	37.6227	44.6842	41.7857	2.16668e-114	2.95326	up
gene5905	70	67	47	433	453	556	2.29275	2.14967	1.53051	14.2449	14.9377	18.3001	1.26444e-36	2.97405	up
gene14627	7	3	5	49	30	40	0.18128	0.0845031	0.147636	1.27983	0.779066	1.05304	7.06174e-11	2.99234	up
gene3033	152	131	171	1163	1240	1212	11.9439	9.34358	12.9594	93.1015	102.451	101.185	0	2.99739	up
gene27732	10	9	9	66	91	68	0.1579	0.146931	0.142872	1.01071	1.38486	1.02951	5.55571e-19	3.01033	up
gene20956	39	32	41	281	313	327	0.891413	0.712188	0.916497	6.23862	6.95581	7.23995	3.12316e-89	3.04383	up
Solanum_lycopersicum_newGene_942	7	7	8	70	58	57	0.935228	0.837298	0.968387	8.9004	7.49435	7.49567	2.3396e-18	3.07608	up
gene21575	151	182	158	1388	1392	1354	14.0074	15.3939	14.1004	134.487	138.199	135.542	0	3.07763	up
gene11008	48	30	32	307	330	291	1.26069	0.922319	0.835718	8.07633	8.63444	7.73701	3.8323e-91	3.08064	up
gene24685	1	11	3	30	38	59	0.0554575	0.517274	0.181214	1.42422	1.82772	2.83624	9.82481e-06	3.0846	up
gene14852	564	612	617	4764	5153	5284	10.0555	10.8979	10.9786	86.6944	93.8166	95.8507	7.60915e-266	3.08769	up
Solanum_lycopersicum_newGene_1791	9	9	8	81	79	61	1.07858	0.814914	1.0554	12.8621	13.9644	10.1164	9.20144e-22	3.09138	up
Solanum_lycopersicum_newGene_3100	23	15	24	209	169	160	0.619753	0.498232	1.02592	5.98085	5.09765	4.55116	8.57343e-32	3.12162	up
gene6983	213	231	232	1939	1983	2089	4.04748	4.28944	4.38502	36.5109	37.5381	39.3248	0	3.1565	up
gene25362	14	14	19	154	142	122	3.22137	2.93845	4.23996	37.3024	36.2275	31.0332	4.40644e-41	3.157	up
gene17122	933	1044	939	8882	8568	8895	161.291	167.372	159.103	1600.38	1614.49	1689.23	0	3.17939	up
gene8079	9	7	4	58	65	59	0.525722	0.426336	0.26879	3.32967	3.75608	3.46016	8.62638e-19	3.18953	up
gene27182	286	331	347	2671	2954	3151	6.36093	7.25548	7.68642	59.3746	66.0556	70.3895	4.91097e-116	3.19045	up
gene25417	28	29	29	268	292	232	5.92536	5.62564	6.08723	59.1737	67.387	54.6748	5.79866e-54	3.20706	up
gene2437	29	51	34	361	329	367	1.81278	3.15493	2.12589	22.4048	20.6515	23.1386	1.25049e-109	3.21657	up
gene16148	172	176	174	1554	1708	1627	7.47157	7.23936	7.45048	68.4571	75.8269	72.975	0	3.23137	up
gene12231	84	47	46	523	593	542	1.57137	0.871024	0.863269	9.63044	10.8328	9.91098	1.00433e-121	3.23158	up
gene23085	10	4	2	43	57	52	0.402844	0.165532	0.110067	1.65625	2.19525	1.9915	2.67073e-16	3.25162	up
gene26536	23	61	22	303	353	391	1.68546	4.27783	1.57072	22.3796	26.4342	29.4026	2.49277e-39	3.3073	up
gene7349	3	3	1	25	24	21	0.381875	0.330639	0.206393	2.81331	2.75977	2.47184	1.12726e-08	3.32535	up
gene3066	19	14	17	186	149	165	1.13788	0.789276	0.977251	10.7162	8.66789	9.67204	5.1923e-52	3.32611	up
gene16456	10	9	15	121	100	122	0.526284	0.520439	0.715655	6.96802	6.06668	7.78965	8.75063e-36	3.339	up
Solanum_lycopersicum_newGene_1881	7	4	3	43	53	46	0.0688856	0.0484858	0.0382724	0.473687	0.504925	0.489688	8.53533e-16	3.3462	up
gene3809	8	5	7	70	64	69	0.476962	0.553884	0.363164	3.79877	4.90313	5.50731	7.88828e-22	3.34764	up
Solanum_lycopersicum_newGene_2804	66	0	0	279	132	273	1.87824	5.67132e-05	8.48189e-05	7.83751	3.69447	7.58659	4.10486e-06	3.3777	up
gene21389	14	11	20	160	159	156	0.179288	0.149404	0.275086	2.10388	2.11548	1.9974	1.50334e-50	3.40434	up
gene2230	419	426	429	4443	4648	4792	4.05834	4.04386	4.07618	43.5932	45.6005	46.7973	0	3.44986	up
Solanum_lycopersicum_newGene_1281	2	9	13	95	98	76	0.143852	0.609218	0.832971	5.94686	6.09791	4.74254	9.10821e-30	3.4908	up
gene10361	10	14	11	140	133	123	0.568124	0.747979	0.617894	7.61753	7.31361	6.78386	2.5237e-43	3.50389	up
gene799	16	12	9	142	139	143	0.381773	0.342228	0.190603	3.33853	3.53979	3.98542	1.2375e-46	3.52231	up
gene14794	8	6	15	124	107	105	0.729082	0.393144	1.07972	8.55283	8.46439	8.66838	3.70419e-37	3.53901	up
gene4335	12	6	5	73	116	84	0.921856	0.457779	0.409504	5.24601	8.38988	6.08938	6.76415e-14	3.57299	up
gene29557	12	16	24	216	201	212	0.500871	0.636778	0.924783	8.46487	7.9714	8.38728	2.94847e-71	3.60079	up
gene16337	915	960	929	11678	11170	12032	89.7407	93.5091	91.3462	1348.22	1322.01	1432.26	0	3.64082	up
gene19914	9	4	5	72	76	76	0.258404	0.121052	0.174192	1.99684	2.10356	2.12497	5.33281e-26	3.64154	up
gene28801	59	59	42	608	684	728	3.60657	3.4517	2.41018	37.0043	42.2131	44.9985	2.31891e-102	3.66195	up
Solanum_lycopersicum_newGene_1024	2	4	0	29	22	25	0.0697343	0.129393	0.0285948	0.860462	0.6636	0.751806	4.05016e-10	3.66565	up
gene12041	18	8	11	144	153	174	0.87411	0.31888	0.651526	6.72619	7.34905	8.13937	5.15184e-54	3.67429	up
gene1621	157	173	142	1896	2109	2191	9.17529	9.85197	8.22337	113.081	126.503	132.762	2.35566e-169	3.7183	up
gene5769	129	113	125	1680	1689	1624	8.97852	7.54292	8.73184	122.781	124.537	121.26	0	3.77011	up
gene19995	28	36	40	454	477	486	2.71101	3.22772	3.82327	44.7195	48.6933	50.0608	1.08169e-174	3.77223	up
gene20842	109	118	83	1363	1499	1453	7.35413	7.66849	5.57809	94.3172	107.532	105.205	0	3.80275	up
gene1834	5	0	5	40	52	49	0.182999	0	0.179508	1.26552	1.64673	1.54219	9.17488e-18	3.8226	up
gene17166	48	61	53	813	784	702	2.35823	2.95211	2.63311	40.0683	38.5961	34.6705	1.67353e-149	3.83083	up
gene5843	15	20	11	208	238	207	0.195201	0.263077	0.146232	2.71141	3.12332	2.7185	1.62415e-78	3.83092	up
gene19490	394	374	425	5725	5540	5701	7.11257	6.71547	7.66853	103.493	100.469	103.202	0	3.83407	up
gene7339	14	17	27	243	272	315	0.533666	0.666135	1.0521	9.28398	10.4126	12.0438	1.55312e-49	3.8433	up
gene20656	0	6	3	47	38	45	0	0.231585	0.134982	2.18121	1.58578	2.02181	1.15522e-16	3.85576	up
gene21914	2	5	0	37	40	25	0.264152	0.592378	0.107657	4.41126	4.83638	3.06226	4.95883e-13	3.86755	up
Solanum_lycopersicum_newGene_384	2	3	2	42	34	28	0.0510222	0.072368	0.0631543	1.0439	0.735094	0.59764	7.46076e-14	3.89683	up
gene5082	7	8	5	102	105	106	0.715096	0.868338	0.57823	10.606	11.1338	11.3622	1.44196e-38	3.97176	up
gene21033	61	88	56	1242	1014	995	4.99416	6.76906	4.53338	102.899	87.0023	85.77	9.62477e-63	3.99091	up
gene23116	2	4	4	45	66	50	0.0739426	0.135747	0.150593	1.41289	2.08666	1.56947	3.117e-19	4.01286	up
gene18422	4	3	1	47	54	29	0.123771	0.0863665	0.0506373	1.24825	1.45537	0.782305	2.91652e-10	4.02581	up
gene7499	5	1	0	37	30	33	0.307197	0.0571291	0.0502882	1.96417	1.59203	1.74615	7.35664e-14	4.06265	up
gene16082	5	1	6	78	65	65	0.390506	0.0712308	0.444891	5.2315	4.51324	4.48191	4.98706e-27	4.12039	up
gene2032	2	5	1	49	57	49	0.0912853	0.214171	0.0744848	1.97023	2.28743	1.98755	3.15408e-21	4.27903	up
gene24838	9	9	18	220	251	237	1.5311	1.51911	2.94876	37.1313	43.6862	41.6953	3.26692e-94	4.30215	up
gene19990	12	11	13	197	258	279	1.31585	1.04549	1.34933	21.0073	27.9287	30.5419	1.17966e-34	4.35375	up
gene21026	9	13	5	224	227	139	0.739085	1.00774	0.45001	17.9196	18.4196	11.4555	7.60881e-18	4.45305	up
gene18126	43	56	68	1236	1236	1319	1.81059	2.31953	2.84842	51.7183	51.6081	55.2308	0	4.50879	up
gene14166	3	2	2	59	82	74	0.0338547	0.0212654	0.0276946	0.529422	0.741569	0.666611	7.1325e-32	4.94475	up
Solanum_lycopersicum_newGene_1972	4	5	5	131	148	165	0.0947335	0.10952	0.144203	2.75138	3.02543	3.45549	5.60786e-65	4.99102	up
gene7809	7	3	0	118	101	104	0.136913	0.063912	5.65078e-05	2.28334	1.96819	2.02203	1.95195e-47	5.01691	up
gene5285	0	4	2	59	73	67	0	0.0611384	0.0402398	0.822992	1.01248	0.925865	4.85833e-30	5.05487	up
Solanum_lycopersicum_newGene_2429	3	4	6	145	153	155	0.0332173	0.0515418	0.0981949	1.50311	1.7296	1.53704	1.92669e-67	5.12721	up
Solanum_lycopersicum_newGene_368	3	0	0	57	39	34	0.529909	0	0	8.98196	6.3176	5.61334	1.0451e-13	5.44158	up
Solanum_lycopersicum_newGene_2049	1	6	3	131	149	160	0.010119	0.0574126	0.0334084	2.02085	2.12519	2.56885	5.94921e-68	5.46274	up
Solanum_lycopersicum_newGene_2023	3	11	9	351	371	349	0.712943	2.0663	1.86189	73.981	81.2189	77.2022	5.96126e-172	5.54495	up
gene12215	14	15	15	750	662	696	0.332901	0.362221	0.360515	17.8913	15.9068	16.653	3.71487e-257	5.58625	up
gene14683	2	0	2	55	76	62	0.0724723	0	0.0889614	1.70968	2.3399	1.92821	6.73401e-31	5.59742	up
gene5983	2	4	5	177	196	200	0.0538941	0.100504	0.132482	4.08257	4.51212	4.60337	4.89602e-91	5.7071	up
gene713	1	1	0	40	31	35	0.0566916	0.0389843	0.0462104	1.73917	1.39074	1.58252	4.33594e-18	5.73096	up
Solanum_lycopersicum_newGene_1310	0	2	0	39	39	35	0	0.145326	1.23573e-17	2.64073	2.63154	2.38759	2.80206e-19	5.82206	up
Solanum_lycopersicum_newGene_997	2	0	0	47	39	34	0.0456783	0	0	1.68185	1.41069	1.70432	1.79218e-20	5.91101	up
Solanum_lycopersicum_newGene_65	5	7	7	412	434	434	0.114775	0.297795	0.229457	10.8266	11.1763	11.7438	5.10535e-217	6.07797	up
Solanum_lycopersicum_newGene_2244	2	4	3	211	207	195	0.0373627	0.17668	0.0614509	6.65394	7.01878	6.36612	1.17681e-100	6.09357	up
Solanum_lycopersicum_newGene_2327	2	0	0	50	47	54	0.256229	0.0690119	0.102593	0.703016	1.05851	0.551124	8.1512e-26	6.24248	up
Solanum_lycopersicum_newGene_1941	0	1	0	34	33	29	0	0.0517551	0	1.1904	0.927301	0.814258	1.76189e-17	6.58685	up
Solanum_lycopersicum_newGene_2724	1	0	0	39	40	28	0.0851968	1.09748e-07	2.32421e-07	1.92519	1.96834	1.3807	2.20177e-19	6.74552	up
Solanum_lycopersicum_newGene_2145	0	1	0	34	35	52	0	0.051053	0.0450899	1.63023	1.67591	2.48579	1.56848e-17	6.92074	up
gene3962	2	1	0	107	130	144	0.0476412	0.0224957	0	2.13201	2.56364	2.86359	1.87759e-52	6.99197	up
gene23086	1	0	0	55	56	50	0.0438036	0	0	1.9837	2.0065	1.69029	7.97572e-29	7.33497	up
Solanum_lycopersicum_newGene_1455	1	1	0	120	116	107	0.0158082	0.0149792	0	1.57783	1.51186	1.39118	9.04129e-60	7.42504	up
gene5286	1	0	0	57	69	72	0.0203515	0	0	0.98068	1.17913	1.23466	2.30353e-35	7.63337	up
gene2123	3	2	0	354	370	328	0.169092	0.103739	0	17.1398	18.1343	15.9847	7.35513e-191	7.72017	up
gene20110	0	1	0	79	82	96	0	0.0371897	0	2.83433	3.10042	3.57292	5.78234e-46	8.0075	up
gene8179	0	2	1	309	321	324	0	0.0451089	0.110862	6.79192	7.5399	8.30669	8.95381e-175	8.31613	up
Solanum_lycopersicum_newGene_3126	0	1	0	154	122	86	2.37972e-07	0.155614	2.92545e-06	6.76275	4.9243	3.15471	2.22288e-21	8.5018	up
gene16550	0	7	0	981	985	1003	0	0.642813	0.0844637	91.2669	94.2469	98.8248	0	8.73028	up
gene14822	1	3	0	662	600	649	0.0251552	0.0705784	0.0206866	14.1296	12.7653	13.8	0	8.90256	up
gene18846	29	15	27	15451	16308	16492	0.770067	0.402942	0.729368	405.19	428.855	434.881	0	9.41286	up
Solanum_lycopersicum_newGene_1186	0	0	0	21	35	34	0	0	0	0.848178	1.40383	1.32234	3.43819e-16	No detected in WT fruits	up
Solanum_lycopersicum_newGene_1570	0	0	0	122	165	146	0	0	0	11.4505	14.6788	13.8456	2.87651e-58	No detected in WT fruits	up
Solanum_lycopersicum_newGene_1609	0	0	0	106	115	111	0	0	0	18.4232	20.0367	19.5706	3.53692e-61	No detected in WT fruits	up
gene12036	0	0	0	69	95	71	0	0	0	43.4153	56.468	47.4857	1.40857e-35	No detected in WT fruits	up
gene14308	0	0	0	60	88	48	0	0	0	9.71178	14.8028	8.23447	3.42009e-16	No detected in WT fruits	up
gene19774	0	0	0	74	92	78	0	0	0	1.73	1.99356	1.69689	2.48299e-45	No detected in WT fruits	up
gene29800	0	0	0	82	82	78	0	0	0	2.8886	2.91227	2.7604	5.70659e-45	No detected in WT fruits	up
gene7006	0	0	0	65	61	55	0	0	0	3.93005	3.75329	3.37446	5.88619e-34	No detected in WT fruits	up

## Sheet: WT_vs_VvSUC27-OE.All DEGs
#ID	WT1_Count	WT2_Count	WT3_Count	VvSUC27-OE1_Count	VvSUC27-OE2_Count	VvSUC27-OE3_Count	WT1_FPKM	WT2_FPKM	WT3_FPKM	VvSUC27-OE1_FPKM	VvSUC27-OE2_FPKM	VvSUC27-OE3_FPKM	FDR	log2FC	regulated
Solanum_lycopersicum_newGene_106	31	24	26	0	0	0	1.41238	1.06738	1.1968	0	0	0	3.13277e-16	No detected in VvSUC27-OE fruits	down
Solanum_lycopersicum_newGene_1086	38	61	30	0	0	0	12.5538	17.5554	9.6236	0.304688	0	0	3.41141e-11	No detected in VvSUC27-OE fruits	down
Solanum_lycopersicum_newGene_1100	57	172	73	0	0	0	29.9788	73.9322	36.1103	0	0	0	8.10846e-07	No detected in VvSUC27-OE fruits	down
Solanum_lycopersicum_newGene_1103	127	218	132	0	0	0	72.8573	101.241	71.69	0	0	0	3.59221e-20	No detected in VvSUC27-OE fruits	down
Solanum_lycopersicum_newGene_1104	119	215	86	0	0	0	48.6149	74.7138	33.6401	0	0	0	8.58712e-11	No detected in VvSUC27-OE fruits	down
Solanum_lycopersicum_newGene_1106	120	118	104	0	0	0	39.1306	33.8257	32.9632	0	0	0	2.16758e-61	No detected in VvSUC27-OE fruits	down
Solanum_lycopersicum_newGene_1107	49	45	48	0	0	0	19.6829	15.3185	18.4561	0	0	0	1.36493e-26	No detected in VvSUC27-OE fruits	down
Solanum_lycopersicum_newGene_1109	185	202	167	0	0	0	94.008	85.7437	80.7631	0	0	0	1.71682e-100	No detected in VvSUC27-OE fruits	down
Solanum_lycopersicum_newGene_1110	129	135	118	0	0	0	111.471	79.0272	79.8196	0	0	0	1.29542e-68	No detected in VvSUC27-OE fruits	down
Solanum_lycopersicum_newGene_1113	100	187	86	0	0	0	38.5009	61.8658	31.5237	0	0	0	6.75743e-12	No detected in VvSUC27-OE fruits	down
Solanum_lycopersicum_newGene_120	75	97	51	0	0	0	46.9858	49.3766	30.5865	0	0	0	3.26081e-17	No detected in VvSUC27-OE fruits	down
Solanum_lycopersicum_newGene_121	86	186	100	0	0	0	115.567	198.138	128.551	0	0	0	4.99099e-12	No detected in VvSUC27-OE fruits	down
Solanum_lycopersicum_newGene_1225	157	164	146	0	0	0	42.9465	39.9565	38.7141	0	0	0	3.23367e-84	No detected in VvSUC27-OE fruits	down
Solanum_lycopersicum_newGene_1226	298	373	284	0	0	0	78.3039	88.4787	72.6392	0	0	0	1.58491e-73	No detected in VvSUC27-OE fruits	down
Solanum_lycopersicum_newGene_1227	115	159	103	0	0	0	320.426	293.584	264.17	0	0	0	1.01552e-29	No detected in VvSUC27-OE fruits	down
Solanum_lycopersicum_newGene_1228	292	413	252	0	0	0	207.6	226.103	166.806	0	0	0	1.13944e-32	No detected in VvSUC27-OE fruits	down
Solanum_lycopersicum_newGene_1229	44	80	48	0	0	0	18.8575	28.7526	19.3963	0	0	0	1.0318e-13	No detected in VvSUC27-OE fruits	down
Solanum_lycopersicum_newGene_1234	178	270	178	0	0	0	392.71	416.618	358.944	0	0	0	1.29459e-30	No detected in VvSUC27-OE fruits	down
Solanum_lycopersicum_newGene_1236	90	112	69	0	0	0	32.7672	35.3115	24.1925	0	0	0	2.53859e-26	No detected in VvSUC27-OE fruits	down
Solanum_lycopersicum_newGene_1432	25	30	25	0	0	0	7.26972	7.53124	7.07352	0	0	0	4.62363e-16	No detected in VvSUC27-OE fruits	down
Solanum_lycopersicum_newGene_1460	37	56	34	0	0	0	1180.95	997.563	995.781	0	0	0	2.40292e-16	No detected in VvSUC27-OE fruits	down
Solanum_lycopersicum_newGene_1561	99	155	103	0	0	0	401.261	402.785	377.905	0	0	0	6.02295e-25	No detected in VvSUC27-OE fruits	down
Solanum_lycopersicum_newGene_1572	117	146	122	0	0	0	151.415	137.434	146.193	0	0	0	3.69126e-69	No detected in VvSUC27-OE fruits	down
Solanum_lycopersicum_newGene_1669	70	150	76	0	0	0	24.217	44.3422	25.4054	0.325711	0	0	8.22728e-11	No detected in VvSUC27-OE fruits	down
Solanum_lycopersicum_newGene_1721	81	103	64	0	0	0	68.0291	67.7698	50.7224	0	0	0	8.36585e-26	No detected in VvSUC27-OE fruits	down
Solanum_lycopersicum_newGene_1722	44	35	29	0	0	0	32.8796	20.1878	20.6167	0	0	0	8.0151e-21	No detected in VvSUC27-OE fruits	down
Solanum_lycopersicum_newGene_1798	44	46	44	0	0	0	3.8988	4.27764	3.38322	0	0	0.113816	3.14079e-25	No detected in VvSUC27-OE fruits	down
Solanum_lycopersicum_newGene_1826	25	37	40	0	0	0	14.1357	16.6431	20.8528	0	0	0	1.3941e-19	No detected in VvSUC27-OE fruits	down
Solanum_lycopersicum_newGene_2046	191	234	188	0	0	0	36.5021	40.3754	34.9778	0	0	0	2.25245e-81	No detected in VvSUC27-OE fruits	down
Solanum_lycopersicum_newGene_2047	675	746	543	0	0	0	90.4248	91.3725	70.5324	0	0	0	9.33873e-85	No detected in VvSUC27-OE fruits	down
Solanum_lycopersicum_newGene_2067	71	82	62	0	0	0	19.3225	19.3272	16.3518	0	0	0	4.03553e-39	No detected in VvSUC27-OE fruits	down
Solanum_lycopersicum_newGene_2083	48	33	39	0	0	0	1.00152	0.68773	0.824014	0	0	0	7.42927e-23	No detected in VvSUC27-OE fruits	down
Solanum_lycopersicum_newGene_2088	72	142	65	0	0	0	116.754	166.289	96.4852	0	0	0	1.9344e-10	No detected in VvSUC27-OE fruits	down
Solanum_lycopersicum_newGene_2108	220	282	184	0	0	0	49.8963	57.2896	40.5294	0	0	0	1.09738e-39	No detected in VvSUC27-OE fruits	down
Solanum_lycopersicum_newGene_2202	38	39	47	0	0	0	1.31928	1.33561	1.6044	0	0	0	1.55462e-23	No detected in VvSUC27-OE fruits	down
Solanum_lycopersicum_newGene_2222	43	39	30	0	0	0	3.4909	3.1014	2.45579	0	0	0	1.67889e-21	No detected in VvSUC27-OE fruits	down
Solanum_lycopersicum_newGene_2243	38	39	48	0	0	0	25.2742	20.8993	30.1903	0	0	0	1.05376e-23	No detected in VvSUC27-OE fruits	down
Solanum_lycopersicum_newGene_2248	54	87	46	0	0	0	16.0099	22.9341	13.1967	0	0	0	8.21987e-14	No detected in VvSUC27-OE fruits	down
Solanum_lycopersicum_newGene_228	407	437	377	0	0	0	79.1095	78.6426	71.4429	0	0	0	7.88361e-210	No detected in VvSUC27-OE fruits	down
Solanum_lycopersicum_newGene_2376	218	315	190	0	0	0	57.1539	74.4049	47.6068	0	0	0	7.67349e-29	No detected in VvSUC27-OE fruits	down
Solanum_lycopersicum_newGene_2390	706	1029	637	0	0	0	401.32	469.957	341.572	0	0	0	6.17543e-40	No detected in VvSUC27-OE fruits	down
Solanum_lycopersicum_newGene_2425	37	65	46	0	0	0	14.4934	20.9869	16.9435	0	0	0	1.47983e-16	No detected in VvSUC27-OE fruits	down
Solanum_lycopersicum_newGene_2525	261	397	212	0	0	0	90.0019	121.289	70.0731	0	0	0	1.57687e-22	No detected in VvSUC27-OE fruits	down
Solanum_lycopersicum_newGene_2541	110	141	116	0	0	0	15.145	17.8534	15.5984	0	0	0	7.93056e-63	No detected in VvSUC27-OE fruits	down
Solanum_lycopersicum_newGene_2654	78	123	127	0	0	0	123.767	142.521	187.711	0	0	0	2.62567e-26	No detected in VvSUC27-OE fruits	down
Solanum_lycopersicum_newGene_2742	35	68	56	0	0	0	69.5463	93.6576	102.446	0	0	0	4.01719e-15	No detected in VvSUC27-OE fruits	down
Solanum_lycopersicum_newGene_2772	31	47	41	0	0	0	28.2562	32.056	34.3646	0	0	0	1.09173e-22	No detected in VvSUC27-OE fruits	down
Solanum_lycopersicum_newGene_3215	97	197	111	0	0	0	60.3652	98.7434	65.339	0	0	0	6.00567e-14	No detected in VvSUC27-OE fruits	down
Solanum_lycopersicum_newGene_40	149	174	127	0	0	0	65.9027	64.7207	53.5095	0	0	0	7.97356e-55	No detected in VvSUC27-OE fruits	down
Solanum_lycopersicum_newGene_548	196	333	183	0	0	0	103.52	151.457	93.0355	0	0	0	1.16975e-19	No detected in VvSUC27-OE fruits	down
Solanum_lycopersicum_newGene_790	54	69	78	0	0	0	2.50027	3.5371	3.47959	0	1.37942e-19	0	1.13566e-34	No detected in VvSUC27-OE fruits	down
Solanum_lycopersicum_newGene_862	34	35	22	0	0	0	11.4887	10.4057	7.18125	0	0	0	6.13317e-18	No detected in VvSUC27-OE fruits	down
Solanum_lycopersicum_newGene_956	51	78	66	0	0	0	37.427	44.7755	44.9335	0	0	0	2.44395e-28	No detected in VvSUC27-OE fruits	down
gene1019	31	40	32	0	0	0	8.35363	9.94622	8.38202	0	0	0	5.63543e-20	No detected in VvSUC27-OE fruits	down
gene12581	57	65	46	0	0	0	3.45619	3.70784	2.73011	0	0	0.0606406	5.14372e-31	No detected in VvSUC27-OE fruits	down
gene12696	479	663	440	0	0	0	156.488	189.714	139.289	0.312	0	0	1.52944e-46	No detected in VvSUC27-OE fruits	down
gene13051	43	29	48	0	0	0	2.15287	1.4589	2.37016	0	0	0	2.21885e-19	No detected in VvSUC27-OE fruits	down
gene13167	75	85	48	0	0	0	5.5404	5.8575	3.53582	0	0	0	9.12571e-20	No detected in VvSUC27-OE fruits	down
gene13417	28	44	32	0	0	0	1.2261	1.86488	1.41479	0	0	0	6.52644e-19	No detected in VvSUC27-OE fruits	down
gene13865	32	60	28	0	0	0	1.05916	1.93622	0.921695	0	0	0	6.93645e-09	No detected in VvSUC27-OE fruits	down
gene13954	135	165	97	0	0	0	17.7585	20.9584	12.7303	0	0	0	1.66827e-26	No detected in VvSUC27-OE fruits	down
gene14120	49	58	30	0	0	0	1.07856	1.272	0.667255	0.0213307	0	0	1.43001e-14	No detected in VvSUC27-OE fruits	down
gene14301	51	60	47	0	0	0	4.75632	5.41502	4.23844	0	0	0	2.58864e-29	No detected in VvSUC27-OE fruits	down
gene14652	50	45	39	0	0	0	2.22465	1.77576	1.77248	0.0625797	0	0	3.14079e-25	No detected in VvSUC27-OE fruits	down
gene17348	110	113	62	0	0	0	8.18722	8.19462	4.59659	0	0	0	2.78254e-19	No detected in VvSUC27-OE fruits	down
gene18135	32	37	46	0	0	0	2.64008	2.84478	3.67691	0	0	0	5.191e-22	No detected in VvSUC27-OE fruits	down
gene18491	42	37	33	0	0	0	1.15463	1.01794	0.913618	0	0	0	1.67889e-21	No detected in VvSUC27-OE fruits	down
gene18495	76	81	71	0	0	0	1.93436	2.05369	1.78856	0	0	0	2.18944e-41	No detected in VvSUC27-OE fruits	down
gene18603	214	262	173	0	0	0	8.37457	10.2804	6.94768	0	0	0	4.53232e-42	No detected in VvSUC27-OE fruits	down
gene18641	248	253	194	0	0	0	40.6452	39.4485	31.2716	0.156712	0	0	4.76235e-73	No detected in VvSUC27-OE fruits	down
gene19958	34	35	43	0	0	0	1.1201	1.14027	1.4193	0	0	0	1.67889e-21	No detected in VvSUC27-OE fruits	down
gene2002	150	126	113	0	0	0	9.89024	8.10639	7.43942	0	0	0	8.76578e-59	No detected in VvSUC27-OE fruits	down
gene20901	30	39	23	0	0	0	0.996421	1.26981	0.75282	0	0	0	3.26973e-16	No detected in VvSUC27-OE fruits	down
gene20902	245	354	167	0	0	0	7.8009	11.1737	5.34148	0	0	0	1.45581e-18	No detected in VvSUC27-OE fruits	down
gene20904	112	139	78	0	0	0	3.53461	4.28073	2.47951	0	0	0	2.06439e-22	No detected in VvSUC27-OE fruits	down
gene20906	212	252	167	0	0	0	6.73386	7.90538	5.32892	0	0	0	7.6261e-43	No detected in VvSUC27-OE fruits	down
gene20908	166	204	101	0	0	0	5.06295	6.13111	3.10797	0	0	0	2.99114e-19	No detected in VvSUC27-OE fruits	down
gene21038	86	99	66	0	0	0	3.95418	4.39632	2.9694	0	0	0	7.45844e-33	No detected in VvSUC27-OE fruits	down
gene21043	41	32	26	0	0	0	1.75376	1.34468	1.14306	0	0	0	2.67196e-19	No detected in VvSUC27-OE fruits	down
gene21049	51	51	37	0	0	0	2.09843	2.09254	1.5217	0	0	0	4.40321e-26	No detected in VvSUC27-OE fruits	down
gene21053	44	79	33	0	0	0	2.10783	3.55084	1.56156	0	0	0	7.77219e-09	No detected in VvSUC27-OE fruits	down
gene22220	23	46	23	0	0	0	1.3209	2.52683	1.2916	0	0	0	2.78075e-08	No detected in VvSUC27-OE fruits	down
gene23516	172	223	120	0	0	0	15.2233	18.3784	10.5086	0	0	0	7.53549e-23	No detected in VvSUC27-OE fruits	down
gene23963	238	237	173	0	0	0	34.5401	33.0351	24.8587	0	0	0	2.90301e-54	No detected in VvSUC27-OE fruits	down
gene23965	280	309	201	0	0	0	332.976	274.837	223.265	0	0	0	1.12082e-42	No detected in VvSUC27-OE fruits	down
gene24773	95	114	87	0	0	0	63.7044	60.3257	55.0507	0	0	0	1.82358e-53	No detected in VvSUC27-OE fruits	down
gene24777	39	60	41	0	0	0	28.7452	33.9729	28.0308	0	0	0	5.41149e-20	No detected in VvSUC27-OE fruits	down
gene25560	68	85	83	0	0	0	1.52428	1.88918	1.8564	0	0	0	8.77925e-43	No detected in VvSUC27-OE fruits	down
gene25836	27	48	58	0	0	0	1.63057	2.81824	3.57352	0.0596583	0	0	4.30691e-12	No detected in VvSUC27-OE fruits	down
gene25915	44	50	42	0	0	0	1.59243	1.76038	1.50806	0	0	0	1.429e-25	No detected in VvSUC27-OE fruits	down
gene26294	113	97	122	0	0	0	30.2352	22.7413	31.238	0	0	0	1.37664e-59	No detected in VvSUC27-OE fruits	down
gene26460	277	260	219	0	0	0	22.1621	20.2606	17.2867	0	0	0	6.32799e-96	No detected in VvSUC27-OE fruits	down
gene26629	29	28	32	0	0	0	1.59626	1.52341	1.75964	0	0	0	1.34367e-17	No detected in VvSUC27-OE fruits	down
gene26717	75	88	50	0	0	0	3.4008	3.8795	2.28181	0.0437383	0	0	2.59222e-20	No detected in VvSUC27-OE fruits	down
gene27107	183	186	137	0	0	0	11.0482	11.0145	8.21118	0	0	0	2.68124e-54	No detected in VvSUC27-OE fruits	down
gene27726	49	38	24	0	0	0	6.32401	4.71443	3.18516	0	0	0	2.75798e-12	No detected in VvSUC27-OE fruits	down
gene27759	162	134	129	0	0	0	3.19643	2.66743	2.56328	0.020161	0	0	1.76714e-73	No detected in VvSUC27-OE fruits	down
gene28377	35	43	60	0	0	0	3.39157	4.19458	5.86301	0.112301	0	0.114617	3.05451e-17	No detected in VvSUC27-OE fruits	down
gene28749	184	166	163	0	0	0	7.84651	6.94335	6.9674	0	0	0	8.57109e-93	No detected in VvSUC27-OE fruits	down
gene28904	35	33	28	0	0	0	1.04327	1.3389	0.849694	0	0	0	8.62226e-19	No detected in VvSUC27-OE fruits	down
gene2995	193	226	162	0	0	0	45.1624	47.3456	36.7416	0	0	0	2.15015e-55	No detected in VvSUC27-OE fruits	down
gene30170	55	53	28	0	0	0	4.54388	4.04488	2.25427	0	0	0	1.87044e-13	No detected in VvSUC27-OE fruits	down
gene30208	34	62	35	0	0	0	2.16443	3.87553	2.23895	0	0	0	1.09516e-11	No detected in VvSUC27-OE fruits	down
gene30245	59	66	53	0	0	0	4.61028	4.95867	4.08518	0	0	0	9.95919e-33	No detected in VvSUC27-OE fruits	down
gene334	30	39	29	0	0	0	1.57484	2.01851	1.52888	0	0	0	3.93924e-19	No detected in VvSUC27-OE fruits	down
gene4378	28	58	27	0	0	0	1.00559	2.07047	1.00014	0	0	0	6.26236e-08	No detected in VvSUC27-OE fruits	down
gene5484	77	90	73	0	0	0	2.68737	3.12741	2.568	0	0	0	1.73145e-43	No detected in VvSUC27-OE fruits	down
gene5485	70	124	87	0	0	0	2.60423	4.44687	3.17402	0	0	0	9.82065e-20	No detected in VvSUC27-OE fruits	down
gene5486	105	165	104	0	0	0	4.146	6.7159	4.21863	0	0	0	4.74311e-23	No detected in VvSUC27-OE fruits	down
gene7375	43	39	29	0	0	0	2.11409	1.9192	1.45303	0	0	0	2.48257e-21	No detected in VvSUC27-OE fruits	down
gene821	28	43	24	0	0	0	1.08584	1.62967	0.932787	0	0	0	9.95487e-13	No detected in VvSUC27-OE fruits	down
gene9749	252	245	285	0	1	0	8.97644	8.58948	10.1035	0	0.035973	0	8.36886e-142	-9.61733	down
gene1393	901	798	623	2	0	1	42.5688	37.1607	29.5145	0.139834	0	0.0927659	9.25929e-68	-9.60209	down
gene4238	590	921	438	1	2	0	35.8462	54.7009	26.2593	0.117695	0.120928	0	3.95936e-19	-9.3508	down
gene20476	4690	4350	3263	7	6	11	209.17	191.545	145.906	0.347391	0.267078	0.523804	2.1231e-84	-9.00637	down
gene18520	356	385	269	0	2	0	17.7389	18.7969	13.3129	0	0.0998649	0.0492613	1.6517e-55	-8.98656	down
gene20097	291	280	193	1	1	0	10.3225	9.86478	6.90144	0.0695157	0.0373937	0.0342638	3.39001e-40	-8.58473	down
gene27229	111	121	97	0	1	0	4.2031	4.46517	3.5989	0.0358827	0.03705	0	3.15835e-57	-8.36835	down
gene15320	89	123	86	0	1	0	3.01319	4.13362	2.89912	0.0330045	0.0336124	0	2.084e-31	-8.22569	down
gene13731	5947	5387	4163	9	22	23	172.507	155.762	120.563	0.284662	0.643257	0.673572	2.89519e-83	-8.16934	down
gene5039	421	461	531	1	2	2	15.4427	16.6913	19.2437	0.0710105	0.0728268	0.106046	1.36037e-109	-8.14734	down
gene23106	89	104	85	0	1	0	8.57822	8.82677	8.23498	0	0.0885195	0	1.8168e-48	-8.12537	down
Solanum_lycopersicum_newGene_3059	230	251	336	3	0	0	1.92132	2.10522	2.82319	0.0328096	2.24798e-23	3.14752e-47	1.7431e-41	-8.09739	down
gene19355	317	278	220	1	2	0	6.59785	5.74366	4.53192	0.0405285	0.0415974	0.0200629	4.85092e-51	-8.09263	down
gene18867	250	244	252	0	2	1	2.35446	2.3003	2.39066	0	0.0191799	0.018182	2.83357e-131	-7.96273	down
gene24930	1328	1262	1030	7	8	0	29.9189	28.1811	23.2967	0.181188	0.181789	0.0223364	2.19362e-116	-7.92209	down
gene2377	64	86	64	0	0	1	1.74741	2.31995	1.72466	0	0	0.0521672	1.90476e-34	-7.74299	down
gene19356	16312	14818	11666	86	65	72	363.224	325.549	258.035	1.91551	1.43092	1.61631	3.26081e-90	-7.58973	down
gene22554	196	245	135	0	1	2	18.9294	22.8419	12.9209	0.0927849	0.0953614	0.286486	3.12311e-22	-7.58816	down
gene19391	271	266	228	0	4	0	12.1094	11.6878	10.1693	0.0434221	0.177398	0.0436867	1.52508e-126	-7.58567	down
gene1743	131	100	140	0	2	0	11.1085	8.04008	11.7212	0	0.166172	0.08324	7.49751e-44	-7.54148	down
gene4413	93	167	84	0	2	0	2.88465	5.11384	2.58527	0.0300459	0.0621097	0	6.07404e-12	-7.43294	down
gene15745	57	45	55	0	1	0	4.84662	3.67803	4.70317	0	0.0846117	0	1.34821e-27	-7.30085	down
gene26619	32	57	44	0	1	0	2.04582	3.45937	2.72152	0	0.0621569	0.0613085	1.95058e-15	-7.06186	down
gene5275	91	81	80	0	2	0	2.54704	2.23379	2.23793	0.0271466	0.0555092	0	1.89636e-42	-6.98358	down
gene18558	70	92	71	0	2	0	8.11062	9.7405	7.97954	0.110763	0.216181	0.11482	3.60322e-39	-6.87067	down
gene20117	4436	4172	3048	22	43	36	170.766	157.454	116.947	0.866211	1.65359	1.43255	1.51687e-59	-6.85556	down
gene23070	90	113	111	0	1	2	2.80797	3.41902	3.51078	0	0.0438356	0.106044	4.73347e-52	-6.71276	down
gene3349	31	37	34	1	0	0	1.39594	1.63094	1.52647	0.0876972	0	0	2.08503e-18	-6.68068	down
gene1804	280	246	243	1	5	2	9.65446	8.34789	8.28498	0.0659367	0.169382	0.100607	2.03292e-128	-6.59212	down
Solanum_lycopersicum_newGene_1834	103	104	72	0	3	0	45.0759	42.792	33.1133	0.201641	1.55326	0.666071	4.90371e-31	-6.54556	down
gene1391	86	114	70	1	2	0	5.79013	7.43071	4.67433	0.129176	0.130467	0.0642374	8.92027e-22	-6.49899	down
gene20116	6618	6121	4460	60	61	71	252.825	231.885	171.104	2.28917	2.27677	2.73217	1.21156e-52	-6.49016	down
gene14266	481	555	484	5	7	5	12.3181	14.0335	12.3318	0.150604	0.180301	0.148803	4.74195e-170	-6.48788	down
gene28713	32	32	24	0	1	0	1.43306	1.36418	1.07511	0	0.0432448	0	4.51282e-16	-6.46581	down
gene28042	146	90	100	0	1	3	5.99161	3.90359	3.83311	0	0.0404424	0.223594	1.83523e-20	-6.39474	down
gene20194	24	29	26	1	0	0	0.936941	1.09096	1.02664	0.0750338	0	0.0367574	1.43333e-14	-6.31205	down
gene3437	24	23	29	0	0	1	0.716534	0.666916	0.848458	0	0	0.057384	4.5325e-14	-6.24924	down
Solanum_lycopersicum_newGene_1343	203	194	129	0	3	4	70.0204	58.4619	42.6709	0	0.95353	1.81816	1.28313e-27	-6.2351	down
gene15288	45	57	38	0	1	1	2.16855	2.67082	1.80271	0.0459332	0.0468178	0.0912348	3.30441e-23	-6.13329	down
gene6708	24	24	22	0	0	1	0.975203	0.959359	0.872608	0.0387933	0	0.0769624	4.60062e-13	-6.13066	down
gene4617	36	53	38	1	1	0	1.86634	2.69639	1.9694	0.10127	0.0518481	0	1.98334e-20	-5.99614	down
gene24869	58	35	29	0	1	1	2.12748	1.25745	1.07423	0.0355738	0.0364409	0.0710116	2.25021e-09	-5.93442	down
gene24023	58	68	55	0	0	3	3.03694	3.51114	2.88836	0	0	0.20348	3.35033e-29	-5.91634	down
gene24681	52	62	47	3	0	0	3.52712	4.03874	3.10486	0.2588	0	0.06682	6.66159e-26	-5.75425	down
gene29626	340	354	366	3	8	9	11.246	11.6001	12.0795	0.129544	0.264899	0.319753	6.42206e-170	-5.7323	down
gene8474	100	121	97	0	1	5	5.16423	6.16723	4.94018	0	0.0510249	0.29707	2.53914e-49	-5.73022	down
gene24716	65	82	64	0	4	0	4.05076	4.85568	3.94517	0	0.239933	0.0622393	3.95716e-33	-5.72756	down
gene1998	143	138	171	3	1	5	4.00681	3.807	4.75247	0.108353	0.0278173	0.16125	3.44307e-69	-5.65439	down
gene19608	163	215	203	5	6	1	5.84385	7.61063	7.29401	0.21044	0.216626	0.0693172	3.782e-56	-5.60423	down
gene9806	31	37	23	0	1	1	10.3818	10.64	7.18627	0.305998	0.293413	0.686574	1.71652e-15	-5.51179	down
gene25370	25	26	37	1	1	0	0.808371	0.815377	1.17253	0.0618249	0.031623	0	5.30582e-15	-5.46664	down
gene11300	28	61	42	0	2	1	0.892142	1.93345	1.33292	0	0.063201	0.0613756	6.81245e-09	-5.45347	down
gene7869	697	678	503	13	10	20	25.2872	24.1399	18.1442	0.496623	0.36532	0.74155	1.45927e-49	-5.45333	down
gene18442	22	35	30	0	2	0	0.430092	0.672924	0.589809	0	0.0384069	0.0185764	7.71066e-15	-5.44946	down
gene12569	200	182	167	6	4	3	10.7144	9.48778	8.89037	0.365301	0.213377	0.210453	1.97108e-82	-5.40624	down
gene16294	39	36	50	2	0	1	2.1698	1.93088	2.77969	0.160614	0	0.105807	4.87961e-20	-5.38665	down
gene7876	267	218	223	9	4	4	14.2528	11.4571	11.8246	0.521547	0.21261	0.262833	4.89437e-80	-5.38621	down
gene29110	110	100	110	5	1	2	4.23075	3.805	4.24133	0.225731	0.0389002	0.113132	2.34935e-47	-5.32812	down
gene25957	117	68	93	4	1	2	17.2553	9.55943	13.3419	0.703343	0.142759	0.44637	1.02387e-17	-5.31733	down
gene23292	75	87	60	0	5	1	1.94668	2.29442	1.58845	0.0318596	0.12609	0.0631592	2.83291e-28	-5.21508	down
gene8467	24	23	27	1	0	1	1.46413	1.33646	1.64164	0.115687	0	0.115286	1.026e-12	-5.21418	down
gene21674	28	40	38	0	3	0	1.2452	1.76775	1.67892	0.0428619	0.131795	0	5.61796e-17	-5.14942	down
gene9777	84	71	55	0	0	6	7.86488	6.34227	5.03355	0	0	0.656201	1.01104e-22	-5.13062	down
gene17575	30	40	34	0	2	1	1.94701	2.54636	2.19457	0.0629644	0.129986	0.12704	1.17632e-16	-5.12028	down
gene1468	66	60	64	3	1	2	8.76241	7.69182	8.28075	0.508568	0.130535	0.398694	8.03854e-28	-4.99045	down
gene27783	57	68	62	1	5	0	1.54554	1.81787	1.67355	0.0525903	0.134897	0	2.42869e-27	-4.96865	down
gene24995	39	48	35	0	3	1	5.30576	5.74558	4.5582	0	0.371739	0.266332	1.15913e-18	-4.93596	down
gene27195	890	916	735	30	25	29	30.4335	30.908	24.9052	1.0244	0.846676	0.992074	3.82934e-92	-4.92418	down
gene5496	42	43	36	0	3	1	0.478519	0.488891	0.414153	0	0.0343858	0.0219482	1.67292e-18	-4.92399	down
gene14803	145	151	149	5	7	3	8.43352	8.61651	8.63207	0.33996	0.406515	0.227445	1.6448e-62	-4.89674	down
gene6362	109	128	117	9	2	1	49.3172	46.2323	51.0367	4.32598	0.771811	0.996851	1.36254e-49	-4.89002	down
gene15976	95	62	48	0	3	4	3.41905	2.19793	1.71157	0	0.107827	0.176353	6.23213e-10	-4.87549	down
gene14033	34	29	24	0	3	0	1.2946	1.1166	0.940023	0	0.111509	0.036309	6.15851e-14	-4.86429	down
gene11185	169	154	137	3	9	4	9.37077	8.40972	7.56076	0.216487	0.503279	0.272124	2.98758e-64	-4.85091	down
gene11713	932	813	611	33	23	29	28.1042	24.1947	18.4277	1.00364	0.692749	0.871462	2.04796e-31	-4.79808	down
gene5141	324	432	297	13	8	17	103.036	123.131	91.4696	4.21845	2.34206	5.91196	5.55984e-30	-4.79727	down
gene27853	34	24	25	1	0	2	0.617531	0.435264	0.469697	0.0356626	0	0.0523251	2.68366e-13	-4.79358	down
gene27227	136	99	122	1	10	2	3.97886	2.86918	3.55541	0.0571569	0.294728	0.0858616	2.34457e-37	-4.78492	down
gene22772	187	182	123	9	8	1	12.7045	11.9554	8.3142	0.654098	0.535015	0.13347	2.77565e-24	-4.77962	down
gene862	159	163	167	5	4	9	14.3366	13.974	14.602	0.513458	0.346598	0.881312	1.30919e-67	-4.76813	down
gene7126	64	32	39	4	0	1	2.51472	1.24239	1.54105	0.191721	0	0.075791	2.53712e-08	-4.76143	down
gene11136	56	40	38	1	0	4	2.04632	1.38301	1.31432	0.0906813	0	0.227333	5.22782e-18	-4.74677	down
gene12427	712	710	783	39	19	26	29.9672	29.78	32.8801	1.61325	0.814914	1.11699	3.69995e-272	-4.71988	down
gene6982	102	80	101	6	3	2	1.55113	1.25892	1.65546	0.107044	0.0534198	0.0512765	6.3489e-39	-4.69155	down
gene16699	428	420	327	20	16	10	12.6587	12.2282	9.60223	0.603357	0.470235	0.316724	1.30518e-54	-4.68097	down
gene5140	1215	1361	1116	47	36	62	34.9789	38.6609	30.865	1.29211	0.987117	1.75841	1.23133e-115	-4.67516	down
gene23134	45	47	35	3	0	2	1.77454	1.78908	1.36212	0.151778	0	0.113039	1.23011e-18	-4.67227	down
gene24471	43	25	31	1	0	3	0.675929	0.38983	0.492934	0.0306935	0	0.0602348	6.30811e-12	-4.6322	down
gene8433	391	362	309	13	11	19	30.5473	27.5291	24.0206	1.05683	0.848309	1.54194	1.89132e-74	-4.63099	down
gene15860	25	23	26	0	3	0	1.03016	0.904541	1.05686	0	0.121396	0.0385989	7.40882e-12	-4.63078	down
gene3398	6230	5409	4529	203	221	231	197.179	168.539	142.434	6.39007	6.84147	7.24074	1.39637e-53	-4.63063	down
gene2475	144	96	72	1	11	1	6.54011	4.23255	3.23661	0.0894693	0.494444	0.0880383	8.06113e-10	-4.59094	down
gene18616	217	170	212	4	12	9	11.4482	8.66987	11.1579	0.257317	0.623744	0.517895	9.39052e-57	-4.58728	down
gene9330	23	24	24	0	2	1	0.859528	0.87166	0.896953	0	0.072238	0.0708916	2.22038e-11	-4.56948	down
gene9353	97	88	71	6	2	3	3.13392	2.81744	2.2696	0.219752	0.0645938	0.124593	1.60954e-34	-4.54655	down
gene19727	200	166	119	3	13	5	6.95397	5.69638	4.13027	0.136062	0.450552	0.201815	4.614e-18	-4.53491	down
gene13916	104	64	84	3	4	4	3.45631	2.09689	2.77928	0.127877	0.131793	0.158509	2.87224e-18	-4.52268	down
gene6354	696	795	736	32	32	34	59.9262	65.874	62.7237	2.74585	2.7088	3.03975	1.30874e-204	-4.51145	down
gene13448	61	69	71	0	5	4	1.62737	2.13472	2.11737	0.0302138	0.152219	0.115688	3.16479e-27	-4.48529	down
gene11645	117	118	75	4	6	4	35.1902	30.5895	21.9225	1.42591	1.66159	1.59072	1.17908e-18	-4.47428	down
gene25116	255	256	219	9	8	16	8.07884	7.96822	6.87828	0.307924	0.254789	0.527573	7.84181e-98	-4.47181	down
gene6830	221	213	256	6	18	8	18.5485	16.998	21.0252	0.564232	1.45664	0.75313	1.34289e-82	-4.43585	down
gene4392	120	123	92	3	8	5	4.55791	4.56634	3.46612	0.147418	0.305629	0.221819	5.25133e-37	-4.3932	down
gene8564	2153	2067	1654	94	95	92	78.3447	72.8336	59.7063	3.41376	3.37601	3.37008	1.17834e-64	-4.39104	down
gene4957	278	291	198	12	17	9	8.95455	9.18815	6.3549	0.409753	0.544905	0.310535	6.85154e-28	-4.34097	down
gene14336	184	186	171	7	8	12	169.892	135.911	149.599	6.76428	6.1661	13.3228	8.24975e-70	-4.32922	down
Solanum_lycopersicum_newGene_2094	52	71	89	5	6	0	5.75277	7.8205	9.9568	0.587548	0.753309	2.66769e-06	3.67055e-14	-4.27572	down
gene23142	318	301	303	12	19	18	6.0395	5.68351	5.77273	0.24391	0.378216	0.349798	5.40046e-120	-4.23885	down
gene6862	178	168	154	8	13	6	5.97987	5.63166	5.21084	0.298502	0.44207	0.227433	5.39469e-63	-4.21667	down
gene21481	72	79	52	7	2	2	3.61784	3.83456	2.56476	0.379766	0.0977957	0.145616	6.58846e-20	-4.21261	down
gene206	78	62	44	7	3	0	3.04856	2.38479	1.69313	0.301166	0.116269	0.0379654	2.21757e-12	-4.20922	down
gene27004	3709	3150	2663	167	168	184	70.5513	59.1257	50.7383	3.18091	3.17269	3.51223	2.73095e-43	-4.20259	down
gene14242	804	823	565	40	31	50	25.8751	26.2016	18.2928	1.30527	1.01314	1.63123	3.89505e-29	-4.18412	down
gene7643	22	45	59	2	3	2	2.56494	4.81188	6.72209	0.333168	0.327115	0.345116	9.34929e-06	-4.1755	down
gene16518	146	183	119	7	7	11	5.40813	6.68714	4.34808	0.285607	0.256905	0.430839	1.33009e-21	-4.16832	down
gene2597	544	501	552	27	35	29	9.6489	8.77603	9.77187	0.484529	0.630521	0.516486	8.38367e-212	-4.13861	down
gene21120	36	56	48	3	4	1	1.03248	1.55589	1.38751	0.111518	0.113268	0.0553223	2.37086e-17	-4.13586	down
gene11746	1378	1118	1055	68	63	77	28.7909	23.2766	21.9689	1.41513	1.30426	1.62675	1.9316e-52	-4.0986	down
gene3531	173	151	151	7	14	7	10.1212	8.3307	8.6868	0.450619	0.785292	0.459206	2.91685e-58	-4.08993	down
gene18303	186	131	156	14	8	6	5.66027	4.01986	4.76244	0.445287	0.230594	0.22232	2.59583e-30	-4.08439	down
gene3376	812	839	857	56	39	61	38.4647	38.6154	40.2424	2.61534	1.83055	2.91086	0	-4.01198	down
gene4296	354	337	392	25	17	26	19.2154	17.7409	21.1911	1.3847	0.92413	1.41809	1.7533e-128	-3.99842	down
gene1928	167	199	187	13	15	7	14.2685	16.2491	15.6696	1.1459	1.24591	0.677544	1.13822e-66	-3.98795	down
gene21122	93	70	89	5	4	7	2.8586	2.02831	2.65578	0.182485	0.124902	0.24062	1.4323e-30	-3.98188	down
gene1495	25	36	48	3	4	0	1.0702	1.48275	2.02732	0.1619	0.164875	0	6.82688e-09	-3.96801	down
gene17002	639	775	746	39	61	39	10.202	12.5376	12.1237	0.6377	1.09105	0.623994	5.62953e-92	-3.9634	down
Solanum_lycopersicum_newGene_53	210	219	222	15	13	14	2.68983	2.94416	3.14066	0.524045	0.461203	0.49042	1.61861e-78	-3.95954	down
gene25401	54	47	37	2	6	1	6.43902	5.41568	4.40069	0.348367	0.705569	0.235567	1.4512e-17	-3.94478	down
gene21551	152	115	114	12	6	7	4.50574	3.40631	3.36876	0.376818	0.180481	0.231928	1.61915e-29	-3.93552	down
gene21921	83	115	98	3	6	11	2.55791	3.5793	3.05851	0.130469	0.187181	0.392034	5.52138e-29	-3.89154	down
gene28765	56	51	40	6	3	1	1.28863	1.17301	0.916112	0.15687	0.0689749	0.0446802	2.65049e-18	-3.88469	down
gene16170	58	82	64	4	7	3	3.92002	5.36076	4.27444	0.327967	0.466908	0.26593	9.55937e-23	-3.87103	down
gene19420	468	398	456	24	33	35	17.8174	14.9835	17.1716	0.917224	1.26242	1.35565	1.61279e-113	-3.84979	down
gene22619	41	51	40	3	5	2	1.64311	2.04708	1.60898	0.15612	0.200227	0.116683	4.30325e-16	-3.72848	down
gene20370	70	67	61	5	7	3	2.32899	2.19672	2.03021	0.194967	0.233117	0.129293	5.38952e-23	-3.72842	down
gene20601	192	253	157	11	19	16	6.06669	7.88521	4.99362	0.375121	0.608417	0.529076	3.65765e-16	-3.71529	down
gene23931	351	387	302	21	34	25	8.81459	9.45162	7.63356	0.51209	0.865986	0.647806	6.40206e-55	-3.70578	down
gene24379	41	38	37	0	9	0	0.799816	0.745492	0.727974	0.0191452	0.176263	0	2.55062e-14	-3.69437	down
gene20863	41	36	45	3	4	3	7.75824	6.64715	8.42917	0.726132	0.746527	0.761036	1.21796e-14	-3.61413	down
gene9434	54	49	43	6	6	0	4.16645	3.79254	3.28376	0.519011	0.464163	0.075554	4.95371e-17	-3.61211	down
gene26802	177	199	202	13	23	12	3.53792	3.92907	3.98702	0.277239	0.467007	0.255507	1.8597e-63	-3.59559	down
gene9705	185	204	233	15	15	22	9.41505	10.2931	11.8177	0.791716	0.765094	1.13997	1.18402e-54	-3.5851	down
gene23489	97	101	84	6	7	11	4.44799	4.55771	3.84541	0.309405	0.317902	0.527385	9.57532e-31	-3.55915	down
gene11778	113	100	55	14	5	4	3.91647	3.44948	1.9064	0.504724	0.185853	0.166659	5.69769e-08	-3.54915	down
gene1467	941	979	949	73	87	98	78.4935	78.7341	78.6832	6.11039	7.07914	8.35029	0	-3.48009	down
gene10028	44	51	38	2	5	5	1.54759	1.76742	1.32394	0.101751	0.176475	0.203271	3.58105e-15	-3.47499	down
gene13815	617	609	593	58	61	46	19.2956	18.7467	18.4805	1.8389	1.93573	1.45585	8.33447e-206	-3.4682	down
gene18448	38	34	48	4	3	4	2.94384	2.52805	3.66308	0.368217	0.226442	0.372839	7.80621e-14	-3.45256	down
gene24943	59	57	68	8	7	2	1.9834	1.88125	2.25032	0.290763	0.231601	0.0954478	6.17783e-20	-3.44268	down
gene18556	39	32	37	4	5	1	4.14198	3.06178	3.76775	0.495377	0.50537	0.208011	1.23624e-12	-3.43945	down
gene1162	34	48	26	3	4	3	2.59717	3.58594	2.04718	0.303108	0.306337	0.307614	2.24836e-08	-3.43859	down
gene27538	178	197	159	19	18	13	10.9009	11.4537	9.64307	1.1885	1.0619	0.828138	1.11588e-55	-3.42265	down
gene25848	135	140	118	18	7	12	3.58255	3.66245	3.13685	0.494338	0.185803	0.335156	1.27826e-40	-3.41459	down
gene27969	2334	2502	2464	190	226	271	67.6443	71.7508	71.4774	5.50978	6.52546	7.87638	0	-3.41442	down
gene12614	735	728	679	75	57	71	25.8624	25.079	23.9459	2.65666	2.01829	2.57921	4.98833e-238	-3.40469	down
gene23856	49	49	37	3	5	5	4.82642	4.67394	3.63795	0.386405	0.483599	0.590446	5.83582e-15	-3.38127	down
gene21464	264	332	365	37	34	23	19.0209	23.0875	25.9757	2.63648	2.40523	1.68072	5.39488e-31	-3.3597	down
gene6429	58	71	74	4	11	5	2.54559	3.09079	3.23203	0.211646	0.48361	0.259432	3.32557e-21	-3.34893	down
gene23171	198	184	165	13	14	27	12.796	11.6621	10.6885	0.887172	0.916387	1.78162	8.69668e-56	-3.34479	down
Solanum_lycopersicum_newGene_2771	101	129	103	12	15	6	14.4947	17.2161	14.0751	1.82475	1.99034	1.045	2.85303e-32	-3.34121	down
gene16710	1149	1091	965	106	124	93	116.088	105.385	95.1718	10.3228	12.1816	9.62828	2.95643e-100	-3.31623	down
gene27997	2572	2621	2459	278	260	257	126.889	124.574	120.693	13.6439	12.7577	12.9267	0	-3.2722	down
gene18379	898	947	865	89	107	87	25.0352	26.1994	23.9613	2.4659	2.96607	2.43212	9.84815e-286	-3.26484	down
gene16354	108	121	133	12	18	8	3.37585	3.73834	4.17563	0.398774	0.570031	0.273852	1.21991e-35	-3.25781	down
gene13942	63	82	45	5	9	6	3.14016	4.01654	2.2096	0.286933	0.443267	0.336842	2.77165e-09	-3.25343	down
gene13791	174	208	202	22	19	21	23.4728	25.8299	26.5649	2.9805	2.43056	2.96469	9.22117e-58	-3.241	down
gene19373	73	73	79	6	10	8	4.12555	3.98802	4.39706	0.378388	0.543397	0.486273	1.6938e-22	-3.23394	down
gene24570	577	578	511	71	43	66	41.7542	39.8478	36.1053	5.09454	3.01915	4.8784	2.59483e-125	-3.21558	down
gene27812	300	206	324	23	32	36	8.61161	6.15337	9.42283	0.669063	1.07578	1.11647	4.80278e-16	-3.19382	down
gene8026	1301	1495	1221	126	158	161	100.631	109.714	92.4017	9.5846	11.7242	12.5756	7.69574e-69	-3.17938	down
gene27664	434	420	465	59	46	42	55.3884	49.9233	58.5657	7.50143	5.55569	5.54856	1.25621e-134	-3.17118	down
gene11217	183	203	184	18	17	30	5.39401	5.86317	5.43875	0.540832	0.525166	0.834734	2.02511e-54	-3.13705	down
gene16213	55	67	70	6	5	11	2.70825	3.23656	3.68725	0.341385	0.288556	0.630273	8.428e-19	-3.12994	down
gene22539	143	123	141	11	9	27	2.90898	2.40033	2.82579	0.247431	0.211637	0.569754	2.77241e-38	-3.11813	down
gene10340	77	111	97	12	6	15	2.87801	4.04555	3.5896	0.473042	0.222832	0.582151	6.36197e-20	-3.11531	down
gene19389	27	25	25	6	3	0	1.82403	1.70272	1.75049	0.463065	0.203531	0	9.19694e-09	-3.1044	down
gene11489	198	188	151	19	21	23	9.08641	8.46961	6.91546	0.890216	0.966802	1.07407	1.32827e-35	-3.09659	down
gene20372	83	87	76	7	14	8	10.7864	10.9092	9.76661	0.985622	1.7668	1.18619	2.61683e-23	-3.08998	down
gene6487	7495	6989	6315	954	807	694	138.906	127.628	113.78	15.1451	12.9451	11.2426	3.00313e-103	-3.08836	down
gene15663	51	47	46	8	3	6	2.67626	2.39274	2.37824	0.456033	0.155452	0.354386	2.12447e-14	-3.08788	down
gene21697	61	49	34	2	8	7	2.17614	1.73736	1.22521	0.103936	0.282378	0.275791	7.4988e-09	-3.08693	down
gene21270	25	37	31	5	5	1	2.19183	2.89811	2.58301	0.484844	0.403475	0.167723	4.4726e-10	-3.08661	down
gene6338	136	149	137	21	18	11	5.12613	5.52707	5.17509	0.812617	0.682652	0.440975	3.37057e-39	-3.0833	down
gene20018	2529	2714	2405	313	286	308	61.9461	65.6429	59.1441	7.73353	7.01707	7.5199	3.57796e-192	-3.08123	down
gene26091	1201	1203	1211	144	142	144	121.886	112.173	120.757	14.4577	13.4009	14.9702	0	-3.07687	down
gene295	42	66	51	8	9	2	2.80743	4.24563	3.2177	0.520161	0.542509	0.191805	4.95986e-12	-3.07175	down
gene14509	132	135	107	10	21	14	21.6932	20.6127	17.1909	1.72967	3.25829	2.46382	1.93908e-34	-3.06028	down
gene18320	365	350	369	39	30	62	31.4198	29.5619	31.1663	3.28487	2.59512	5.32922	1.1874e-104	-3.05323	down
gene20300	127	139	87	15	17	11	2.59618	2.79396	1.76739	0.318777	0.348087	0.236843	1.22774e-13	-3.04307	down
Solanum_lycopersicum_newGene_1078	99	107	119	10	14	16	3.17428	3.37837	3.78639	0.342027	0.444727	0.52376	1.28685e-29	-3.02718	down
gene3717	75	87	48	8	12	6	2.10533	2.42709	1.33854	0.246525	0.339691	0.191233	5.25911e-09	-3.01971	down
gene23310	97	83	94	17	9	8	19.0183	15.0566	17.7981	3.32535	1.64714	1.77875	3.53857e-25	-3.01658	down
gene14381	251	297	314	38	38	31	6.17769	7.27023	7.74147	0.941413	0.942976	0.768136	3.80607e-51	-3.01567	down
gene28313	228	244	212	26	26	33	8.73851	9.12843	8.07544	1.00629	0.989478	1.26661	5.61113e-63	-3.01348	down
gene15390	1421	1409	1413	177	168	195	51.9039	50.1955	51.5306	6.41681	5.97895	7.15673	0	-2.97919	down
gene30175	93	78	80	6	19	7	8.29231	6.46825	7.02839	0.600447	1.65173	0.701359	8.21612e-23	-2.97707	down
gene2118	37	45	26	5	5	4	1.92054	2.28016	1.36973	0.309172	0.228799	0.235606	2.14599e-09	-2.95327	down
gene27757	34	55	34	7	4	5	3.38583	5.50988	3.44659	0.881009	0.44424	0.652404	6.42705e-08	-2.94836	down
gene1605	533	490	529	53	77	73	22.9659	20.4081	22.4299	2.24996	3.24226	3.19147	9.34151e-147	-2.93956	down
gene3272	113	106	139	23	5	19	11.8802	10.7602	14.1513	2.38079	0.516275	2.06475	7.32642e-24	-2.93439	down
gene1513	44	36	64	4	9	6	0.9434	0.767419	1.36549	0.104199	0.192309	0.143043	9.05278e-08	-2.927	down
gene1791	139	101	139	13	18	19	2.80965	2.02641	2.77722	0.274017	0.361476	0.391513	9.11506e-22	-2.92697	down
gene11456	3038	2794	2818	377	370	402	168.601	152.278	153.959	20.5498	19.9691	22.8045	1.81092366295687e-313	-2.91749	down
gene12226	144	123	145	12	27	16	3.2087	2.73311	3.25121	0.286079	0.610062	0.367432	6.9158e-36	-2.91035	down
gene157	410	400	348	53	48	54	7.06112	6.82645	5.95453	0.907108	0.828051	0.928912	4.13406e-83	-2.90654	down
gene16073	115	132	126	14	18	18	4.0895	4.63035	4.47075	0.519569	0.63662	0.65592	2.11421e-32	-2.90429	down
gene15409	31	33	33	4	3	6	0.855476	0.882128	0.899948	0.131154	0.0810613	0.183844	8.87016e-10	-2.9041	down
gene23238	39	43	51	5	6	7	9.5806	9.48471	12.1088	1.36337	1.36136	1.96987	1.53149e-12	-2.89027	down
gene11232	2403	2444	2345	350	298	327	79.0657	78.9102	77.1999	11.5465	9.81629	10.871	0	-2.88826	down
gene25550	603	569	577	51	86	100	28.9717	26.7382	27.7552	2.46746	4.3101	4.95521	1.56184e-162	-2.88818	down
gene23804	1904	1887	1883	226	284	265	128.515	124.05	125.234	15.021	18.7258	18.1249	0	-2.87727	down
gene17513	50	53	65	11	3	9	1.98841	2.03287	2.57214	0.4642	0.117287	0.384837	3.30294e-15	-2.87401	down
gene19131	448	420	429	56	64	58	6.66465	6.11044	6.00334	0.72385	0.938017	0.781772	1.64167e-118	-2.8705	down
gene11299	41	38	52	7	8	3	1.13646	1.05704	1.4463	0.215424	0.221511	0.107491	2.78956e-12	-2.86965	down
gene8052	445	556	440	57	80	63	28.5053	35.4234	28.1071	3.68024	5.0763	4.07815	3.9302e-35	-2.85441	down
gene2035	61	53	44	7	15	0	3.32043	2.84023	2.3787	0.421032	0.816981	0.0534201	1.56022e-13	-2.85125	down
gene26648	42	28	30	2	11	1	1.53019	1.01874	1.11793	0.108888	0.41006	0.0708465	2.60605e-08	-2.84259	down
gene21468	200	174	161	28	23	24	9.7528	8.1492	7.77607	1.38677	1.10707	1.20517	1.36385e-45	-2.83997	down
gene6990	231	239	236	37	22	40	13.6916	13.5313	13.6911	2.23717	1.28844	2.53918	7.23307e-61	-2.8392	down
gene21838	50	77	36	2	10	11	7.0462	10.352	5.04291	0.404233	1.34822	1.64519	4.84216e-05	-2.82958	down
gene15944	32	51	23	6	5	4	2.43147	3.90226	1.89881	0.845505	0.167746	0.821522	0.000111297	-2.82709	down
gene27498	940	813	848	125	135	109	43.0231	36.3903	39.1896	5.7723	7.07957	5.07956	5.48317e-110	-2.82281	down
gene21279	117	109	112	14	22	12	3.94092	3.58669	3.75061	0.490729	0.725412	0.424676	1.99831e-28	-2.82152	down
gene17091	119	131	143	17	22	17	3.33559	3.46552	3.9836	0.497521	0.68825	0.532855	5.89616e-33	-2.81643	down
gene6385	2223	2161	2197	286	321	334	125.783	119.681	123.317	16.0241	18.0342	18.9094	0	-2.81116	down
gene8721	635	507	449	63	66	99	17.4977	13.8556	12.39	1.7541	1.83074	2.74065	5.7206e-21	-2.80745	down
gene11696	71	50	88	5	17	8	12.4972	8.05857	14.9507	0.997186	2.76982	1.59608	1.68203e-08	-2.80559	down
gene16472	747	746	708	118	85	115	14.9708	14.6991	14.5632	2.71843	2.02079	2.39805	9.97694e-197	-2.79629	down
gene23173	178	124	132	14	29	20	3.08691	2.10689	2.28152	0.249444	0.495639	0.341403	1.49997e-15	-2.7893	down
gene11138	123	124	132	11	20	24	4.82799	5.04177	5.08651	0.361056	0.807346	0.927208	1.96387e-31	-2.78922	down
gene4559	85	109	122	17	16	13	4.84871	6.04492	6.88711	0.982948	0.900837	0.775669	2.06764e-19	-2.78589	down
gene8872	1108	1000	889	145	165	130	33.3301	29.9378	26.9816	4.40083	4.98124	3.93527	2.1892e-54	-2.7734	down
gene1383	93	97	75	13	11	15	1.10084	1.13306	0.894069	0.162358	0.130929	0.18159	3.76038e-22	-2.76954	down
gene5775	1130	1062	1042	175	161	147	18.7324	17.4532	17.3104	2.91925	2.66616	2.44936	1.50563e-276	-2.7487	down
gene6819	81	69	84	11	13	11	3.0749	2.59917	3.17098	0.438119	0.491628	0.44223	1.73487e-19	-2.74635	down
gene8053	548	566	534	72	77	98	35.2443	36.2143	34.1879	4.63228	4.90234	6.35256	4.74748e-144	-2.74305	down
[truncated: 1,430 more rows]
