# Supplementary material for: Ectopic Expression of VvSUC27 Induces Stenospermocarpy and Sugar Accumulation in Tomato Fruits
Source: Front Plant Sci. 2021 Nov 17;12:759047. doi: 10.3389/fpls.2021.759047 (PMC8637806; doi:10.3389/fpls.2021.759047)
Supplement: Supplementary file 3 [file Data_Sheet_3.XLSX]

## Sheet: WT_vs_VvSUC11-OE.annotation
Supplementary Table 5. All the annotated DEGs in VvSUC11-, VvSUC12-, and VvSUC27-OE fruits.
#ID	FDR	log2FC	regulated	Annotation
gene23106	7.51395e-46	No detected in VvSUC11-OE fruits	down	acanthoscurrin-2-like [Solanum lycopersicum]
gene24930	1.26908e-129	No detected in VvSUC11-OE fruits	down	alpha-L-arabinofuranosidase 1-like [Solanum lycopersicum]
gene20476	2.73977e-100	No detected in VvSUC11-OE fruits	down	aspartic proteinase CDR1-like [Solanum lycopersicum]
gene11572	2.58194e-12	No detected in VvSUC11-OE fruits	down	autophagy-related protein 18a-like [Solanum tuberosum]
gene1391	6.30852e-25	No detected in VvSUC11-OE fruits	down	auxin efflux facilitator SlPIN5 [Solanum lycopersicum]
gene7375	1.37528e-19	No detected in VvSUC11-OE fruits	down	B3 domain-containing transcription factor VRN1-like [Solanum lycopersicum]
gene24716	4.47448e-35	No detected in VvSUC11-OE fruits	down	cold shock protein 2-like [Solanum lycopersicum]
gene25915	2.06058e-23	No detected in VvSUC11-OE fruits	down	crocetin glucoside glucosyltransferase-like [Solanum lycopersicum]
Solanum_lycopersicum_newGene_1080	1.66855e-40	No detected in VvSUC11-OE fruits	down	cyclin-B2-4-like [Solanum tuberosum]
gene4378	4.92829e-08	No detected in VvSUC11-OE fruits	down	cytochrome P450 81D11-like [Solanum lycopersicum]
gene11713	6.61158e-58	No detected in VvSUC11-OE fruits	down	cytochrome P450 81E8 [Solanum lycopersicum]
gene18495	8.8147e-38	No detected in VvSUC11-OE fruits	down	cytochrome P450 CYP72A219-like [Solanum lycopersicum]
gene18491	9.68228e-20	No detected in VvSUC11-OE fruits	down	cytochrome P450 CYP72A219-like [Solanum lycopersicum]
gene19958	9.71286e-20	No detected in VvSUC11-OE fruits	down	cytokinin dehydrogenase 7-like [Solanum lycopersicum]
gene30208	8.465e-12	No detected in VvSUC11-OE fruits	down	cytosolic sulfotransferase 12-like [Solanum lycopersicum]
gene22220	2.20628e-08	No detected in VvSUC11-OE fruits	down	cytosolic sulfotransferase 12-like [Solanum lycopersicum]
gene26629	3.30534e-16	No detected in VvSUC11-OE fruits	down	cytosolic sulfotransferase 12-like [Solanum tuberosum]
gene5484	1.05918e-39	No detected in VvSUC11-OE fruits	down	deacetylvindoline O-acetyltransferase-like [Solanum lycopersicum]
gene5486	3.47569e-23	No detected in VvSUC11-OE fruits	down	deacetylvindoline O-acetyltransferase-like [Solanum lycopersicum]
gene5485	6.77295e-20	No detected in VvSUC11-OE fruits	down	deacetylvindoline O-acetyltransferase-like [Solanum lycopersicum]
gene24773	8.43213e-49	No detected in VvSUC11-OE fruits	down	defensin-like protein 155 [Solanum lycopersicum]
gene24777	4.04199e-20	No detected in VvSUC11-OE fruits	down	defensin-like protein 155 [Solanum lycopersicum]
Solanum_lycopersicum_newGene_1106	2.02142e-56	No detected in VvSUC11-OE fruits	down	defensin-like protein 290 [Solanum lycopersicum]
gene12696	9.70965e-47	No detected in VvSUC11-OE fruits	down	defensin-like protein 290 [Solanum lycopersicum]
Solanum_lycopersicum_newGene_1236	2.8011e-26	No detected in VvSUC11-OE fruits	down	defensin-like protein 290 [Solanum lycopersicum]
Solanum_lycopersicum_newGene_1107	2.46179e-24	No detected in VvSUC11-OE fruits	down	defensin-like protein 290 [Solanum lycopersicum]
gene24471	2.97071e-15	No detected in VvSUC11-OE fruits	down	DNA repair protein RAD16-like [Solanum lycopersicum]
gene27726	3.33962e-12	No detected in VvSUC11-OE fruits	down	early nodulin-like protein 1 [Solanum lycopersicum]
gene13865	5.45638e-09	No detected in VvSUC11-OE fruits	down	endoglucanase 13-like [Solanum lycopersicum]
gene20906	1.10129e-42	No detected in VvSUC11-OE fruits	down	flavonoid 3&apos;-monooxygenase-like [Solanum lycopersicum]
gene20904	2.15521e-22	No detected in VvSUC11-OE fruits	down	flavonoid 3&apos;-monooxygenase-like [Solanum lycopersicum]
gene20908	2.89349e-19	No detected in VvSUC11-OE fruits	down	flavonoid 3&apos;-monooxygenase-like [Solanum lycopersicum]
gene20902	1.19185e-18	No detected in VvSUC11-OE fruits	down	flavonoid 3&apos;-monooxygenase-like [Solanum lycopersicum]
gene20901	3.04072e-16	No detected in VvSUC11-OE fruits	down	flavonoid 3&apos;-monooxygenase-like [Solanum lycopersicum]
gene18442	6.716e-16	No detected in VvSUC11-OE fruits	down	flavonol synthase/flavanone 3-hydroxylase [Solanum lycopersicum]
gene5141	3.89267e-49	No detected in VvSUC11-OE fruits	down	forkhead box protein G1-like [Solanum lycopersicum]
gene19535	6.05663e-57	No detected in VvSUC11-OE fruits	down	gamma aminobutyrate transaminase 2-like [Solanum lycopersicum]
gene18641	9.83312e-72	No detected in VvSUC11-OE fruits	down	glucan endo-1,3-beta-glucosidase-like [Solanum lycopersicum]
gene13916	1.76667e-25	No detected in VvSUC11-OE fruits	down	glycerol-3-phosphate acyltransferase 5-like [Solanum lycopersicum]
gene13167	1.0506e-19	No detected in VvSUC11-OE fruits	down	glycine-rich cell wall structural protein-like [Solanum lycopersicum]
gene27759	5.78584e-70	No detected in VvSUC11-OE fruits	down	homeobox-leucine zipper protein HDG2-like [Solanum lycopersicum]
Solanum_lycopersicum_newGene_956	1.32433e-28	No detected in VvSUC11-OE fruits	down	hypothetical protein PHAVU_008G023200g [Phaseolus vulgaris]
Solanum_lycopersicum_newGene_2742	2.83659e-15	No detected in VvSUC11-OE fruits	down	hypothetical protein PHAVU_008G023200g [Phaseolus vulgaris]
gene11136	9.47568e-23	No detected in VvSUC11-OE fruits	down	laccase-14-like isoform X1 [Solanum lycopersicum]
gene28236	2.8082e-29	No detected in VvSUC11-OE fruits	down	LOW QUALITY PROTEIN: mannan endo-1,4-beta-mannosidase 3-like [Solanum lycopersicum]
gene334	1.36632e-17	No detected in VvSUC11-OE fruits	down	mannan endo-1,4-beta-mannosidase 4-like [Solanum lycopersicum]
gene23516	7.14297e-23	No detected in VvSUC11-OE fruits	down	minor allergen Alt a 7-like [Solanum lycopersicum]
Solanum_lycopersicum_newGene_2541	1.26609e-60	No detected in VvSUC11-OE fruits	down	non-specific lipid-transfer protein C, cotyledon-specific isoform-like [Solanum lycopersicum]
gene23963	2.40665e-53	No detected in VvSUC11-OE fruits	down	non-specific lipid-transfer protein C, cotyledon-specific isoform-like [Solanum lycopersicum]
gene23965	2.35645e-42	No detected in VvSUC11-OE fruits	down	non-specific lipid-transfer protein-like [Solanum lycopersicum]
gene17348	3.47538e-19	No detected in VvSUC11-OE fruits	down	organ-specific protein S2-like [Solanum lycopersicum]
gene30245	6.68648e-30	No detected in VvSUC11-OE fruits	down	paired amphipathic helix protein Sin3-like 3, partial [Solanum lycopersicum]
gene1019	2.3366e-18	No detected in VvSUC11-OE fruits	down	pectinesterase inhibitor-like [Solanum lycopersicum]
Solanum_lycopersicum_newGene_106	5.68964e-15	No detected in VvSUC11-OE fruits	down	peroxidase 24-like [Solanum tuberosum]
gene11645	2.44199e-27	No detected in VvSUC11-OE fruits	down	phytosulfokines 3-like [Solanum lycopersicum]
gene2995	3.89566e-55	No detected in VvSUC11-OE fruits	down	plantacyanin precursor [Solanum lycopersicum]
gene28042	9.43781e-24	No detected in VvSUC11-OE fruits	down	probable glycosyltransferase At3g42180 isoform X1 [Solanum lycopersicum]
Solanum_lycopersicum_newGene_2222	9.68228e-20	No detected in VvSUC11-OE fruits	down	probable indole-3-pyruvate monooxygenase YUCCA10 [Solanum lycopersicum]
gene23489	1.66305e-46	No detected in VvSUC11-OE fruits	down	probable purine permease 4 [Solanum lycopersicum]
Solanum_lycopersicum_newGene_862	1.62351e-16	No detected in VvSUC11-OE fruits	down	protein TAP1-like [Nicotiana tomentosiformis]
gene24869	6.60981e-11	No detected in VvSUC11-OE fruits	down	protein trichome birefringence-like 34 [Solanum lycopersicum]
gene1393	3.65868e-70	No detected in VvSUC11-OE fruits	down	protein trichome birefringence-like 38 [Solanum lycopersicum]
Solanum_lycopersicum_newGene_2243	1.00847e-21	No detected in VvSUC11-OE fruits	down	putative defensin-like protein 73 [Solanum lycopersicum]
gene18135	3.40863e-20	No detected in VvSUC11-OE fruits	down	putative expansin-B14 [Solanum lycopersicum]
gene27227	4.55852e-50	No detected in VvSUC11-OE fruits	down	putative flavonoid 3&apos;5&apos; hydroxylase [Solanum lycopersicum]
gene30170	2.09469e-13	No detected in VvSUC11-OE fruits	down	putative pectinesterase/pectinesterase inhibitor 22, partial [Solanum lycopersicum]
gene19391	1.81284e-128	No detected in VvSUC11-OE fruits	down	serine racemase-like [Solanum lycopersicum]
gene23238	5.94155e-23	No detected in VvSUC11-OE fruits	down	S-protein homologue precursor [Solanum lycopersicum]
gene25560	4.66825e-39	No detected in VvSUC11-OE fruits	down	subtilisin-like protease [Solanum lycopersicum]
gene15320	5.83828e-33	No detected in VvSUC11-OE fruits	down	terpene synthase [Solanum lycopersicum]
gene3349	3.32557e-18	No detected in VvSUC11-OE fruits	down	transcription factor bHLH95-like [Solanum lycopersicum]
gene14120	1.4102e-14	No detected in VvSUC11-OE fruits	down	ubiquitin carboxyl-terminal hydrolase 12-like [Solanum lycopersicum]
gene26294	9.49346e-55	No detected in VvSUC11-OE fruits	down	uncharacterized protein LOC101257825 [Solanum lycopersicum]
gene13731	1.72602e-109	No detected in VvSUC11-OE fruits	down	uncharacterized protein LOC101260730 [Solanum lycopersicum]
gene21043	9.5755e-18	No detected in VvSUC11-OE fruits	down	uncharacterized protein LOC101263237 [Solanum lycopersicum]
gene21038	1.15486e-32	No detected in VvSUC11-OE fruits	down	uncharacterized protein LOC101263836 [Solanum lycopersicum]
Solanum_lycopersicum_newGene_2108	1.0554e-39	No detected in VvSUC11-OE fruits	down	uncharacterized protein LOC101491366 [Cicer arietinum]
gene21053	6.11911e-09	No detected in VvSUC11-OE fruits	down	uncharacterized protein LOC102583823 [Solanum tuberosum]
Solanum_lycopersicum_newGene_1572	1.13141e-63	No detected in VvSUC11-OE fruits	down	uncharacterized protein LOC102598719 [Solanum tuberosum]
Solanum_lycopersicum_newGene_1109	7.15872e-92	No detected in VvSUC11-OE fruits	down	uncharacterized protein LOC104118639 [Nicotiana tomentosiformis]
Solanum_lycopersicum_newGene_1110	3.62317e-63	No detected in VvSUC11-OE fruits	down	uncharacterized protein LOC104118639 [Nicotiana tomentosiformis]
Solanum_lycopersicum_newGene_1721	8.78577e-26	No detected in VvSUC11-OE fruits	down	uncharacterized protein LOC104237829 [Nicotiana sylvestris]
Solanum_lycopersicum_newGene_2047	4.88179e-84	No detected in VvSUC11-OE fruits	down	uncharacterized protein LOC104245641 [Nicotiana sylvestris]
Solanum_lycopersicum_newGene_2046	7.42792e-82	No detected in VvSUC11-OE fruits	down	uncharacterized protein LOC104245641 [Nicotiana sylvestris]
Solanum_lycopersicum_newGene_1225	4.873e-77	No detected in VvSUC11-OE fruits	down	uncharacterized protein LOC104245641 [Nicotiana sylvestris]
Solanum_lycopersicum_newGene_1226	8.22052e-74	No detected in VvSUC11-OE fruits	down	uncharacterized protein LOC104245641 [Nicotiana sylvestris]
Solanum_lycopersicum_newGene_1229	7.8452e-14	No detected in VvSUC11-OE fruits	down	uncharacterized protein LOC104245641 [Nicotiana sylvestris]
gene13954	1.87311e-26	No detected in VvSUC11-OE fruits	down	uncharacterized protein LOC104647673 [Solanum lycopersicum]
gene14301	8.39452e-27	No detected in VvSUC11-OE fruits	down	uncharacterized protein LOC104647750 [Solanum lycopersicum]
gene21049	7.1054e-24	No detected in VvSUC11-OE fruits	down	uncharacterized protein LOC104648946 [Solanum lycopersicum]
gene20117	1.05461e-92	No detected in VvSUC11-OE fruits	down	vacuolar-processing enzyme gamma-isozyme [Solanum lycopersicum]
gene20116	2.97791e-93	No detected in VvSUC11-OE fruits	down	vacuolar-processing enzyme-like [Solanum lycopersicum]
gene20097	3.56378e-42	No detected in VvSUC11-OE fruits	down	vacuolar-processing enzyme-like [Solanum lycopersicum]
gene26460	6.55136e-93	No detected in VvSUC11-OE fruits	down	xyloglucan endotransglucosylase/hydrolase protein 2-like [Solanum lycopersicum]
gene19356	5.35753e-138	-13.36	down	subtilisin-like protease [Solanum lycopersicum]
Solanum_lycopersicum_newGene_228	1.19364e-205	-10.2284	down	pectinesterase inhibitor-like [Solanum lycopersicum]
gene14266	9.58292e-192	-9.5442	down	protein NRT1/ PTR FAMILY 3.1-like [Solanum lycopersicum]
Solanum_lycopersicum_newGene_2376	1.06232e-27	-9.46973	down	protein TAP1-like [Nicotiana tomentosiformis]
gene14336	1.17505e-87	-9.05142	down	non-specific lipid-transfer protein 1-like [Solanum lycopersicum]
gene29626	1.26818e-176	-9.02422	down	apyrase [Solanum lycopersicum]
Solanum_lycopersicum_newGene_1343	4.65377e-32	-9.01373	down	uncharacterized protein LOC104116457 [Nicotiana tomentosiformis]
gene7869	8.26253e-68	-8.84842	down	WAT1-related protein At5g64700-like [Solanum lycopersicum]
gene16518	6.04929e-34	-8.78199	down	glucan endo-1,3-beta-glucosidase-like [Solanum lycopersicum]
gene5140	2.12489e-180	-8.65443	down	LOW QUALITY PROTEIN: pistil-specific extensin-like protein [Solanum lycopersicum]
gene4238	2.93327e-18	-8.5796	down	dehydration-responsive protein RD22-like, partial [Solanum lycopersicum]
gene18520	8.5016e-54	-8.36811	down	protein trichome birefringence-like 43 [Solanum lycopersicum]
Solanum_lycopersicum_newGene_351	1.81943e-216	-8.32059	down	homeobox-leucine zipper protein ATHB-14 isoform X2 [Solanum lycopersicum]
gene27107	1.99321e-50	-7.95512	down	glucan endo-1,3-beta-glucosidase, acidic isoform PR-N [Solanum lycopersicum]
gene22772	4.32795e-33	-7.91477	down	bidirectional sugar transporter NEC1 [Solanum lycopersicum]
gene18303	1.34554e-44	-7.85909	down	protein trichome birefringence-like 42 isoform X1 [Solanum lycopersicum]
gene18603	2.4099e-38	-7.73087	down	uncharacterized protein LOC101248219 [Solanum lycopersicum]
gene26717	4.48877e-19	-7.70953	down	formin-2-like [Solanum tuberosum]
gene9777	2.26346e-27	-7.68921	down	thaumatin-like protein 1b [Solanum lycopersicum]
gene15730	3.5769e-26	-7.36456	down	premnaspirodiene oxygenase-like [Solanum lycopersicum]
gene12581	7.7103e-27	-7.36434	down	heavy metal-associated isoprenylated plant protein 26-like [Solanum lycopersicum]
gene27812	1.49174e-34	-7.34796	down	protein TRANSPARENT TESTA 12 [Solanum lycopersicum]
gene27229	5.14364e-51	-7.33517	down	lysosomal Pro-X carboxypeptidase-like [Solanum lycopersicum]
gene19355	7.5747e-48	-7.32199	down	subtilisin-like protease [Solanum lycopersicum]
gene11746	7.92516e-89	-7.24398	down	subtilisin-like protease [Solanum lycopersicum]
gene7126	2.02237e-10	-7.0494	down	anthocyanidin reductase [Solanum lycopersicum]
gene25836	3.00065e-11	-7.02634	down	probable inositol oxygenase isoform X2 [Solanum lycopersicum]
gene20863	7.19761e-20	-6.90253	down	14 kDa proline-rich protein DC2.15-like [Solanum lycopersicum]
gene5496	1.01034e-19	-6.89352	down	ABC transporter G family member 31-like [Solanum lycopersicum]
gene2002	2.91524e-51	-6.57648	down	21 kDa protein-like [Solanum lycopersicum]
gene25957	8.43864e-20	-6.50791	down	uncharacterized protein LOC101259393 [Solanum lycopersicum]
gene29110	4.55673e-47	-6.29646	down	RING-H2 finger protein ATL3-like [Solanum lycopersicum]
gene4013	2.40631e-19	-6.22268	down	probable cinnamyl alcohol dehydrogenase 6 [Solanum lycopersicum]
gene4957	4.19062e-37	-6.09794	down	uncharacterized protein LOC104645868 [Solanum lycopersicum]
gene25848	9.99591e-57	-6.00667	down	cationic amino acid transporter 7, chloroplastic [Solanum lycopersicum]
gene20445	2.53528e-79	-5.92965	down	polyphenol oxidase E, chloroplastic [Solanum lycopersicum]
gene13051	5.65662e-17	-5.87872	down	nuclear transcription factor Y subunit B-6-like [Solanum lycopersicum]
gene6862	1.7358e-70	-5.76934	down	sugar carrier protein C-like [Solanum lycopersicum]
gene5396	1.84491e-59	-5.71094	down	deoxyhypusine synthase-like [Solanum lycopersicum]
gene13417	4.26033e-16	-5.67334	down	uncharacterized protein LOC104647656 [Solanum lycopersicum]
gene4617	1.58707e-18	-5.37801	down	2-oxoglutarate-dependent dioxygenase DAO-like [Solanum lycopersicum]
gene7643	5.05685e-07	-5.36318	down	mini zinc finger protein 2-like [Solanum lycopersicum]
gene25116	1.57477e-99	-5.3156	down	zeatin O-glucosyltransferase-like [Solanum lycopersicum]
gene23060	4.22662e-82	-5.23142	down	wound-induced proteinase inhibitor 1-like [Solanum lycopersicum]
gene14242	1.34311e-36	-5.1897	down	protein disulfide-isomerase-like isoform X2 [Solanum lycopersicum]
gene25583	4.63658e-16	-5.17087	down	GDSL esterase/lipase At5g03820 [Solanum lycopersicum]
gene9434	2.09572e-20	-5.16455	down	mavicyanin-like [Solanum lycopersicum]
gene23070	2.56508e-41	-5.09778	down	uncharacterized protein LOC101267741 [Solanum lycopersicum]
gene4413	3.39519e-09	-5.07794	down	geraniol 8-hydroxylase-like [Solanum lycopersicum]
gene23057	3.48512e-94	-5.07294	down	wound-induced proteinase inhibitor 1-like isoform X1 [Solanum lycopersicum]
gene27004	1.02577e-52	-5.0619	down	uncharacterized protein LOC101267484 [Solanum lycopersicum]
gene20601	4.91372e-22	-5.03754	down	premnaspirodiene oxygenase-like [Solanum lycopersicum]
gene18616	5.07075e-60	-5.03029	down	gibberellin 2-oxidase [Solanum lycopersicum]
gene27195	1.36159e-91	-4.99934	down	serine carboxypeptidase-like [Solanum lycopersicum]
gene19608	1.57229e-53	-4.98592	down	histidine decarboxylase-like [Solanum lycopersicum]
gene23171	7.4131e-71	-4.98149	down	acid phosphatase 1-like [Solanum lycopersicum]
gene821	2.5146e-10	-4.95937	down	uncharacterized protein LOC104646478 [Solanum lycopersicum]
gene16699	3.60236e-56	-4.9242	down	serine carboxypeptidase-like 20 [Solanum lycopersicum]
gene20866	1.89399e-132	-4.81562	down	14 kDa proline-rich protein DC2.15-like [Nicotiana tomentosiformis]
gene16001	1.08745e-20	-4.77349	down	ABC transporter A family member 11-like [Solanum lycopersicum]
gene23292	8.49842e-27	-4.76739	down	purple acid phosphatase 15 isoform X1 [Solanum lycopersicum]
gene3398	2.2866e-53	-4.73072	down	serine carboxypeptidase II-3-like [Solanum lycopersicum]
gene14652	6.86466e-18	-4.71839	down	coiled-coil domain-containing protein 93 isoform X1 [Solanum lycopersicum]
gene1998	5.14079e-56	-4.70563	down	pectinesterase 2 [Solanum lycopersicum]
gene13791	8.20445e-73	-4.70359	down	heavy metal-associated isoprenylated plant protein 26-like [Solanum lycopersicum]
gene11696	1.60237e-14	-4.68134	down	cytochrome b5-like [Solanum lycopersicum]
gene6982	4.60907e-35	-4.65948	down	uncharacterized protein LOC101259315 [Solanum lycopersicum]
gene19727	5.16773e-18	-4.57478	down	probable glycosyltransferase At5g25310 [Solanum lycopersicum]
gene15663	1.43562e-18	-4.55869	down	GDSL esterase/lipase At1g29670-like [Solanum lycopersicum]
gene15288	5.23159e-18	-4.51848	down	ethylene-responsive transcription factor ERF016-like [Solanum lycopersicum]
gene8474	3.40369e-38	-4.47827	down	alpha-1,4-glucan-protein synthase [UDP-forming] 1-like isoform X1 [Solanum lycopersicum]
gene23368	7.43607e-12	-4.3984	down	70 kDa peptidyl-prolyl isomerase-like [Solanum lycopersicum]
gene28681	1.45144e-82	-4.37213	down	myb-related protein 308-like [Solanum lycopersicum]
gene24681	1.37963e-19	-4.30382	down	probable aquaporin TIP3-1 [Solanum lycopersicum]
gene7876	3.27246e-65	-4.27171	down	peroxidase 5 [Solanum lycopersicum]
gene21547	0	-4.2691	down	threonine dehydratase biosynthetic, chloroplastic [Solanum lycopersicum]
gene8564	1.28019e-60	-4.25543	down	vignain-like [Solanum lycopersicum]
gene5275	3.43122e-29	-4.25044	down	cannabidiolic acid synthase-like 2 [Solanum lycopersicum]
gene22539	1.48736e-46	-4.24986	down	basic helix-loop-helix protein A [Solanum lycopersicum]
gene26619	1.40491e-11	-4.22015	down	cytosolic sulfotransferase 12-like [Solanum lycopersicum]
gene23134	1.4924e-15	-4.15567	down	putative protein phosphatase 2C-like protein 44 [Solanum lycopersicum]
gene862	2.25532e-54	-4.09988	down	LOB domain-containing protein 1-like [Solanum lycopersicum]
gene17218	9.82053e-178	-4.09337	down	kirola-like [Solanum lycopersicum]
gene9749	3.38228e-88	-4.09263	down	AP2/ERF and B3 domain-containing transcription factor RAV1 [Solanum lycopersicum]
gene10221	7.23194e-18	-4.06099	down	cysteine proteinase inhibitor 5-like [Solanum lycopersicum]
gene16517	4.99466e-16	-4.04986	down	cytochrome P450 71A9-like [Solanum lycopersicum]
gene23059	3.43713e-14	-4.03717	down	wound-induced proteinase inhibitor 1-like [Solanum lycopersicum]
gene15976	3.19747e-08	-3.95372	down	NAC domain-containing protein 100-like [Solanum lycopersicum]
gene26758	3.79925e-14	-3.89236	down	feruloyl CoA ortho-hydroxylase 1 [Solanum lycopersicum]
Solanum_lycopersicum_newGene_2346	1.91499e-22	-3.85381	down	serine/threonine-protein phosphatase 7 long form homolog [Solanum lycopersicum]
gene16597	4.29966e-32	-3.84757	down	gibberellin 2-beta-dioxygenase 8 [Solanum lycopersicum]
gene16700	4.21906e-38	-3.84326	down	serine carboxypeptidase-like 20 [Solanum lycopersicum]
gene28075	1.07389e-40	-3.83301	down	leucine aminopeptidase 1, chloroplastic [Solanum lycopersicum]
gene16701	9.72809e-11	-3.8306	down	wound-inducible carboxypeptidase precursor [Solanum lycopersicum]
gene5039	1.51353e-64	-3.82302	down	senescence-specific cysteine protease SAG39-like [Solanum lycopersicum]
gene2377	9.24838e-23	-3.80808	down	ethylene-responsive transcription factor WRI1 [Solanum lycopersicum]
gene26566	5.94898e-13	-3.78097	down	uncharacterized protein At4g06598-like [Solanum lycopersicum]
gene21803	1.79081e-13	-3.77382	down	putative receptor protein kinase ZmPK1 [Solanum lycopersicum]
gene17077	0	-3.77272	down	metallocarboxypeptidase inhibitor-like [Solanum lycopersicum]
gene8986	2.99127e-229	-3.77197	down	chitin-binding lectin 1-like [Solanum lycopersicum]
gene21551	2.17363e-25	-3.74024	down	probable glycosyltransferase At5g03795 isoform X1 [Solanum lycopersicum]
Solanum_lycopersicum_newGene_240	1.86924e-45	-3.73008	down	villin-2-like [Solanum tuberosum]
gene7027	7.71765e-27	-3.69071	down	uncharacterized protein At3g49055 [Solanum lycopersicum]
gene29878	6.37125e-14	-3.69047	down	polyadenylate-binding protein 3 isoform X1 [Solanum lycopersicum]
gene21122	2.35452e-25	-3.62838	down	1-amino-cyclopropane-1-carboxylate synthase [Solanum lycopersicum]
gene25009	3.42469e-57	-3.62027	down	peroxidase A2 [Solanum lycopersicum]
gene6487	1.39184e-122	-3.62005	down	subtilisin-like protease [Solanum lycopersicum]
gene24755	9.20992e-17	-3.61764	down	lysine histidine transporter-like 8 [Solanum lycopersicum]
gene21921	2.57472e-28	-3.59783	down	S-type anion channel SLAH2-like [Solanum lycopersicum]
gene4296	2.24812e-99	-3.59481	down	homeobox-leucine zipper protein ATHB-40-like [Solanum lycopersicum]
gene19420	3.04415e-97	-3.58709	down	probable WRKY transcription factor 53 [Solanum lycopersicum]
gene2475	7.48213e-08	-3.55921	down	cysteine synthase-like [Solanum lycopersicum]
gene22687	8.82989e-12	-3.54463	down	peroxidase 44-like [Solanum lycopersicum]
gene17954	0	-3.52233	down	zeatin O-xylosyltransferase-like [Solanum lycopersicum]
gene12569	4.28955e-53	-3.52007	down	LOB domain-containing protein 42-like [Solanum lycopersicum]
gene8433	3.64376e-56	-3.5185	down	miraculin-like [Solanum lycopersicum]
gene23142	1.18358e-89	-3.46493	down	long-chain-alcohol oxidase FAO1 [Solanum lycopersicum]
gene16073	5.90139e-35	-3.42942	down	tryptophan aminotransferase-related protein 2 [Solanum lycopersicum]
gene11132	6.66582e-28	-3.38895	down	laccase-14-like isoform X1 [Solanum lycopersicum]
gene8872	1.69134e-64	-3.36844	down	cytochrome P450 78A5-like [Solanum lycopersicum]
gene16746	2.10389e-138	-3.3375	down	tropinone reductase homolog [Solanum lycopersicum]
gene1807	1.52356e-89	-3.31383	down	serine carboxypeptidase-like 40 [Solanum lycopersicum]
gene16000	7.6976e-19	-3.31001	down	ABC transporter A family member 7-like isoform X1 [Solanum lycopersicum]
gene11778	1.28427e-07	-3.28565	down	serine carboxypeptidase-like 13 isoform X1 [Solanum lycopersicum]
gene19161	2.10804e-116	-3.28079	down	dimethylallylcistransferase, chloroplastic-like [Solanum lycopersicum]
gene4700	2.69664e-44	-3.27761	down	fe(2+) transport protein 1-like [Solanum lycopersicum]
gene27983	2.09901e-13	-3.27197	down	3&apos;-hydroxy-N-methyl-(S)-coclaurine 4&apos;-O-methyltransferase-like [Solanum lycopersicum]
gene18622	3.19335e-145	-3.25808	down	heme-binding protein 2-like [Solanum lycopersicum]
Solanum_lycopersicum_newGene_552	2.14178e-19	-3.24889	down	probable aquaporin PIP2-8 isoform X1 [Solanum lycopersicum]
gene6314	2.15744e-10	-3.24299	down	uncharacterized protein LOC101245602 [Solanum lycopersicum]
gene21697	3.98302e-09	-3.23756	down	lysosomal Pro-X carboxypeptidase-like [Solanum lycopersicum]
gene11185	1.31204e-40	-3.23466	down	bidirectional sugar transporter SWEET1-like [Solanum lycopersicum]
gene4563	5.52235e-15	-3.2173	down	high affinity nitrate transporter 2.7 isoform X1 [Solanum lycopersicum]
gene5083	9.87757e-29	-3.19782	down	compound inflorescence [Solanum lycopersicum]
gene18558	1.08745e-20	-3.19408	down	uncharacterized protein LOC101250708 [Solanum lycopersicum]
gene1804	1.99312e-67	-3.16806	down	serine carboxypeptidase-like 40 [Solanum lycopersicum]
gene18379	1.10355e-244	-3.15848	down	ethylene-responsive transcription factor ERF054 [Solanum lycopersicum]
gene26042	0	-3.1307	down	endoglucanase 12 [Solanum lycopersicum]
gene21468	9.8542e-46	-3.13038	down	cytokinin riboside 5&apos;-monophosphate phosphoribohydrolase LOG3 [Solanum lycopersicum]
gene9048	1.52712e-44	-3.1218	down	probable WRKY transcription factor 40 [Solanum lycopersicum]
gene28904	1.692e-09	-3.09955	down	katanin p60 ATPase-containing subunit A1-like [Solanum lycopersicum]
gene28449	4.35137e-16	-3.09688	down	uncharacterized protein LOC104644872 [Solanum lycopersicum]
gene1621	1.85034e-39	-3.0752	down	glutathione transferase GST 23-like [Solanum lycopersicum]
gene6505	9.11621e-23	-3.05557	down	probable indole-3-acetic acid-amido synthetase GH3.1 [Solanum lycopersicum]
gene21279	3.02642e-28	-3.05217	down	endo-1,4-beta-glucanase precursor [Solanum lycopersicum]
gene20300	2.20025e-13	-3.04534	down	subtilisin-like protease [Solanum lycopersicum]
gene23173	3.17553e-17	-3.03531	down	histone-lysine N-methyltransferase SUVR2 isoform X1 [Solanum lycopersicum]
gene5600	2.8558e-22	-3.03454	down	protein trichome birefringence-like 34 isoform X1 [Solanum lycopersicum]
gene1162	1.40241e-06	-3.02838	down	GATA transcription factor 16 [Solanum lycopersicum]
gene16710	8.58904e-85	-2.98676	down	auxin-induced in root cultures protein 12-like [Solanum lycopersicum]
gene1791	5.4857e-21	-2.98543	down	SBT4C protein [Solanum lycopersicum]
gene25197	4.74531e-140	-2.98014	down	cytochrome P450 86B1-like [Solanum lycopersicum]
gene16160	5.72408e-12	-2.97303	down	CASP-like protein 1F1 [Solanum lycopersicum]
gene9330	3.03754e-07	-2.95252	down	protein decapping 5-like isoform X1 [Solanum lycopersicum]
gene24840	0	-2.94147	down	non-specific lipid-transfer protein 2-like [Solanum lycopersicum]
gene6354	2.91545e-137	-2.93441	down	uncharacterized protein LOC104645686 [Solanum lycopersicum]
gene11506	4.57622e-110	-2.93117	down	zinc-finger homeodomain protein 2 [Solanum lycopersicum]
gene21838	1.77151e-05	-2.9305	down	copper transporter 1-like [Solanum lycopersicum]
gene16745	1.0842e-10	-2.90461	down	tropinone reductase homolog [Solanum lycopersicum]
gene11448	1.29786e-125	-2.89132	down	7-deoxyloganetin glucosyltransferase-like [Solanum lycopersicum]
gene22643	4.37406e-266	-2.88759	down	cytochrome P450 94A1-like [Solanum lycopersicum]
gene20637	2.23724e-11	-2.86905	down	basic 7S globulin-like [Solanum lycopersicum]
gene17008	0	-2.85326	down	hypersensitive response assisting protein [Capsicum annuum]
gene14033	4.93297e-08	-2.83152	down	uncharacterized protein LOC104647562 [Solanum lycopersicum]
gene20194	1.88259e-07	-2.81727	down	ankyrin repeat-containing protein At3g12360-like isoform X2 [Solanum lycopersicum]
gene30048	5.14259e-19	-2.81136	down	choline/ethanolaminephosphotransferase 1-like [Solanum lycopersicum]
gene18886	4.24834e-67	-2.80958	down	chordin [Solanum lycopersicum]
gene16213	4.89154e-15	-2.80347	down	naringenin,2-oxoglutarate 3-dioxygenase-like [Solanum lycopersicum]
gene18615	4.39991e-20	-2.80263	down	gibberellin 2-oxidase [Solanum lycopersicum]
gene9581	3.76332e-81	-2.79208	down	uncharacterized protein LOC101251165 [Solanum lycopersicum]
gene23808	9.45817e-17	-2.78764	down	expansin-B3 [Solanum lycopersicum]
gene14269	9.72623e-21	-2.78602	down	LOW QUALITY PROTEIN: phosphatidylinositol transfer protein 1 [Solanum lycopersicum]
gene20454	8.89411e-14	-2.78329	down	polyphenol oxidase B, chloroplastic [Solanum lycopersicum]
gene3455	6.9411e-10	-2.76913	down	cytochrome P450 CYP74C4 [Solanum lycopersicum]
gene27995	6.22926e-26	-2.74081	down	jasmonate ZIM-domain protein 1 [Solanum lycopersicum]
gene6874	1.07253e-12	-2.73729	down	receptor-like serine/threonine-protein kinase SD1-8-like [Solanum tuberosum]
gene5349	1.4818e-60	-2.73582	down	homeobox-leucine zipper protein PROTODERMAL FACTOR 2 [Solanum lycopersicum]
gene1500	8.88998e-45	-2.72321	down	basic 7S globulin-like [Solanum lycopersicum]
gene27498	1.10913e-100	-2.71871	down	alcohol dehydrogenase-like 3 [Solanum lycopersicum]
gene15601	0	-2.71863	down	agamous-like MADS-box protein AGL11 isoform X1 [Solanum lycopersicum]
gene470	2.34983e-17	-2.70472	down	uncharacterized protein LOC101261845 [Solanum lycopersicum]
gene19316	3.34133e-09	-2.69396	down	ethylene-responsive transcription factor 2-like [Solanum lycopersicum]
gene25401	7.65583e-11	-2.68968	down	auxin-induced protein X15-like [Solanum lycopersicum]
gene22554	1.37755e-08	-2.68416	down	mavicyanin-like [Solanum lycopersicum]
gene23058	1.60248e-26	-2.67981	down	wound-induced proteinase inhibitor 1 [Solanum lycopersicum]
Solanum_lycopersicum_newGene_1078	2.38052e-23	-2.67393	down	LOW QUALITY PROTEIN: purple acid phosphatase 2-like [Solanum lycopersicum]
gene1495	1.84248e-06	-2.65402	down	basic 7S globulin-like [Solanum lycopersicum]
gene1927	3.15939e-07	-2.64893	down	ethylene-responsive transcription factor 13-like [Solanum lycopersicum]
gene5266	1.39353e-08	-2.64875	down	equilibrative nucleotide transporter 3-like [Solanum lycopersicum]
gene12250	1.03427e-92	-2.64002	down	protein NRT1/ PTR FAMILY 1.2-like isoform X1 [Solanum lycopersicum]
Solanum_lycopersicum_newGene_2771	5.3364e-20	-2.59793	down	uncharacterized protein LOC104114364 [Nicotiana tomentosiformis]
gene12226	3.12079e-28	-2.59415	down	U-box domain-containing protein 19-like [Solanum lycopersicum]
gene1937	5.78964e-16	-2.59316	down	palmitoyl-protein thioesterase 1 isoform X1 [Solanum lycopersicum]
gene27109	1.36349e-21	-2.58138	down	uncharacterized protein LOC104644752 [Solanum lycopersicum]
gene13815	8.51407e-130	-2.57836	down	ethylene-responsive transcription factor 5 [Solanum lycopersicum]
gene30000	4.07848e-38	-2.56642	down	salicylate carboxymethyltransferase-like, partial [Solanum lycopersicum]
gene17185	5.09101e-06	-2.56313	down	salutaridinol 7-O-acetyltransferase-like [Solanum lycopersicum]
gene6362	6.95913e-24	-2.55876	down	uncharacterized protein LOC104645999 [Solanum lycopersicum]
gene4956	1.7166e-10	-2.55337	down	uncharacterized protein LOC104645869 [Solanum lycopersicum]
gene16454	3.96852e-10	-2.54839	down	protein NRT1/ PTR FAMILY 2.7-like [Solanum lycopersicum]
gene8905	2.06651e-09	-2.54694	down	expansin-A23-like [Solanum lycopersicum]
gene3708	1.26417e-07	-2.54344	down	serine/threonine-protein kinase HT1 isoform X1 [Solanum lycopersicum]
gene30161	1.26417e-07	-2.54265	down	ABC transporter G family member 11-like, partial [Solanum lycopersicum]
gene21965	2.87763e-07	-2.54222	down	probable WRKY transcription factor 26 [Solanum lycopersicum]
gene6290	2.88003e-07	-2.54184	down	peroxidase 10-like [Solanum lycopersicum]
gene6276	5.62228e-06	-2.53089	down	geraniol 8-hydroxylase-like [Solanum lycopersicum]
gene15944	0.000722632	-2.53069	down	isoaspartyl peptidase/L-asparaginase-like [Solanum lycopersicum]
gene19361	4.54712e-31	-2.52219	down	subtilisin-like protease [Solanum lycopersicum]
gene16354	5.87344e-24	-2.5184	down	cytochrome P450 94C1 [Solanum lycopersicum]
gene9222	5.1228e-60	-2.51376	down	WUSCHEL-related homeobox 1 isoform X1 [Solanum lycopersicum]
gene13727	4.10582e-17	-2.50897	down	potassium channel SKOR-like [Solanum lycopersicum]
gene16472	1.88248e-151	-2.50772	down	auxin-regulated protein [Solanum lycopersicum]
gene12879	2.89959e-41	-2.49992	down	protein TRANSPARENT TESTA 12-like [Solanum lycopersicum]
gene29202	2.94302e-40	-2.49198	down	uncharacterized protein LOC100750250 isoform X1 [Solanum lycopersicum]
gene16709	5.18314e-16	-2.4885	down	dCTP pyrophosphatase 1-like [Solanum lycopersicum]
gene10173	1.6218e-15	-2.48033	down	zinc-finger homeodomain protein 2-like [Solanum lycopersicum]
gene6226	1.52895e-09	-2.46194	down	endo-1,3(4)-beta-glucanase 1-like [Solanum lycopersicum]
gene14143	1.42012e-110	-2.45734	down	crocetin glucoside glucosyltransferase-like [Solanum lycopersicum]
gene15562	6.55224e-09	-2.45623	down	reticulon-like protein B22 isoform X1 [Solanum lycopersicum]
gene12427	4.08836e-134	-2.45434	down	NAC transcription factor 29 [Solanum lycopersicum]
gene12447	2.15839e-27	-2.43985	down	probable sulfate transporter 3.3 [Solanum lycopersicum]
gene16294	7.56991e-09	-2.41528	down	putative calcium-binding protein CML19 [Solanum lycopersicum]
gene1633	1.46333e-13	-2.41289	down	aspartic proteinase CDR1-like [Solanum lycopersicum]
gene20880	1.80328e-179	-2.40861	down	protein YABBY 4 isoform X1 [Solanum lycopersicum]
gene8437	2.38227e-167	-2.40353	down	aspartic protease inhibitor 1-like [Solanum lycopersicum]
gene5592	1.97916e-06	-2.40333	down	probable acyl-activating enzyme 1, peroxisomal [Solanum lycopersicum]
gene4921	2.09232e-75	-2.4002	down	GDSL esterase/lipase At1g29670-like [Solanum lycopersicum]
gene8987	4.12454e-20	-2.39927	down	42KDa chitin-binding protein [Solanum lycopersicum var. cerasiforme]
gene16744	6.22982e-61	-2.38869	down	tropinone reductase homolog At1g07440-like [Solanum lycopersicum]
gene9353	3.50749e-16	-2.38858	down	castasterone 26-hydroxylase [Solanum lycopersicum]
gene12614	1.97632e-138	-2.38732	down	AP2/ERF and B3 domain-containing transcription factor RAV1-like [Solanum lycopersicum]
gene14381	3.51757e-41	-2.38507	down	asparagine synthetase [glutamine-hydrolyzing] [Solanum lycopersicum]
gene27664	3.60811e-84	-2.37871	down	zinc finger protein ZAT11-like [Solanum lycopersicum]
gene11853	6.93016e-13	-2.37671	down	pathogenesis-related protein 5 [Solanum lycopersicum]
gene24379	3.56919e-08	-2.37169	down	root phototropism protein 3-like [Solanum lycopersicum]
gene19166	0.0001553	-2.36691	down	santalene and bergamotene synthase, chloroplastic [Solanum lycopersicum]
gene18275	6.73336e-154	-2.36133	down	calcium-binding protein PBP1-like [Solanum lycopersicum]
gene16465	2.17982e-52	-2.3567	down	exocyst complex component EXO70A1-like [Solanum lycopersicum]
gene16020	5.81447e-12	-2.34794	down	HIPL1 protein-like [Solanum lycopersicum]
gene4559	2.03647e-16	-2.34625	down	carbonic anhydrase [Solanum lycopersicum]
gene29784	7.71129e-07	-2.34312	down	probable 2-oxoglutarate-dependent dioxygenase AOP1 [Solanum lycopersicum]
gene15466	1.17798e-16	-2.34128	down	acid phosphatase 1 [Solanum lycopersicum]
gene1236	1.06819e-05	-2.33567	down	protein GAMETE EXPRESSED 2 isoform X2 [Solanum lycopersicum]
gene17266	8.90946e-10	-2.33464	down	uncharacterized protein LOC104648168 [Solanum lycopersicum]
gene7465	5.25694e-13	-2.33015	down	ammonium transporter 1 member 3 [Solanum lycopersicum]
gene14542	9.99251e-16	-2.32522	down	probable receptor-like protein kinase At5g20050 [Solanum lycopersicum]
gene4856	4.4811e-51	-2.32522	down	LRR receptor-like serine/threonine-protein kinase FLS2 [Solanum lycopersicum]
gene8952	2.86976e-11	-2.32452	down	NAC domain-containing protein 100 [Solanum lycopersicum]
gene13730	1.31588e-26	-2.32412	down	glutamine synthetase-like [Solanum lycopersicum]
gene2257	1.96016e-176	-2.31829	down	WRKY transcription factor [Solanum lycopersicum]
gene3306	1.63266e-19	-2.31363	down	transcription factor bHLH113-like [Solanum lycopersicum]
gene6214	2.6321e-192	-2.31178	down	proline dehydrogenase 2, mitochondrial-like [Solanum lycopersicum]
gene20610	1.57882e-18	-2.30969	down	alpha/beta hydrolase domain-containing protein 17B [Solanum lycopersicum]
gene18709	1.94477e-23	-2.30629	down	basic leucine zipper 61-like [Solanum lycopersicum]
gene4491	4.77904e-24	-2.30266	down	uncharacterized protein At5g39570-like isoform X2 [Solanum lycopersicum]
gene5288	1.89883e-17	-2.30023	down	uncharacterized protein LOC101264093 [Solanum lycopersicum]
gene28341	1.45524e-114	-2.29469	down	cellulose synthase-like protein E6 isoform X1 [Solanum lycopersicum]
gene18536	9.0031e-126	-2.29065	down	protodermal factor 1 [Solanum lycopersicum]
gene295	6.23353e-10	-2.28608	down	BAHD acyltransferase At5g47980-like isoform X1 [Solanum lycopersicum]
gene4392	2.45194e-17	-2.27468	down	mitogen-activated protein kinase kinase kinase 1-like [Solanum lycopersicum]
gene26599	0	-2.27392	down	uncharacterized protein LOC544001 precursor [Solanum lycopersicum]
gene17426	3.23518e-77	-2.27019	down	elongation of fatty acids protein 3-like [Solanum lycopersicum]
gene28822	4.28263e-07	-2.26784	down	probable WRKY transcription factor 40 [Solanum lycopersicum]
gene20363	4.85477e-235	-2.26723	down	histidine decarboxylase-like [Solanum lycopersicum]
gene25604	1.07214e-46	-2.26253	down	protein ALUMINUM SENSITIVE 3 [Solanum lycopersicum]
gene29410	2.98363e-07	-2.25515	down	tubulin beta chain-like [Solanum lycopersicum]
gene24943	3.81652e-11	-2.24852	down	cytochrome P450 98A2-like [Solanum lycopersicum]
gene22193	7.27197e-27	-2.24703	down	uncharacterized protein LOC101263455 isoform X1 [Solanum lycopersicum]
gene15389	1.4719e-48	-2.24523	down	putative wall-associated receptor kinase-like 16 [Solanum lycopersicum]
gene29440	5.94608e-06	-2.24391	down	G2/mitotic-specific cyclin-2-like [Solanum lycopersicum]
gene23746	2.4318e-52	-2.24333	down	protodermal factor 1-like [Solanum lycopersicum]
gene22680	1.57374e-06	-2.2224	down	piriformospora indica-insensitive protein 2 [Solanum lycopersicum]
Solanum_lycopersicum_newGene_2910	2.59206e-10	-2.22139	down	putative PPA 2A inhibitor [Solanum tuberosum]
gene2727	8.83611e-146	-2.22131	down	uncharacterized protein LOC101249681 [Solanum lycopersicum]
gene25056	7.91702e-09	-2.21659	down	zeatin O-glucosyltransferase-like [Solanum lycopersicum]
gene20372	3.43954e-14	-2.21563	down	N-hydroxycinnamoyl-CoA:tyramine N-hydroxycinnamoyl transferase THT7-1 [Solanum lycopersicum]
gene11319	1.00247e-21	-2.21186	down	xanthoxin dehydrogenase-like [Solanum lycopersicum]
gene12672	1.13102e-27	-2.20763	down	F-box/FBD/LRR-repeat protein At1g13570-like [Solanum lycopersicum]
Solanum_lycopersicum_newGene_591	6.4287e-15	-2.19966	down	2-alkenal reductase (NADP(+)-dependent)-like [Solanum tuberosum]
gene8026	5.38393e-43	-2.19054	down	21 kDa protein-like [Solanum lycopersicum]
gene20265	5.2008e-55	-2.19004	down	non-specific lipid-transfer protein 1-like [Solanum lycopersicum]
gene27853	8.3792e-06	-2.17982	down	G-type lectin S-receptor-like serine/threonine-protein kinase CES101-like [Solanum tuberosum]
gene2079	5.73763e-41	-2.17732	down	UDP-galactose/UDP-glucose transporter 4-like isoform X1 [Solanum lycopersicum]
gene25371	3.13031e-07	-2.16238	down	cytochrome P450 76A2-like [Solanum lycopersicum]
gene2674	4.06078e-103	-2.15956	down	F-box protein PP2-B15-like [Solanum lycopersicum]
gene27658	2.63426e-37	-2.15651	down	exocyst complex component EXO70A1 [Solanum lycopersicum]
gene11449	3.31792e-20	-2.15516	down	7-deoxyloganetin glucosyltransferase-like [Solanum lycopersicum]
gene8431	8.78999e-292	-2.14596	down	cysteine protease inhibitor 8-like [Solanum lycopersicum]
gene9268	6.64356e-100	-2.14525	down	uncharacterized protein LOC101248759 [Solanum lycopersicum]
gene20370	3.46865e-11	-2.14409	down	aromatic amino acid decarboxylase 1A [Solanum lycopersicum]
gene20612	1.55676e-34	-2.14396	down	homeobox-leucine zipper protein HDG5 isoform X1 [Solanum lycopersicum]
gene20789	5.21672e-61	-2.14052	down	ethylene-responsive transcription factor 5-like [Solanum lycopersicum]
gene18468	6.99662e-08	-2.13816	down	peroxidase P7-like [Solanum lycopersicum]
gene19533	1.27478e-07	-2.13181	down	type I inositol 1,4,5-trisphosphate 5-phosphatase 12-like [Solanum lycopersicum]
gene19157	4.5183e-20	-2.12221	down	abscisic acid 8&apos;-hydroxylase 1 [Solanum lycopersicum]
gene14380	3.48897e-155	-2.1204	down	protein PMR5 [Solanum lycopersicum]
gene1383	2.36066e-14	-2.11661	down	SNF2 domain-containing protein CLASSY 4-like [Solanum lycopersicum]
gene25656	1.54664e-141	-2.10229	down	steroid 5-alpha-reductase DET2 [Solanum lycopersicum]
gene19779	1.11223e-11	-2.10036	down	phospholipase A1-Igamma1, chloroplastic [Solanum lycopersicum]
gene18510	3.19462e-18	-2.09741	down	G-type lectin S-receptor-like serine/threonine-protein kinase SD2-5 [Solanum lycopersicum]
gene23856	6.35397e-08	-2.09665	down	glutaredoxin-C9-like isoform X1 [Solanum lycopersicum]
gene23670	2.44143e-10	-2.09475	down	xylosyltransferase 1-like [Solanum lycopersicum]
gene18581	6.68702e-39	-2.09147	down	serine/threonine-protein kinase WAG2-like [Solanum lycopersicum]
gene9806	6.83155e-06	-2.08967	down	uncharacterized protein LOC104249044 [Nicotiana sylvestris]
gene2035	7.80599e-09	-2.06843	down	LOB domain-containing protein 30 [Solanum lycopersicum]
gene20867	2.38763e-24	-2.06807	down	protein NRT1/ PTR FAMILY 6.3-like [Solanum lycopersicum]
gene15560	7.97746e-16	-2.06652	down	vacuolar H+-ATPase A2 subunit isoform [Solanum lycopersicum]
Solanum_lycopersicum_newGene_53	1.62125e-33	-2.06285	down	Putative gag-pol polyprotein, identical [Solanum demissum]
gene17076	1.42146e-139	-2.06263	down	metallocarboxypeptidase inhibitor precursor [Solanum lycopersicum]
gene5775	8.06808e-151	-2.04783	down	disease resistance RPP13-like protein 4 [Solanum lycopersicum]
gene5673	6.28878e-14	-2.04535	down	uncharacterized protein LOC101263663 [Solanum lycopersicum]
gene3304	5.15255e-08	-2.04249	down	uncharacterized protein LOC101248432 [Solanum lycopersicum]
gene24913	3.13329e-36	-2.0401	down	calcium-dependent protein kinase 20-like [Solanum lycopersicum]
gene26158	1.28555e-07	-2.03904	down	8-hydroxygeraniol dehydrogenase-like [Solanum lycopersicum]
gene1230	3.95256e-15	-2.0334	down	bifunctional epoxide hydrolase 2-like, partial [Solanum lycopersicum]
gene5881	3.589e-05	-2.02989	down	uncharacterized protein LOC104645732 isoform X1 [Solanum lycopersicum]
gene18556	1.98052e-06	-2.0283	down	uncharacterized protein LOC101251005 [Solanum lycopersicum]
gene14018	5.461e-13	-2.02587	down	rho GDP-dissociation inhibitor 1-like [Solanum lycopersicum]
gene8727	5.48634e-11	-2.02252	down	HIPL1 protein-like [Solanum lycopersicum]
gene11554	0.000207258	-2.02165	down	F-box protein At5g39450-like [Solanum lycopersicum]
gene16387	0	-2.02094	down	aquaporin-like [Solanum lycopersicum]
gene23161	1.4529e-144	-2.01872	down	uncharacterized protein LOC101260476 [Solanum lycopersicum]
gene20018	6.70192e-117	-2.01109	down	uncharacterized protein LOC101251309 [Solanum lycopersicum]
gene21224	5.10234e-70	-1.9998	down	auxin response factor 9 isoform X1 [Solanum lycopersicum]
gene27211	0	-1.99928	down	superoxidase dismutase [Solanum lycopersicum]
gene19160	0	-1.99689	down	premnaspirodiene oxygenase [Solanum lycopersicum]
gene28322	3.21666e-55	-1.99463	down	glycerophosphodiester phosphodiesterase GDPDL3-like [Solanum lycopersicum]
gene2866	5.62618e-05	-1.99261	down	protein NRT1/ PTR FAMILY 4.3 [Solanum lycopersicum]
gene16054	3.80935e-05	-1.99088	down	uncharacterized protein LOC104648036 [Solanum lycopersicum]
gene5069	5.80308e-12	-1.98601	down	TCP transcription factor 1 [Solanum lycopersicum]
Solanum_lycopersicum_newGene_508	2.49148e-24	-1.98524	down	cytochrome c biogenesis protein CCS1, chloroplastic-like [Solanum tuberosum]
gene27855	3.02904e-63	-1.98386	down	putative brassinosteroid hydroxylase [Solanum lycopersicum]
gene26527	7.39864e-53	-1.97288	down	serine/threonine-protein kinase-like protein CCR4 [Solanum lycopersicum]
gene1567	2.59679e-103	-1.96597	down	sugar transporter ERD6-like 16 [Solanum lycopersicum]
gene15767	5.89689e-12	-1.95033	down	long-chain-alcohol O-fatty-acyltransferase-like [Solanum lycopersicum]
gene11004	3.7669e-10	-1.94579	down	ascorbate oxidase precursor [Solanum lycopersicum]
gene5611	1.06248e-05	-1.94483	down	uncharacterized protein LOC104645394 [Solanum lycopersicum]
gene21481	6.43116e-09	-1.93875	down	auxin-induced protein 15A [Solanum lycopersicum]
gene6385	4.30832e-246	-1.92888	down	calcium-binding protein CML24 [Solanum lycopersicum]
gene27969	4.46579e-259	-1.92224	down	uncharacterized protein LOC101246112 [Solanum lycopersicum]
gene24466	2.5892e-11	-1.91899	down	BTB/POZ domain-containing protein NPY2-like [Solanum lycopersicum]
gene2337	3.22812e-124	-1.91857	down	NAD(P)H:quinone oxidoreductase [Solanum lycopersicum]
gene6083	3.44697e-18	-1.91302	down	NAC domain-containing protein 100 [Solanum lycopersicum]
gene23992	2.88343e-06	-1.91216	down	premnaspirodiene oxygenase-like isoform X1 [Solanum lycopersicum]
gene2633	3.52619e-05	-1.90956	down	respiratory burst oxidase homolog protein B [Solanum lycopersicum]
gene21602	3.52568e-05	-1.90927	down	trihelix transcription factor PTL [Solanum lycopersicum]
gene18834	6.41434e-15	-1.90807	down	probable galacturonosyltransferase 12 [Solanum lycopersicum]
gene23776	5.43973e-09	-1.90442	down	trans-resveratrol di-O-methyltransferase-like [Solanum lycopersicum]
gene10795	0	-1.90205	down	GDSL esterase/lipase At5g33370-like [Solanum lycopersicum]
gene15925	1.07345e-07	-1.89938	down	protein ASPARTIC PROTEASE IN GUARD CELL 1-like [Solanum lycopersicum]
gene12326	5.24344e-06	-1.89749	down	glutathione S-transferase U17-like [Solanum lycopersicum]
gene8721	3.91239e-13	-1.89197	down	protein NRT1/ PTR FAMILY 2.11 [Solanum lycopersicum]
gene28888	0	-1.88574	down	phosphomethylethanolamine N-methyltransferase isoform X1 [Solanum lycopersicum]
gene13216	0.000555664	-1.88148	down	probable polyamine oxidase 5 [Solanum lycopersicum]
gene20836	1.31277e-33	-1.87898	down	probable pectinesterase 68 [Solanum lycopersicum]
gene14509	6.55899e-17	-1.87706	down	IAA22 [Solanum lycopersicum]
gene27783	5.50363e-09	-1.87648	down	protein NRT1/ PTR FAMILY 6.4 [Solanum lycopersicum]
gene6794	7.11786e-08	-1.87217	down	uncharacterized protein LOC101247696 [Solanum lycopersicum]
gene24837	1.10481e-250	-1.86962	down	non-specific lipid transfer protein precursor [Solanum lycopersicum]
gene12700	3.77559e-34	-1.86854	down	uncharacterized protein LOC101255791 [Solanum lycopersicum]
gene19516	2.99349e-12	-1.86448	down	uncharacterized protein LOC101255119 [Solanum lycopersicum]
gene15057	8.36615e-36	-1.8634	down	peptide-N4-(N-acetyl-beta-glucosaminyl)asparagine amidase A-like [Solanum lycopersicum]
gene24515	1.55984e-40	-1.8605	down	uncharacterized protein LOC104649649 [Solanum lycopersicum]
gene15390	1.7195e-178	-1.85826	down	inactive serine/threonine-protein kinase At1g67470-like [Solanum lycopersicum]
gene5448	3.39184e-11	-1.85676	down	butyrate--CoA ligase AAE11, peroxisomal-like [Solanum lycopersicum]
gene8430	0	-1.85612	down	cysteine protease inhibitor 10-like [Solanum lycopersicum]
gene3104	1.93169e-21	-1.85608	down	uncharacterized protein LOC101251335 isoform X1 [Solanum lycopersicum]
gene21819	0.000125064	-1.8525	down	probable glutathione S-transferase [Solanum lycopersicum]
gene12891	6.55186e-243	-1.8448	down	uncharacterized protein LOC101268683 [Solanum lycopersicum]
gene17956	0	-1.84427	down	crocetin glucoside glucosyltransferase-like [Solanum lycopersicum]
gene20675	1.19295e-05	-1.84351	down	abscisic acid receptor PYR1-like [Solanum lycopersicum]
gene17895	2.50616e-11	-1.83934	down	organic cation/carnitine transporter 7-like [Solanum lycopersicum]
gene27462	0.00293651	-1.83831	down	probable leucine-rich repeat receptor-like protein kinase At1g68400 [Solanum lycopersicum]
gene22928	1.42638e-06	-1.83789	down	uncharacterized protein LOC101247659 [Solanum lycopersicum]
gene20681	8.06167e-16	-1.8363	down	uncharacterized protein LOC101266965 [Solanum lycopersicum]
gene2535	7.1151e-17	-1.82845	down	protein FANTASTIC FOUR 3 [Solanum lycopersicum]
gene21162	6.91233e-10	-1.82768	down	ethylene-responsive transcription factor CRF1 [Solanum lycopersicum]
gene27872	3.88999e-30	-1.8265	down	aldehyde dehydrogenase family 2 member C4 [Solanum lycopersicum]
gene206	2.29475e-05	-1.82558	down	LOW QUALITY PROTEIN: E3 ubiquitin-protein ligase PUB22-like [Solanum lycopersicum]
gene8838	2.15549e-05	-1.82489	down	protein ASC1 isoform X1 [Solanum lycopersicum]
gene8412	3.86417e-54	-1.82442	down	uncharacterized protein LOC101266916 [Solanum lycopersicum]
gene28376	1.09249e-228	-1.8237	down	xyloglucan endo-transglycosylase precursor [Solanum lycopersicum]
gene9942	8.28773e-56	-1.82349	down	transcription factor DIVARICATA-like [Solanum lycopersicum]
gene12578	0.000269317	-1.82184	down	adenylate isopentenyltransferase [Solanum lycopersicum]
gene12602	1.30288e-49	-1.81402	down	transcription factor HBP-1b(c38)-like [Solanum lycopersicum]
gene18516	6.13784e-12	-1.81263	down	uncharacterized protein LOC543656 precursor [Solanum lycopersicum]
gene10340	3.62981e-10	-1.80591	down	zeatin O-xylosyltransferase-like [Solanum lycopersicum]
gene3299	3.35451e-08	-1.80546	down	probable indole-3-acetic acid-amido synthetase GH3.1 [Solanum lycopersicum]
gene30226	0.000185417	-1.79926	down	probable acetyltransferase NATA1-like [Solanum lycopersicum]
Solanum_lycopersicum_newGene_2202	3.84814e-06	-1.79883	down	uncharacterized protein LOC102600560 [Solanum tuberosum]
gene18008	2.77702e-48	-1.79859	down	aspartic proteinase nepenthesin-2-like [Solanum lycopersicum]
gene12890	1.29986e-164	-1.79436	down	BTB/POZ domain-containing protein At1g67900 [Solanum lycopersicum]
gene6991	1.13113e-27	-1.78756	down	uncharacterized protein LOC101259915 isoform X1 [Solanum lycopersicum]
gene6708	0.000410098	-1.78085	down	sugar transport protein 8-like [Solanum lycopersicum]
gene11058	2.08236e-65	-1.77908	down	salicylate carboxymethyltransferase-like [Solanum lycopersicum]
gene6241	2.04308e-163	-1.77547	down	lysM domain receptor-like kinase 4 [Solanum lycopersicum]
gene8053	7.20911e-71	-1.77436	down	probable xyloglucan endotransglucosylase/hydrolase protein 23 [Solanum lycopersicum]
gene4927	3.65508e-253	-1.77384	down	uncharacterized protein LOC101263269 [Solanum lycopersicum]
gene12702	1.16459e-13	-1.76769	down	putative U-box domain-containing protein 42 isoform X1 [Solanum lycopersicum]
gene4342	1.90646e-33	-1.76734	down	transcription factor bHLH93-like [Solanum lycopersicum]
gene23126	3.01026e-26	-1.7671	down	protein LIGHT-DEPENDENT SHORT HYPOCOTYLS 4 [Solanum lycopersicum]
gene24348	1.73558e-17	-1.76405	down	beta-D-xylosidase 1 precursor [Solanum lycopersicum]
gene14406	2.76984e-22	-1.76191	down	CBL-interacting serine/threonine-protein kinase 11-like [Solanum lycopersicum]
gene6265	3.08425e-16	-1.7614	down	B3 domain-containing protein REM16-like [Solanum lycopersicum]
gene5613	3.98348e-05	-1.75932	down	uncharacterized protein LOC101267770 [Solanum lycopersicum]
gene6844	1.91588e-94	-1.75897	down	stem-specific protein TSJT1-like [Solanum tuberosum]
gene4646	1.102e-13	-1.75514	down	ankyrin repeat-containing protein At5g02620-like [Solanum lycopersicum]
gene16521	6.5412e-07	-1.75282	down	factor of DNA methylation 4-like [Solanum lycopersicum]
gene16820	5.89942e-05	-1.75082	down	copalyl diphosphate synthase [Solanum lycopersicum]
gene10489	1.18494e-06	-1.75055	down	potassium transporter 6-like [Solanum lycopersicum]
gene23879	2.42979e-17	-1.74749	down	organ-specific protein S2-like [Solanum lycopersicum]
gene11608	1.66203e-99	-1.74701	down	uncharacterized protein LOC101246921 [Solanum lycopersicum]
gene28163	4.85533e-37	-1.74371	down	acetyl-CoA-benzylalcohol acetyltransferase [Solanum lycopersicum]
gene6008	6.57102e-129	-1.74276	down	probable galacturonosyltransferase-like 10 [Solanum lycopersicum]
gene14016	2.01374e-100	-1.74204	down	induced stolen tip protein TUB8-like [Solanum lycopersicum]
gene21859	8.41087e-20	-1.74148	down	uncharacterized protein At1g04910-like [Solanum lycopersicum]
gene2939	1.57093e-10	-1.74136	down	COBRA-like protein 6 isoform X2 [Solanum lycopersicum]
gene8023	2.37475e-41	-1.73771	down	21 kDa protein-like [Solanum lycopersicum]
gene24460	1.58864e-34	-1.73702	down	3-oxo-Delta(4,5)-steroid 5-beta-reductase-like [Solanum lycopersicum]
gene13942	3.88203e-05	-1.73637	down	gibberellin 2-oxidase [Solanum lycopersicum]
gene4775	3.64554e-72	-1.72784	down	uncharacterized protein LOC101257038 [Solanum lycopersicum]
gene15081	2.86222e-07	-1.72566	down	vinorine synthase-like [Solanum lycopersicum]
gene8776	9.01597e-42	-1.72429	down	uncharacterized protein LOC101255079 isoform X2 [Solanum lycopersicum]
gene3681	7.72489e-48	-1.72289	down	probable BOI-related E3 ubiquitin-protein ligase 3 [Solanum lycopersicum]
gene15397	2.47516e-08	-1.72267	down	TIP protein [Solanum lycopersicum]
gene22984	2.12614e-33	-1.72218	down	ATP sulfurylase 1, chloroplastic-like [Solanum lycopersicum]
gene28275	2.78196e-62	-1.72011	down	TCP transcription factor 3 [Solanum lycopersicum]
gene2838	9.28463e-35	-1.71992	down	probable leucine-rich repeat receptor-like protein kinase At5g49770 [Solanum lycopersicum]
gene23804	1.704e-188	-1.71917	down	E3 ubiquitin-protein ligase RMA1H1 [Solanum lycopersicum]
gene20249	8.72901e-12	-1.71677	down	probable WRKY transcription factor 40 [Solanum lycopersicum]
gene6645	7.41588e-34	-1.71625	down	probable transporter mch1 [Solanum lycopersicum]
gene28107	1.47946e-59	-1.71511	down	putative glycerol-3-phosphate transporter 5 [Solanum lycopersicum]
gene10068	2.40255e-14	-1.70909	down	ABC transporter G family member 6-like [Solanum lycopersicum]
gene1697	1.44453e-98	-1.70711	down	uncharacterized protein At1g04910-like [Solanum lycopersicum]
gene18540	2.31386e-196	-1.70572	down	xyloglycan endo-transglycosylase precursor [Solanum lycopersicum]
gene22807	6.2345e-43	-1.70307	down	translocase of chloroplast 159, chloroplastic [Solanum lycopersicum]
gene23441	2.39312e-11	-1.69889	down	leucine-rich repeat receptor protein kinase EXS-like [Solanum lycopersicum]
gene8052	2.27684e-18	-1.69824	down	probable xyloglucan endotransglucosylase/hydrolase protein 23 [Solanum lycopersicum]
gene15254	1.7668e-20	-1.69781	down	sugar transport protein 8-like [Solanum tuberosum]
gene11232	4.14436e-210	-1.69694	down	U-box domain-containing protein 28-like [Solanum lycopersicum]
gene25550	1.9575e-70	-1.69599	down	protein LURP-one-related 10-like [Solanum lycopersicum]
gene17611	4.5684e-06	-1.69278	down	V-type proton ATPase subunit a2-like [Solanum lycopersicum]
gene13948	5.4613e-214	-1.69273	down	zeatin O-xylosyltransferase-like [Solanum lycopersicum]
gene8460	1.66106e-177	-1.69162	down	beta-galactosidase, chloroplastic precursor [Solanum lycopersicum]
gene4255	2.21054e-05	-1.69012	down	peroxidase 72-like [Solanum lycopersicum]
gene18553	2.16515e-48	-1.68843	down	subtilisin-like protease SBT5.3 [Solanum lycopersicum]
gene18294	8.0053e-15	-1.68521	down	transcription factor WER-like [Solanum lycopersicum]
gene9182	6.74922e-41	-1.68505	down	transcription factor ICE1-like [Solanum lycopersicum]
gene22276	2.00531e-158	-1.68355	down	auxin-induced in root cultures protein 12 [Solanum lycopersicum]
gene17104	4.55726e-215	-1.6823	down	arogenate dehydrogenase 2, chloroplastic-like [Solanum lycopersicum]
gene11483	1.98119e-125	-1.68058	down	uncharacterized protein LOC102591088 [Solanum tuberosum]
gene23931	5.67731e-22	-1.67856	down	probable indole-3-acetic acid-amido synthetase GH3.5 [Solanum lycopersicum]
gene18782	3.74186e-84	-1.67593	down	receptor-like protein kinase THESEUS 1 [Solanum lycopersicum]
gene318	6.74252e-21	-1.67471	down	phenylacetaldehyde reductase isoform X1 [Solanum lycopersicum]
gene22695	0.000422726	-1.67413	down	probable LRR receptor-like serine/threonine-protein kinase At4g08850 [Solanum lycopersicum]
gene11454	3.35911e-294	-1.6706	down	protein EXORDIUM-like [Solanum lycopersicum]
gene26162	5.45754e-17	-1.66138	down	Pto-responsive gene 1 protein [Solanum lycopersicum]
gene17924	1.9363e-09	-1.65895	down	uncharacterized protein LOC101259763 [Solanum lycopersicum]
gene1928	5.43496e-21	-1.65858	down	ethylene-responsive transcription factor 13-like [Solanum lycopersicum]
gene11735	1.03814e-117	-1.65483	down	probable inactive receptor kinase At5g67200 [Solanum lycopersicum]
gene14377	1.49228e-09	-1.65061	down	omega-3 fatty acid desaturase isoform X2 [Solanum lycopersicum]
gene4104	6.92466e-07	-1.64802	down	uncharacterized protein LOC102579764 [Solanum tuberosum]
gene9226	2.54952e-96	-1.64501	down	calcium-binding allergen Ole e 8-like [Solanum lycopersicum]
gene17009	4.96159e-258	-1.64298	down	intracellular ribonuclease LX-like [Solanum lycopersicum]
gene19188	1.56426e-141	-1.64174	down	14 kDa proline-rich protein DC2.15-like [Solanum lycopersicum]
gene17188	6.30023e-190	-1.63775	down	protein TRANSPARENT TESTA 12-like [Solanum lycopersicum]
gene18212	3.27213e-56	-1.63706	down	protein TRANSPARENT TESTA 12 [Solanum lycopersicum]
gene1421	0.000554674	-1.63231	down	probable pectinesterase 53 [Solanum lycopersicum]
gene4667	5.83445e-60	-1.62901	down	protein EXORDIUM-like 7 [Solanum lycopersicum]
gene22026	6.2858e-216	-1.624	down	non-specific lipid-transfer protein 1-like [Solanum lycopersicum]
gene2052	1.07564e-67	-1.62236	down	BON1-associated protein 2 [Solanum lycopersicum]
gene8925	6.98834e-183	-1.62181	down	flavin-containing monooxygenase FMO GS-OX-like 9 isoform X1 [Solanum lycopersicum]
gene13920	6.38052e-166	-1.61996	down	dihydrolipoyl dehydrogenase 1, chloroplastic isoform X1 [Solanum lycopersicum]
gene12897	2.17167e-232	-1.61751	down	uncharacterized protein LOC100264440 [Vitis vinifera]
gene14300	7.72631e-08	-1.61698	down	histone H2B.7-like [Solanum lycopersicum]
gene24381	4.99643e-08	-1.61564	down	uncharacterized protein At4g38062-like [Solanum lycopersicum]
gene17199	1.13621e-23	-1.61553	down	protein NRT1/ PTR FAMILY 8.1 isoform X1 [Solanum lycopersicum]
gene2735	6.81905e-05	-1.61304	down	high mobility group B protein 10-like isoform X1 [Solanum lycopersicum]
gene9769	0.000505312	-1.61267	down	adenylate isopentenyltransferase [Solanum lycopersicum]
gene25758	5.21411e-13	-1.61083	down	uncharacterized WD repeat-containing protein C18H10.05 [Solanum lycopersicum]
gene26434	1.1783e-09	-1.61066	down	uncharacterized protein LOC101262585 [Solanum lycopersicum]
gene27820	6.6115e-28	-1.60952	down	gamma aminobutyrate transaminase 3, chloroplastic isoform X1 [Solanum lycopersicum]
gene3190	4.63991e-87	-1.60638	down	glutamyl-tRNA reductase 1, chloroplastic-like [Solanum lycopersicum]
gene13914	7.14169e-70	-1.60278	down	L-type lectin-domain containing receptor kinase S.4-like [Solanum lycopersicum]
gene15392	8.44297e-33	-1.59873	down	putative glucuronosyltransferase PGSIP8 [Solanum lycopersicum]
gene10291	3.27213e-56	-1.59836	down	lysosomal beta glucosidase-like [Solanum lycopersicum]
gene5871	4.45738e-05	-1.59638	down	cytokinin hydroxylase-like [Solanum lycopersicum]
gene6250	2.30878e-33	-1.59564	down	uncharacterized protein LOC101260191 [Solanum lycopersicum]
gene5024	1.10058e-91	-1.59453	down	xylem cysteine proteinase 2-like, partial [Solanum lycopersicum]
gene14276	2.52775e-227	-1.59422	down	mitogen-activated protein kinase 3 [Solanum lycopersicum]
gene24570	1.82418e-47	-1.59107	down	ethylene-responsive transcription factor ERF109-like [Solanum lycopersicum]
gene15655	3.77236e-06	-1.58717	down	uncharacterized protein LOC101249465 [Solanum lycopersicum]
Solanum_lycopersicum_newGene_3193	3.08858e-07	-1.58135	down	homeobox-leucine zipper protein MERISTEM L1-like [Solanum tuberosum]
gene20954	1.23715e-07	-1.57981	down	subtilisin-like protease [Solanum lycopersicum]
gene25304	2.54822e-163	-1.57813	down	protein YLS9-like [Solanum lycopersicum]
gene9653	8.84041e-255	-1.5774	down	protein NRT1/ PTR FAMILY 1.2-like [Solanum lycopersicum]
gene5668	1.11196e-29	-1.57696	down	protein POLLENLESS 3-LIKE 2 [Solanum lycopersicum]
gene5460	1.7918e-09	-1.57559	down	putative RING-H2 finger protein ATL21A [Solanum lycopersicum]
gene5345	0.00040273	-1.57483	down	pectinesterase-like [Solanum lycopersicum]
gene10037	4.36478e-07	-1.5745	down	loricrin-like [Solanum lycopersicum]
gene12451	3.88457e-13	-1.57418	down	mitogen-activated protein kinase 17 [Solanum lycopersicum]
gene15742	2.99015e-105	-1.57313	down	probable WRKY transcription factor 26 [Solanum lycopersicum]
gene26141	4.71629e-36	-1.57139	down	putative UDP-rhamnose:rhamnosyltransferase 1 [Solanum lycopersicum]
gene3290	3.75603e-165	-1.57118	down	E3 ubiquitin-protein ligase MBR2 [Solanum lycopersicum]
gene27848	7.39393e-13	-1.57063	down	uncharacterized protein LOC101267383 [Solanum lycopersicum]
gene8049	4.88988e-34	-1.56988	down	probable xyloglucan endotransglucosylase/hydrolase protein 23 [Solanum lycopersicum]
gene25822	1.00871e-05	-1.56927	down	uncharacterized protein LOC101258323 [Solanum lycopersicum]
gene15518	3.66527e-15	-1.568	down	auxin-regulated dual specificity cytosolic kinase [Solanum lycopersicum]
gene25399	1.17666e-29	-1.5672	down	uncharacterized protein LOC101245601 [Solanum lycopersicum]
gene19080	3.82062e-08	-1.56485	down	uncharacterized protein LOC101256607 [Solanum lycopersicum]
gene21402	2.43334e-182	-1.56271	down	glutathione S-transferase L3 [Solanum lycopersicum]
gene23288	0.00167297	-1.55968	down	myb family transcription factor APL-like [Solanum lycopersicum]
gene13366	0.000262371	-1.5596	down	transcriptional corepressor LEUNIG-like isoform X1 [Solanum lycopersicum]
gene8054	2.25413e-13	-1.55957	down	xyloglucan endotransglucosylase-hydrolase XTH3 precursor [Solanum lycopersicum]
gene5317	0.000240232	-1.55863	down	uncharacterized protein LOC101266475 [Solanum lycopersicum]
gene16577	0.000592051	-1.55782	down	GDP-mannose transporter GONST2 [Solanum lycopersicum]
gene5216	4.89519e-60	-1.55679	down	shematrin-like protein 2 [Solanum lycopersicum]
gene8427	5.46788e-28	-1.55501	down	putative GEM-like protein 8 [Solanum lycopersicum]
gene24952	2.02628e-24	-1.55448	down	G2/mitotic-specific cyclin S13-7 isoform X1 [Solanum lycopersicum]
gene9458	1.43578e-19	-1.55097	down	uncharacterized protein LOC101253763 [Solanum lycopersicum]
gene28041	3.3545e-66	-1.54508	down	36.4 kDa proline-rich protein [Solanum lycopersicum]
gene14803	2.86979e-15	-1.54242	down	ethylene-responsive transcription factor ERF025-like [Solanum lycopersicum]
gene20411	0.00047239	-1.5423	down	U-box domain-containing protein 52-like isoform X1 [Solanum lycopersicum]
gene2598	1.37935e-07	-1.53922	down	probable linoleate 9S-lipoxygenase 5 [Solanum lycopersicum]
Solanum_lycopersicum_newGene_2334	2.74946e-16	-1.5318	down	uncharacterized protein LOC104116724 [Nicotiana tomentosiformis]
gene27997	4.72487e-182	-1.52812	down	ethylene-responsive transcription factor ERF017 [Solanum lycopersicum]
gene19159	3.34555e-51	-1.52779	down	beta-phellandrene synthase (neryl-diphosphate-cyclizing), chloroplastic-like [Solanum lycopersicum]
gene4763	3.15683e-35	-1.52551	down	2-succinylbenzoate--CoA ligase, chloroplastic/peroxisomal [Solanum lycopersicum]
gene6625	2.62701e-15	-1.52395	down	probable adenylate kinase 7, mitochondrial [Solanum lycopersicum]
gene26656	5.73055e-71	-1.52315	down	TAGL11 transcription factor [Solanum lycopersicum]
gene18448	7.06541e-05	-1.52243	down	transcription factor WER-like [Solanum lycopersicum]
gene23256	1.09282e-140	-1.5202	down	salicylate carboxymethyltransferase-like [Solanum lycopersicum]
gene26080	1.79966e-55	-1.51902	down	peroxidase 17 [Solanum lycopersicum]
gene6338	3.9609e-14	-1.51441	down	mitogen-activated protein kinase kinase kinase NPK1-like [Solanum lycopersicum]
gene3376	8.20932e-84	-1.50764	down	ethylene-responsive transcription factor ERF109 [Solanum lycopersicum]
gene8125	2.46738e-12	-1.5053	down	putative alpha-xylosidase 2 [Solanum lycopersicum]
gene157	2.44858e-32	-1.50376	down	lipoxygenase [Solanum lycopersicum]
gene1468	8.57942e-07	-1.49898	down	uncharacterized protein LOC101244226 [Solanum lycopersicum]
gene7430	2.19378e-28	-1.49612	down	methylesterase 10 isoform X1 [Solanum lycopersicum]
gene12413	5.27152e-08	-1.4957	down	zinc-finger homeodomain protein 10-like [Solanum lycopersicum]
gene20986	2.93664e-281	-1.4951	down	hydroxymethylglutaryl-CoA synthase [Solanum lycopersicum]
gene22619	4.22566e-05	-1.49436	down	LOW QUALITY PROTEIN: phospholipase A1-Igamma2, chloroplastic-like [Solanum lycopersicum]
gene29282	2.5241e-193	-1.49025	down	protein ASPARTIC PROTEASE IN GUARD CELL 2-like [Solanum lycopersicum]
gene7242	5.67004e-18	-1.4896	down	probable LRR receptor-like serine/threonine-protein kinase At4g36180 [Solanum lycopersicum]
gene12257	1.3628e-19	-1.48217	down	protein NRT1/ PTR FAMILY 1.2-like [Solanum lycopersicum]
gene21970	6.20099e-118	-1.48008	down	uncharacterized protein LOC101267731 [Solanum lycopersicum]
gene22560	6.16872e-16	-1.47893	down	fasciclin-like arabinogalactan protein 21 [Solanum lycopersicum]
gene1452	1.49955e-14	-1.47763	down	uncharacterized protein LOC101244523 [Solanum lycopersicum]
gene5154	2.7985e-64	-1.47744	down	probable ubiquitin-conjugating enzyme E2 24 [Solanum lycopersicum]
gene27922	3.81578e-17	-1.47688	down	hexokinase [Solanum lycopersicum]
gene8375	2.86575e-15	-1.47052	down	type I inositol 1,4,5-trisphosphate 5-phosphatase CVP2-like isoform X1 [Solanum lycopersicum]
gene20367	0.000766484	-1.46606	down	aromatic amino acid decarboxylase 1A [Solanum lycopersicum]
gene3437	0.00182458	-1.46577	down	pollen-specific leucine-rich repeat extensin-like protein 1 [Solanum lycopersicum]
gene1447	9.45447e-21	-1.46481	down	calvin cycle protein CP12-1, chloroplastic [Solanum lycopersicum]
gene8092	2.47104e-150	-1.46412	down	ethylene-responsive transcription factor 5-like [Solanum lycopersicum]
gene11787	3.30113e-06	-1.46309	down	B3 domain-containing protein At5g42700 [Solanum lycopersicum]
gene4863	3.53463e-91	-1.46282	down	chlorophyll a-b binding protein 1B, chloroplastic-like [Solanum lycopersicum]
gene23863	0.000417342	-1.46215	down	CBS domain-containing protein CBSX5-like [Solanum lycopersicum]
gene12026	3.1169e-74	-1.46019	down	thaumatin-like protein 1b [Solanum lycopersicum]
gene11808	2.35668e-27	-1.45678	down	transcription factor MYB44-like [Solanum lycopersicum]
gene18610	0.000602266	-1.45617	down	gibberellin 2-oxidase 2 [Solanum lycopersicum]
gene27287	2.40326e-09	-1.45194	down	alcohol-forming fatty acyl-CoA reductase-like [Solanum lycopersicum]
gene12100	1.10629e-61	-1.44859	down	putative F-box protein At4g22180 [Solanum lycopersicum]
gene8181	1.16347e-56	-1.44413	down	probable WRKY transcription factor 70 [Solanum lycopersicum]
gene3684	6.57974e-11	-1.44228	down	SKP1-like protein 1A [Solanum lycopersicum]
gene13867	2.52214e-260	-1.44083	down	zinc finger CCCH domain-containing protein 29-like [Solanum lycopersicum]
gene23065	4.34748e-05	-1.44022	down	proteinase inhibitor 1-like [Solanum lycopersicum]
Solanum_lycopersicum_newGene_412	1.53195e-20	-1.43392	down	uncharacterized protein LOC102589989 [Solanum tuberosum]
gene2849	1.52552e-99	-1.43061	down	uncharacterized protein LOC101251930 [Solanum lycopersicum]
gene26305	4.38564e-160	-1.42938	down	GRAS1 protein isoform X1 [Solanum lycopersicum]
gene28347	1.13354e-49	-1.42728	down	uncharacterized membrane protein At1g06890-like isoform X1 [Solanum lycopersicum]
gene11480	1.48593e-22	-1.42579	down	blue copper protein [Solanum lycopersicum]
gene6627	3.30249e-71	-1.42483	down	putative calcium-binding protein CML19 [Solanum lycopersicum]
gene27968	0.000144544	-1.42371	down	U-box domain-containing protein 34 [Solanum lycopersicum]
gene25151	1.34538e-24	-1.42332	down	multiple C2 and transmembrane domain-containing protein 1-like [Solanum lycopersicum]
gene25658	2.3692e-19	-1.42253	down	expansin-A3 [Solanum lycopersicum]
gene5355	5.233e-35	-1.42202	down	cytochrome P450 77A1 [Solanum lycopersicum]
gene4434	2.99e-18	-1.41876	down	uncharacterized protein LOC101258031 [Solanum lycopersicum]
gene28831	2.86172e-98	-1.4176	down	peamaclein-like [Solanum lycopersicum]
gene7351	8.8663e-05	-1.41612	down	branched-chain-amino-acid aminotransferase 5, chloroplastic-like [Solanum lycopersicum]
gene7176	4.56804e-86	-1.41424	down	probable acyl-activating enzyme 9 [Solanum lycopersicum]
gene20392	0.00052005	-1.41259	down	pathogenesis-related protein PRB1-3 [Solanum lycopersicum]
gene26568	1.39617e-140	-1.40967	down	wound-induced proteinase inhibitor 2-like [Solanum lycopersicum]
gene8285	5.3589e-130	-1.40914	down	cellulose synthase-like protein D3 [Solanum lycopersicum]
gene18120	6.31454e-05	-1.4084	down	clathrin coat assembly protein AP180 [Solanum lycopersicum]
gene28232	2.89434e-07	-1.4081	down	stem-specific protein TSJT1 [Solanum lycopersicum]
gene11030	1.69542e-134	-1.4068	down	lipoxygenase homology domain-containing protein 1-like [Solanum lycopersicum]
gene4862	1.05452e-25	-1.4062	down	chlorophyll a-b binding protein 1B, chloroplastic-like [Solanum lycopersicum]
gene27714	3.31005e-176	-1.4048	down	Hop-interacting protein THI039 [Solanum lycopersicum]
gene25051	2.73935e-07	-1.40328	down	putative calcium-transporting ATPase 11, plasma membrane-type [Solanum lycopersicum]
Solanum_lycopersicum_newGene_1096	3.66622e-16	-1.40011	down	leucoanthocyanidin reductase-like [Solanum tuberosum]
gene11456	7.72228e-103	-1.39973	down	protein EXORDIUM-like [Solanum lycopersicum]
gene11202	1.35583e-42	-1.39948	down	serine carboxypeptidase-like 42 [Solanum lycopersicum]
gene8886	4.45743e-83	-1.39601	down	exocyst complex component EXO70B1-like [Solanum lycopersicum]
gene18182	2.19686e-128	-1.39586	down	acetyl-CoA-benzylalcohol acetyltransferase-like [Solanum lycopersicum]
gene23416	1.08825e-06	-1.39537	down	pirin-like protein [Solanum lycopersicum]
gene21123	7.12339e-22	-1.39512	down	1-amino-cyclopropane-1-carboxylate synthase [Solanum lycopersicum]
gene17070	1.86696e-30	-1.39341	down	uncharacterized protein LOC101251596 [Solanum lycopersicum]
gene20135	8.21453e-18	-1.39191	down	serine/threonine-protein kinase Aurora-2 [Solanum lycopersicum]
gene24656	4.16714e-200	-1.39087	down	arginine decarboxylase [Solanum lycopersicum]
gene5939	9.65094e-36	-1.38966	down	phosphoenolpyruvate/phosphate translocator 2, chloroplastic-like [Solanum lycopersicum]
gene12173	0.000934434	-1.38891	down	cysteine-rich receptor-like protein kinase 3 [Solanum lycopersicum]
gene18225	3.62484e-52	-1.38682	down	peroxidase 3 precursor [Solanum lycopersicum]
gene21173	4.12578e-142	-1.38622	down	uncharacterized protein LOC101261732 [Solanum lycopersicum]
gene12982	4.2299e-06	-1.38598	down	uncharacterized protein LOC101261814 [Solanum lycopersicum]
gene27486	7.64084e-09	-1.38574	down	uncharacterized protein LOC101254761 [Solanum lycopersicum]
gene4416	2.26921e-97	-1.38283	down	salicylic acid-binding protein 2-like [Solanum lycopersicum]
gene19501	4.33848e-197	-1.37762	down	RecName: Full=2-isopropylmalate synthase A; AltName: Full=Alpha-IPM synthase A; AltName: Full=Alpha-isopropylmalate synthase A [Solanum pennellii]
gene8581	2.40612e-46	-1.37442	down	cytochrome P450 71A4-like [Solanum lycopersicum]
gene27499	9.79274e-13	-1.37424	down	myb-related protein 3R-1-like [Solanum lycopersicum]
gene4911	1.99034e-15	-1.37353	down	bidirectional sugar transporter SWEET2a-like [Solanum lycopersicum]
gene18344	1.18135e-09	-1.37255	down	protein TPX2 [Solanum lycopersicum]
gene9391	0.000541914	-1.37093	down	cyclin-A2-4-like isoform X2 [Solanum lycopersicum]
gene16189	1.96822e-27	-1.36995	down	high mobility group nucleosome-binding domain-containing protein 5-like [Solanum lycopersicum]
gene28233	1.62327e-220	-1.36904	down	protochlorophyllide reductase-like [Solanum lycopersicum]
gene139	0.000859102	-1.3689	down	putative E3 ubiquitin-protein ligase LIN-2 [Solanum lycopersicum]
gene20187	3.02493e-42	-1.3658	down	probable glycosyltransferase At3g07620 [Solanum lycopersicum]
gene23655	2.83768e-42	-1.36493	down	receptor-like protein kinase THESEUS 1 [Solanum lycopersicum]
gene5526	3.3309e-07	-1.36485	down	uncharacterized protein LOC104645781 [Solanum lycopersicum]
gene15409	0.00105837	-1.364	down	phospholipase A1-Ibeta2, chloroplastic-like [Solanum lycopersicum]
gene23385	4.85147e-25	-1.3634	down	kinesin-like protein KIN12B [Solanum lycopersicum]
gene4363	5.79491e-175	-1.36284	down	calcium-transporting ATPase 2, plasma membrane-type-like [Solanum lycopersicum]
gene9439	4.15942e-07	-1.36246	down	protein transport protein SEC13 homolog B-like [Solanum lycopersicum]
gene25759	2.4985e-25	-1.35968	down	protein MKS1 [Solanum lycopersicum]
gene14019	6.19197e-56	-1.35885	down	cysteine proteinase inhibitor 5-like [Solanum lycopersicum]
gene12634	1.07206e-21	-1.35879	down	piriformospora indica-insensitive protein 2-like [Solanum lycopersicum]
gene218	7.07404e-09	-1.35836	down	uncharacterized protein LOC101263238 [Solanum lycopersicum]
gene24620	3.44994e-13	-1.35761	down	uncharacterized protein LOC101262755 [Solanum lycopersicum]
gene11524	2.65408e-203	-1.35741	down	aspartic proteinase nepenthesin-1-like [Solanum lycopersicum]
gene19102	7.11779e-168	-1.35614	down	uncharacterized protein LOC101261048 [Solanum lycopersicum]
gene5383	2.11811e-23	-1.35543	down	arogenate dehydratase/prephenate dehydratase 1, chloroplastic [Solanum lycopersicum]
gene10299	6.95226e-196	-1.35455	down	uncharacterized protein LOC101245049 [Solanum lycopersicum]
gene18546	3.35553e-21	-1.35373	down	uncharacterized protein LOC101249938 [Solanum lycopersicum]
gene18589	4.86016e-118	-1.35099	down	glutathione S-transferase/peroxidase [Solanum lycopersicum]
gene22852	1.13612e-94	-1.34924	down	ethylene-binding protein [Solanum lycopersicum]
gene9705	6.81835e-14	-1.34701	down	NAC transcription factor 29-like [Solanum lycopersicum]
gene7155	5.0299e-08	-1.34683	down	uncharacterized protein LOC101256161 [Solanum lycopersicum]
gene5425	0.000179803	-1.34625	down	BAH and coiled-coil domain-containing protein 1 [Solanum lycopersicum]
gene2692	8.04453e-30	-1.34536	down	GRAS4 protein [Solanum lycopersicum]
gene17746	2.69961e-215	-1.34432	down	salt responsive protein 2 [Solanum lycopersicum]
gene13753	8.47211e-41	-1.34411	down	homeobox-leucine zipper protein ATHB-6 [Solanum lycopersicum]
Solanum_lycopersicum_newGene_1392	3.67174e-09	-1.34133	down	endoplasmic reticulum chaperone binding protein [Lycium chinense]
gene17965	1.12518e-33	-1.34069	down	transcription factor PIF4 [Solanum lycopersicum]
gene988	5.96763e-07	-1.33647	down	transcription factor bHLH95-like [Solanum lycopersicum]
gene5075	1.71908e-06	-1.33586	down	peroxidase 19 [Solanum lycopersicum]
gene221	2.2741e-09	-1.33338	down	uncharacterized protein LOC101262337 isoform X1 [Solanum lycopersicum]
gene23584	1.1727e-145	-1.33262	down	ethylene-responsive transcription factor 3-like [Solanum lycopersicum]
gene24431	0.00131761	-1.3316	down	thymocyte nuclear protein 1 [Solanum lycopersicum]
gene28679	0.00301764	-1.33144	down	nodulation-signaling pathway 1 protein-like [Solanum lycopersicum]
gene3415	2.6546e-06	-1.33051	down	cyclin-dependent kinase inhibitor 7 [Solanum lycopersicum]
gene11706	2.77651e-17	-1.32922	down	isoflavone 2&apos;-hydroxylase-like [Solanum lycopersicum]
gene4338	1.53638e-30	-1.32669	down	uncharacterized protein C594.04c [Solanum lycopersicum]
gene9435	3.32862e-08	-1.32529	down	CASP-like protein 3A1 [Solanum lycopersicum]
gene24275	0.000190748	-1.32257	down	phosphoglycerate mutase-like protein AT74 [Solanum lycopersicum]
gene2184	1.27993e-25	-1.31867	down	basic salivary proline-rich protein 2-like isoform X1 [Solanum lycopersicum]
gene25761	3.14639e-08	-1.31818	down	uncharacterized protein LOC101263371 isoform X3 [Solanum lycopersicum]
gene17575	0.001037	-1.31596	down	1-aminocyclopropane-1-carboxylate oxidase [Solanum lycopersicum]
gene25214	7.16943e-181	-1.31272	down	uncharacterized protein LOC101251527 [Solanum lycopersicum]
gene6728	4.63183e-17	-1.3097	down	3-ketoacyl-CoA synthase 11-like [Solanum lycopersicum]
gene15140	1.15362e-05	-1.30853	down	protein IQ-DOMAIN 1 isoform X1 [Solanum lycopersicum]
gene18943	1.9107e-11	-1.30665	down	putative lipid-transfer protein DIR1 [Solanum lycopersicum]
gene7064	8.91872e-107	-1.30573	down	transmembrane ascorbate ferrireductase 1 [Solanum lycopersicum]
gene8139	1.4173e-25	-1.30523	down	metacaspase-1-like [Solanum lycopersicum]
gene17955	1.08851e-199	-1.30452	down	glycoalkaloid metabolism 1 precursor [Solanum lycopersicum]
gene21094	9.74608e-10	-1.30361	down	uncharacterized protein LOC101259964 [Solanum lycopersicum]
gene4489	1.89174e-19	-1.30241	down	UDP-glycosyltransferase 83A1-like [Solanum lycopersicum]
gene25626	3.53636e-153	-1.30083	down	phenylalanine ammonia-lyase [Solanum lycopersicum]
gene20823	2.5116e-16	-1.30033	down	uncharacterized protein LOC101258981 [Solanum lycopersicum]
gene2239	3.88391e-20	-1.30003	down	GDSL esterase/lipase At4g01130 [Solanum lycopersicum]
gene14811	1.38755e-10	-1.29983	down	probable methyltransferase PMT15 isoform X2 [Solanum lycopersicum]
gene4259	4.9235e-30	-1.29821	down	probable mitochondrial chaperone BCS1-A [Solanum lycopersicum]
gene14554	5.53512e-11	-1.29589	down	uncharacterized protein LOC101255795 isoform X1 [Solanum lycopersicum]
gene247	0.00250598	-1.29583	down	transcription repressor OFP15 [Solanum lycopersicum]
gene22740	0.00421308	-1.29567	down	LRR receptor-like serine/threonine-protein kinase ERL1 [Solanum lycopersicum]
gene7721	6.41816e-18	-1.29561	down	probable inactive leucine-rich repeat receptor-like protein kinase At1g66830 [Solanum lycopersicum]
gene6754	0.00421426	-1.29545	down	uncharacterized protein LOC101263083 [Solanum lycopersicum]
gene10415	0.00250727	-1.29512	down	regulatory protein NPR5-like [Solanum lycopersicum]
gene6074	3.41355e-40	-1.29374	down	probable calcium-binding protein CML30 [Solanum lycopersicum]
gene7020	1.06964e-186	-1.29305	down	short-chain dehydrogenase TIC 32, chloroplastic [Solanum lycopersicum]
gene9762	5.87726e-133	-1.29145	down	alpha-xylosidase 1-like [Solanum lycopersicum]
gene27446	4.47014e-104	-1.29112	down	uncharacterized protein LOC101266299 [Solanum lycopersicum]
gene19394	9.21599e-56	-1.29043	down	multiple C2 and transmembrane domain-containing protein 1 [Solanum lycopersicum]
gene18953	7.42075e-18	-1.28988	down	kinesin related protein [Solanum lycopersicum]
gene11489	1.46802e-10	-1.28783	down	putative clathrin assembly protein At4g40080 [Solanum lycopersicum]
gene20397	8.73994e-46	-1.28726	down	peroxidase 45-like [Solanum lycopersicum]
gene26272	7.58107e-42	-1.28632	down	early nodulin-like protein 1 [Solanum lycopersicum]
Solanum_lycopersicum_newGene_848	8.69377e-11	-1.28489	down	uncharacterized protein LOC104234552 [Nicotiana sylvestris]
gene15039	3.71451e-13	-1.28396	down	protein LURP-one-related 14-like [Solanum lycopersicum]
gene6824	1.3749e-20	-1.28234	down	receptor-like protein kinase HSL1 isoform X1 [Solanum lycopersicum]
gene10122	0.0001615	-1.28111	down	cytochrome P450 CYP736A12-like [Solanum lycopersicum]
gene25204	5.64021e-20	-1.27884	down	G2/mitotic-specific cyclin S13-7-like [Solanum lycopersicum]
gene16088	1.48737e-30	-1.27879	down	leucine-rich repeat receptor-like serine/threonine/tyrosine-protein kinase SOBIR1 [Solanum lycopersicum]
gene11979	2.20937e-05	-1.27666	down	probable LRR receptor-like serine/threonine-protein kinase At4g36180 [Solanum lycopersicum]
gene18077	0.00372877	-1.27453	down	zinc finger CCCH domain-containing protein 18 [Solanum lycopersicum]
gene29057	2.38705e-07	-1.26936	down	DUF21 domain-containing protein At4g14240-like [Solanum lycopersicum]
gene29266	4.66196e-54	-1.26935	down	classical arabinogalactan protein 5-like [Solanum lycopersicum]
gene17137	2.57416e-05	-1.26831	down	uncharacterized protein LOC101260061 [Solanum lycopersicum]
gene1694	2.29194e-162	-1.26685	down	beta-glucosidase 01 precursor [Solanum lycopersicum]
gene28241	6.12408e-08	-1.26677	down	uncharacterized protein LOC101261893 isoform X2 [Solanum lycopersicum]
gene10806	2.34526e-13	-1.26397	down	inositol-3-phosphate synthase-like [Solanum lycopersicum]
gene20171	2.51067e-14	-1.26358	down	acid phosphatase 1-like [Solanum lycopersicum]
gene15872	6.82843e-08	-1.26167	down	glutamyl-tRNA(Gln) amidotransferase subunit A, mitochondrial-like isoform X1 [Solanum lycopersicum]
gene14311	6.05549e-95	-1.26134	down	triosephosphate isomerase, cytosolic [Solanum lycopersicum]
gene4390	4.27657e-12	-1.2594	down	AP2 transcription factor SlAP2b isoform X1 [Solanum lycopersicum]
gene17169	6.6882e-14	-1.25916	down	non-symbiotic hemoglobin class 1 [Solanum lycopersicum]
gene11070	1.79946e-10	-1.25852	down	uncharacterized protein LOC101250011 [Solanum lycopersicum]
gene13566	2.35141e-24	-1.25838	down	uncharacterized protein LOC101252288 [Solanum lycopersicum]
gene14789	7.44555e-08	-1.25478	down	transcription factor bHLH36-like [Solanum lycopersicum]
gene14013	9.5819e-10	-1.25414	down	UTP--glucose-1-phosphate uridylyltransferase-like [Solanum lycopersicum]
gene23902	3.13941e-07	-1.25337	down	uncharacterized protein LOC101253731 [Solanum lycopersicum]
gene4929	5.90288e-18	-1.25236	down	GDSL esterase/lipase At1g29670-like [Solanum lycopersicum]
gene21293	1.31735e-11	-1.25064	down	uncharacterized protein LOC101258885 [Solanum lycopersicum]
gene25541	5.10092e-17	-1.25029	down	abscisic acid receptor PYL4 [Solanum lycopersicum]
gene11764	9.55906e-58	-1.25023	down	uncharacterized protein LOC101253889 [Solanum lycopersicum]
gene28328	4.21258e-13	-1.24988	down	14 kDa proline-rich protein DC2.15-like isoform X3 [Solanum tuberosum]
gene20159	9.47187e-86	-1.24816	down	NADP-dependent malic enzyme-like isoform X1 [Solanum lycopersicum]
gene9696	1.02415e-17	-1.24732	down	delta-1-pyrroline-5-carboxylate synthase isoform X1 [Solanum lycopersicum]
gene24935	1.73696e-110	-1.2465	down	uncharacterized protein LOC101259793 [Solanum lycopersicum]
gene3054	4.52825e-187	-1.24547	down	beta-xylosidase/alpha-L-arabinofuranosidase 2 [Solanum lycopersicum]
gene16981	2.84643e-08	-1.24482	down	uncharacterized protein LOC101259451 [Solanum lycopersicum]
gene7093	6.20669e-55	-1.24416	down	probable methyltransferase PMT16 [Solanum lycopersicum]
gene2579	1.5157e-05	-1.24269	down	acetylajmalan esterase-like isoform X1 [Solanum lycopersicum]
gene19371	2.95201e-23	-1.242	down	SPX domain-containing membrane protein At4g22990-like [Solanum lycopersicum]
gene9122	1.72194e-77	-1.24125	down	protein ASPARTIC PROTEASE IN GUARD CELL 2-like [Solanum lycopersicum]
gene28006	2.0054e-57	-1.24071	down	serine/threonine-protein kinase At5g01020-like [Solanum lycopersicum]
gene9020	2.95943e-64	-1.23926	down	uncharacterized protein LOC101247711 [Solanum lycopersicum]
gene23049	0.00121675	-1.23894	down	uncharacterized protein LOC101245795 [Solanum lycopersicum]
gene3198	0.000383816	-1.23889	down	transcription factor bHLH18-like [Solanum lycopersicum]
gene20038	1.83641e-07	-1.23643	down	protein IQ-DOMAIN 1 isoform X1 [Solanum lycopersicum]
gene2997	1.07827e-23	-1.23469	down	basic blue protein-like [Solanum lycopersicum]
gene15086	1.057e-75	-1.23422	down	gibberellin 2-beta-dioxygenase 3 [Solanum lycopersicum]
gene23736	0.000145953	-1.2329	down	GDSL esterase/lipase At4g10955-like [Solanum lycopersicum]
gene15199	9.4596e-12	-1.23265	down	myb-related transcription factor [Solanum lycopersicum]
gene13448	1.70868e-05	-1.23196	down	serine carboxypeptidase-like [Solanum lycopersicum]
gene28672	1.48627e-24	-1.23188	down	protein TIFY 10A-like [Solanum lycopersicum]
gene9202	2.80821e-10	-1.23056	down	protein TIFY 6B isoform X1 [Solanum lycopersicum]
gene6455	0.00358882	-1.22947	down	premnaspirodiene oxygenase-like [Solanum lycopersicum]
gene30144	4.80447e-70	-1.22819	down	tripeptidyl-peptidase 2-like [Solanum lycopersicum]
gene5150	0.00193687	-1.22811	down	L-type lectin-domain containing receptor kinase VII.1 [Solanum lycopersicum]
gene23973	1.50286e-05	-1.22706	down	AT-rich interactive domain-containing protein 1-like [Solanum lycopersicum]
gene20614	1.82025e-35	-1.22692	down	lysine-specific demethylase JMJ706-like [Solanum lycopersicum]
gene27806	9.3982e-09	-1.22533	down	WD repeat-containing protein 26-like, partial [Solanum lycopersicum]
gene12697	7.49654e-36	-1.22386	down	WPP domain-interacting tail-anchored protein 2 [Solanum lycopersicum]
gene15515	0.000229467	-1.2236	down	protein Brevis radix-like 2 [Solanum lycopersicum]
gene8438	0.000101084	-1.2231	down	Cathepsin D Inhibitor [Solanum lycopersicum]
gene14328	9.57048e-42	-1.22242	down	transcription factor PCL1 [Solanum lycopersicum]
gene16314	8.00012e-148	-1.22182	down	probable CCR4-associated factor 1 homolog 9 [Solanum lycopersicum]
gene28111	0.000432527	-1.22052	down	heptahelical transmembrane protein 2-like [Solanum lycopersicum]
gene8817	3.71784e-12	-1.21858	down	kinesin-like protein KIF18B isoform X1 [Solanum lycopersicum]
gene3657	9.15977e-13	-1.21824	down	endo-1,4-beta-xylanase UM03411 isoform X1 [Solanum lycopersicum]
gene11924	6.1775e-10	-1.21717	down	uncharacterized protein LOC101245159 [Solanum lycopersicum]
gene25781	0.00320656	-1.21661	down	pentatricopeptide repeat-containing protein At1g20230 [Solanum lycopersicum]
gene3204	3.22873e-12	-1.21611	down	uncharacterized protein LOC101250751 [Solanum lycopersicum]
gene20137	3.6377e-11	-1.2158	down	ATP-dependent 6-phosphofructokinase 6 [Solanum lycopersicum]
gene6912	3.64767e-14	-1.21468	down	65-kDa microtubule-associated protein 3 [Solanum lycopersicum]
gene21491	2.04363e-06	-1.21349	down	uncharacterized protein LOC101265954 [Solanum lycopersicum]
gene3417	4.57519e-66	-1.21262	down	ferredoxin--nitrite reductase, chloroplastic [Solanum lycopersicum]
gene18007	9.43418e-22	-1.21172	down	2-alkenal reductase (NADP(+)-dependent)-like [Solanum lycopersicum]
gene26503	1.11587e-40	-1.21091	down	21 kDa protein-like [Solanum lycopersicum]
gene29322	0.00265364	-1.20997	down	zinc finger protein ZAT10-like [Solanum lycopersicum]
gene5723	1.15666e-13	-1.20968	down	probable LRR receptor-like serine/threonine-protein kinase At4g36180 [Solanum lycopersicum]
gene19430	8.58686e-12	-1.20948	down	uncharacterized protein LOC101260843 [Solanum lycopersicum]
gene12107	1.50033e-20	-1.20917	down	G2/mitotic-specific cyclin-2 [Solanum lycopersicum]
gene12948	5.48351e-18	-1.20908	down	uncharacterized protein LOC101252987 isoform X1 [Solanum lycopersicum]
gene3715	2.12157e-27	-1.209	down	receptor-like cytosolic serine/threonine-protein kinase RBK1 [Solanum lycopersicum]
gene6016	5.03527e-10	-1.2075	down	uncharacterized protein LOC101263070 [Solanum lycopersicum]
gene18375	1.66485e-06	-1.20734	down	clathrin light chain 1 [Solanum lycopersicum]
gene140	3.68323e-11	-1.20527	down	extensin-like protein precursor [Solanum lycopersicum]
gene15659	8.97558e-08	-1.20449	down	psbP domain-containing protein 6, chloroplastic [Solanum lycopersicum]
gene550	9.20874e-23	-1.20409	down	serine/threonine-protein kinase TNNI3K-like [Solanum lycopersicum]
gene9466	6.09849e-06	-1.20184	down	GDSL esterase/lipase APG-like [Solanum lycopersicum]
gene12655	2.96738e-20	-1.20182	down	ruBisCO large subunit-binding protein subunit beta, chloroplastic isoform X1 [Solanum lycopersicum]
gene4795	8.40756e-09	-1.20142	down	cationic amino acid transporter 1-like [Solanum lycopersicum]
gene3550	2.99684e-34	-1.20091	down	cysteine proteinase RD19a [Solanum lycopersicum]
gene19572	0.0019038	-1.20077	down	cation/H(+) antiporter 15-like [Solanum lycopersicum]
gene4731	7.50617e-07	-1.20067	down	protein CHUP1, chloroplastic-like [Solanum lycopersicum]
gene27056	4.16637e-152	-1.19759	down	L-ascorbate oxidase [Solanum lycopersicum]
gene6963	1.13828e-63	-1.19524	down	ABC transporter G family member 4 [Solanum lycopersicum]
gene15705	1.50647e-85	-1.19382	down	14 kDa proline-rich protein DC2.15-like [Solanum lycopersicum]
gene1457	1.54403e-36	-1.19299	down	SlArf/Xyl2 protein precursor [Solanum lycopersicum]
gene5587	6.62179e-08	-1.19296	down	cyclin B2 [Solanum lycopersicum]
gene2136	4.2745e-74	-1.19254	down	multiple C2 and transmembrane domain-containing protein 2-like [Solanum lycopersicum]
gene25131	3.6778e-34	-1.18851	down	cycloartenol-C-24-methyltransferase-like [Solanum lycopersicum]
gene28460	1.46774e-15	-1.18837	down	protein TRANSPARENT TESTA 12-like [Solanum lycopersicum]
gene11457	3.18331e-56	-1.18821	down	protein EXORDIUM-like [Solanum lycopersicum]
Solanum_lycopersicum_newGene_1503	7.01427e-19	-1.18575	down	Hop-interacting protein THI039 [Solanum lycopersicum]
gene17290	0.000575602	-1.18573	down	uncharacterized protein LOC104648172 [Solanum lycopersicum]
gene6565	2.37467e-32	-1.18553	down	uncharacterized protein LOC101260885 isoform X1 [Solanum lycopersicum]
gene27568	0.00151412	-1.18434	down	transcription factor GAMYB-like isoform X1 [Solanum lycopersicum]
gene9649	5.79077e-73	-1.18261	down	metalloendoproteinase 1 [Solanum lycopersicum]
gene30198	1.50245e-61	-1.18245	down	protein EXORDIUM-like [Solanum lycopersicum]
gene27166	3.18599e-161	-1.18239	down	xanthine dehydrogenase 1-like isoform X1 [Solanum lycopersicum]
gene6225	4.67484e-48	-1.18202	down	putative endo-1,3(4)-beta-glucanase 2 isoform X1 [Solanum lycopersicum]
gene374	3.41477e-21	-1.18201	down	protein YLS9 [Solanum lycopersicum]
gene3272	1.74314e-08	-1.18101	down	uncharacterized protein LOC104645408 [Solanum lycopersicum]
gene4502	1.15413e-10	-1.1802	down	uncharacterized protein LOC101254663 isoform X1 [Solanum lycopersicum]
gene23947	2.05542e-07	-1.17872	down	RING-H2 finger protein ATL67-like [Solanum lycopersicum]
gene25693	0.000250991	-1.17764	down	amino acid transporter [Solanum lycopersicum]
gene1765	1.76674e-72	-1.17677	down	DNA topoisomerase 2 isoform X1 [Solanum lycopersicum]
gene11640	8.87699e-57	-1.17656	down	growth-regulating factor 1-like [Solanum lycopersicum]
gene12151	8.23231e-34	-1.17649	down	B2-type cyclin dependent kinase [Solanum lycopersicum]
gene19532	2.67219e-12	-1.17649	down	ankyrin repeat-containing protein At5g02620 [Solanum lycopersicum]
gene6740	8.68053e-90	-1.17647	down	cellulose synthase-like protein G2 [Solanum lycopersicum]
gene28169	9.00889e-28	-1.17631	down	xyloglucan endotransglucosylase-hydrolase XTH9 precursor [Solanum lycopersicum]
gene7817	5.48348e-07	-1.17624	down	probable cinnamyl alcohol dehydrogenase 9 [Solanum lycopersicum]
gene26282	6.93327e-07	-1.17612	down	acyl-CoA--sterol O-acyltransferase 1-like [Solanum lycopersicum]
gene29611	7.01819e-13	-1.17597	down	uncharacterized protein LOC101263889 isoform X1 [Solanum lycopersicum]
gene8266	7.34195e-29	-1.1755	down	cell division cycle 20.2, cofactor of APC complex [Solanum lycopersicum]
gene15045	0.0004529	-1.17458	down	protein NRT1/ PTR FAMILY 5.1 isoform X1 [Solanum lycopersicum]
gene1256	1.45468e-24	-1.17448	down	uncharacterized protein LOC101255730 [Solanum lycopersicum]
gene26187	1.22426e-21	-1.17425	down	probable rhamnogalacturonate lyase B [Solanum lycopersicum]
gene23936	3.30761e-93	-1.17368	down	ubiquitin-conjugating enzyme E2 28-like [Solanum lycopersicum]
gene23783	6.77622e-26	-1.1707	down	probable aminotransferase TAT2 isoform X1 [Solanum lycopersicum]
gene20765	5.08942e-31	-1.16994	down	histone-lysine N-methyltransferase, H3 lysine-9 specific SUVH8-like [Solanum lycopersicum]
gene3476	4.68085e-102	-1.16649	down	putative lipid-transfer protein DIR1 [Solanum lycopersicum]
gene22847	9.6171e-38	-1.16607	down	endo-1,4-beta-glucanase precursor [Solanum lycopersicum]
gene19321	1.20823e-23	-1.16551	down	homeobox-leucine zipper protein HAT4-like [Solanum lycopersicum]
gene9802	4.64752e-17	-1.16321	down	uncharacterized protein LOC101267223 [Solanum lycopersicum]
gene20316	0.00596809	-1.15887	down	indole-3-pyruvate monooxygenase YUCCA6 [Solanum lycopersicum]
gene21681	2.36865e-54	-1.1582	down	beta-fructofuranosidase [Solanum lycopersicum]
gene12269	1.15367e-11	-1.15753	down	uncharacterized protein LOC101264624 [Solanum lycopersicum]
gene6521	1.63703e-58	-1.15726	down	cyclin D3.1 [Solanum lycopersicum]
gene1740	3.62196e-09	-1.15708	down	MATE efflux family protein FRD3 [Solanum lycopersicum]
gene26128	1.36505e-07	-1.15693	down	uncharacterized protein At4g38062 [Solanum lycopersicum]
gene12859	6.59048e-41	-1.1569	down	3-ketoacyl-CoA synthase 19-like [Solanum lycopersicum]
gene2574	1.0935e-14	-1.15597	down	kinesin-4 isoform X1 [Solanum lycopersicum]
gene1467	5.60579e-62	-1.15495	down	uncharacterized protein LOC101247750 [Solanum lycopersicum]
gene28725	5.7688e-25	-1.15484	down	inactive protein kinase SELMODRAFT_444075 [Solanum lycopersicum]
gene3468	0.00384454	-1.1544	down	protein TRANSPARENT TESTA 12-like [Solanum lycopersicum]
gene19839	8.88664e-05	-1.15256	down	uncharacterized protein LOC101262938 [Solanum lycopersicum]
gene25803	0.000506698	-1.15145	down	myosin-11 [Solanum lycopersicum]
gene28765	0.000562786	-1.15112	down	rop guanine nucleotide exchange factor 12-like [Solanum lycopersicum]
gene17964	7.37849e-88	-1.15102	down	uncharacterized oxidoreductase At1g06690, chloroplastic [Solanum lycopersicum]
gene1247	5.12621e-12	-1.14952	down	peroxisomal fatty acid beta-oxidation multifunctional protein MFP2 [Solanum lycopersicum]
gene19291	1.56335e-53	-1.14933	down	protein phosphatase 2C 29 [Solanum lycopersicum]
gene25640	2.15722e-18	-1.14915	down	probable 125 kDa kinesin-related protein [Solanum lycopersicum]
gene19482	1.3005e-23	-1.14903	down	serine/threonine-protein kinase ULK4 isoform X1 [Solanum lycopersicum]
gene4581	5.18e-05	-1.14903	down	E3 ubiquitin-protein ligase RNF168-like isoform X1 [Solanum lycopersicum]
gene14784	1.93517e-07	-1.14902	down	protein TPX2-like [Solanum lycopersicum]
gene4920	2.99256e-68	-1.14669	down	GDSL esterase/lipase At5g45670 [Solanum lycopersicum]
gene6281	9.15665e-119	-1.14477	down	L-ascorbate oxidase homolog [Solanum lycopersicum]
gene23636	3.9589e-19	-1.14405	down	calcium-binding protein PBP1-like [Solanum lycopersicum]
gene27237	3.45291e-66	-1.14352	down	zeatin O-glucosyltransferase-like [Solanum lycopersicum]
gene4655	2.31792e-28	-1.14305	down	pentatricopeptide repeat-containing protein At2g35130 [Solanum lycopersicum]
gene4228	7.52974e-07	-1.1429	down	uncharacterized protein LOC101251248 [Solanum lycopersicum]
gene6215	2.57798e-133	-1.14244	down	xyloglucan glycosyltransferase 4 [Solanum lycopersicum]
gene11071	1.59332e-155	-1.14194	down	isopentenyl-diphosphate Delta-isomerase I [Solanum lycopersicum]
gene5456	1.24978e-11	-1.14115	down	serine/arginine repetitive matrix protein 3-like [Solanum lycopersicum]
gene6279	2.76714e-80	-1.14075	down	geraniol 8-hydroxylase-like [Solanum lycopersicum]
gene11925	0.00652199	-1.13911	down	isoflavone reductase-like protein [Solanum lycopersicum]
gene26261	4.65526e-23	-1.1386	down	EH domain-containing protein 1-like [Solanum lycopersicum]
gene13729	8.87471e-123	-1.13782	down	aspartic proteinase PCS1-like [Solanum lycopersicum]
gene16579	1.3297e-101	-1.13727	down	uncharacterized protein LOC101258865 [Solanum lycopersicum]
gene8809	2.23723e-07	-1.13701	down	serine/threonine-protein kinase HT1-like [Solanum lycopersicum]
gene21750	3.85833e-09	-1.13646	down	probable protein phosphatase 2C 23 [Solanum lycopersicum]
gene11648	3.8717e-62	-1.13616	down	U-box domain-containing protein 30-like [Solanum lycopersicum]
gene7599	6.63552e-22	-1.13563	down	inositol hexakisphosphate and diphosphoinositol-pentakisphosphate kinase 2-like [Solanum lycopersicum]
gene2365	2.86816e-28	-1.13408	down	protein ZINC INDUCED FACILITATOR-LIKE 1 [Solanum lycopersicum]
gene6774	3.80576e-122	-1.13404	down	uncharacterized protein LOC101245729 [Solanum lycopersicum]
gene5889	0.00822648	-1.13397	down	uncharacterized protein LOC101266890 [Solanum lycopersicum]
gene27263	8.88882e-06	-1.13163	down	pentatricopeptide repeat-containing protein At4g21065-like [Solanum lycopersicum]
gene4819	8.35015e-32	-1.13104	down	potassium channel KAT1-like [Solanum lycopersicum]
gene25804	7.1432e-17	-1.12949	down	GRF1-interacting factor 1-like [Solanum lycopersicum]
gene2548	0.000185521	-1.12756	down	transcription factor bHLH94-like isoform X1 [Solanum lycopersicum]
gene25353	0.000189052	-1.12751	down	growth-regulating factor 3 [Solanum lycopersicum]
gene4725	7.69819e-154	-1.12686	down	delta(24)-sterol reductase-like [Solanum lycopersicum]
gene9196	1.49549e-08	-1.12608	down	cell division cycle-associated protein 7-like [Solanum lycopersicum]
gene12218	1.41889e-08	-1.12562	down	uncharacterized protein LOC101252685 [Solanum lycopersicum]
gene4868	0.000333703	-1.12377	down	probable purine permease 9 [Solanum lycopersicum]
gene17173	7.83647e-07	-1.12351	down	uncharacterized protein LOC101249561 [Solanum lycopersicum]
gene30241	3.09684e-05	-1.11973	down	xyloglucan endotransglucosylase-hydrolase XTH9 precursor [Solanum lycopersicum]
gene25094	2.32755e-07	-1.11957	down	condensin complex subunit 1 [Solanum lycopersicum]
gene1412	5.35811e-08	-1.11914	down	uncharacterized protein LOC101266559 [Solanum lycopersicum]
gene29418	6.12151e-32	-1.11908	down	uncharacterized protein LOC101254074 [Solanum lycopersicum]
gene15213	1.06864e-25	-1.11765	down	syntaxin-related protein KNOLLE [Solanum lycopersicum]
gene6644	0.00668052	-1.11748	down	peroxidase 51 [Solanum lycopersicum]
gene5973	1.09449e-11	-1.11738	down	uncharacterized protein LOC104645717 isoform X1 [Solanum lycopersicum]
gene27819	2.96231e-12	-1.11676	down	uncharacterized protein LOC101261197 [Solanum lycopersicum]
gene16210	5.14881e-118	-1.11643	down	uncharacterized protein LOC101257973 [Solanum lycopersicum]
gene29720	2.74128e-19	-1.11594	down	condensin-2 complex subunit D3 [Solanum lycopersicum]
gene11491	9.3049e-19	-1.11556	down	ripening regulated protein DDTFR18 isoform X1 [Solanum lycopersicum]
gene9259	1.4671e-21	-1.11365	down	peptidyl-prolyl cis-trans isomerase FKBP17-2, chloroplastic-like [Solanum lycopersicum]
gene3142	1.11694e-20	-1.11246	down	monoterpene synthase 1 [Solanum lycopersicum]
gene18598	4.87332e-125	-1.11238	down	nine-cis-epoxycarotenoid dioxygenase [Solanum lycopersicum]
gene15893	5.96312e-52	-1.11228	down	probable inactive receptor kinase At1g48480 [Solanum lycopersicum]
gene5499	0.000155164	-1.11124	down	pentatricopeptide repeat-containing protein At3g57430, chloroplastic [Solanum lycopersicum]
gene6833	0.00591319	-1.11111	down	uncharacterized protein LOC101259314 [Solanum lycopersicum]
gene9350	0.000980835	-1.11079	down	uncharacterized protein LOC101263599 [Solanum lycopersicum]
gene27236	7.69819e-154	-1.11038	down	zeatin O-glucosyltransferase-like [Solanum lycopersicum]
gene11221	2.52963e-10	-1.11029	down	receptor-like protein kinase 2 [Solanum lycopersicum]
gene5537	2.88387e-121	-1.10924	down	3-hydroxy-3-methylglutaryl-coenzyme A reductase 1 [Solanum lycopersicum]
gene26715	5.22281e-05	-1.10863	down	GDSL esterase/lipase At1g71691-like [Solanum lycopersicum]
gene23749	1.4841e-57	-1.10816	down	protein TOO MANY MOUTHS [Solanum lycopersicum]
gene6977	1.63598e-34	-1.10803	down	protein CURVATURE THYLAKOID 1A, chloroplastic isoform X1 [Solanum lycopersicum]
gene25089	0.00870871	-1.10776	down	zinc phosphodiesterase ELAC protein 2 [Solanum lycopersicum]
gene11680	4.65154e-99	-1.10587	down	C2H2-type zinc finger protein [Solanum lycopersicum]
gene5457	7.49024e-14	-1.10582	down	protein YLS9 [Solanum lycopersicum]
gene4847	2.37618e-106	-1.10546	down	uncharacterized protein ycf23 [Solanum lycopersicum]
gene21225	1.21867e-104	-1.10502	down	cellulose synthase-like protein G3 [Solanum lycopersicum]
gene9117	1.43267e-09	-1.10357	down	mitogen-activated protein kinase kinase kinase YODA-like [Solanum lycopersicum]
gene25103	1.96123e-17	-1.10213	down	peptide chain release factor 1-like, mitochondrial isoform X1 [Solanum lycopersicum]
gene22846	0.00112362	-1.10103	down	pectinesterase-like [Solanum lycopersicum]
gene4524	7.73239e-19	-1.09826	down	protease Do-like 8, chloroplastic [Solanum lycopersicum]
gene6772	1.3724e-47	-1.09818	down	chlorophyll a-b binding protein 3A, chloroplastic-like [Solanum lycopersicum]
gene270	6.56064e-81	-1.09678	down	equilibrative nucleotide transporter 1 [Solanum lycopersicum]
gene21137	5.11879e-33	-1.09631	down	probable membrane-associated kinase regulator 2 [Solanum lycopersicum]
gene6666	1.42857e-45	-1.09511	down	glycerophosphodiester phosphodiesterase GDPD1, chloroplastic [Solanum lycopersicum]
gene7200	4.08067e-09	-1.09418	down	G2/mitotic-specific cyclin-2-like [Solanum lycopersicum]
gene8268	9.20127e-19	-1.09387	down	serine/threonine-protein kinase TIO isoform X1 [Solanum lycopersicum]
gene25695	3.28407e-20	-1.09379	down	cyclin A1 [Solanum lycopersicum]
gene1157	6.59262e-14	-1.09355	down	uncharacterized protein LOC101265765 [Solanum lycopersicum]
gene6057	3.90002e-55	-1.0935	down	tubulin alpha chain-like [Nicotiana tomentosiformis]
gene5577	3.49086e-10	-1.09306	down	putative protease Do-like 14 [Solanum lycopersicum]
gene20539	2.11282e-05	-1.093	down	urea-proton symporter DUR3 [Solanum lycopersicum]
gene29684	2.5049e-86	-1.09267	down	serine carboxypeptidase-like 33 [Solanum lycopersicum]
gene1414	0.00302724	-1.09263	down	protein S-acyltransferase 18 [Solanum lycopersicum]
gene20053	4.08989e-86	-1.0926	down	delta(8)-fatty-acid desaturase 2-like [Solanum lycopersicum]
gene12426	2.51455e-06	-1.09204	down	uncharacterized protein LOC101244286 [Solanum lycopersicum]
gene15266	0.000284541	-1.09145	down	DUF21 domain-containing protein At4g14240-like [Solanum lycopersicum]
gene9604	3.22585e-109	-1.09145	down	pectinesterase 3 [Solanum lycopersicum]
gene11729	7.24779e-11	-1.09027	down	uncharacterized protein LOC101246050 [Solanum lycopersicum]
gene11344	2.28169e-53	-1.0902	down	uncharacterized oxidoreductase At4g09670 [Solanum lycopersicum]
gene27931	4.34286e-12	-1.09002	down	uncharacterized protein LOC101262285 [Solanum lycopersicum]
gene11026	1.46077e-20	-1.08985	down	probable trehalose-phosphate phosphatase J [Solanum lycopersicum]
gene8095	8.67747e-52	-1.08933	down	RecName: Full=Ethylene-responsive transcription factor 1; Short=LeERF1; AltName: Full=ERF1-like protein; AltName: Full=Ethylene-responsive element-binding factor 1; Short=EREBP-1 [Solanum lycopersicum]
gene3362	6.8693e-30	-1.08796	down	uncharacterized protein LOC101264074 [Solanum lycopersicum]
gene4726	1.77798e-12	-1.08642	down	pentatricopeptide repeat-containing protein At4g21300 [Solanum lycopersicum]
gene22864	2.02518e-38	-1.08571	down	cellulose synthase-like protein D5 [Solanum lycopersicum]
gene12009	1.08269e-33	-1.08488	down	uncharacterized protein LOC101261325 [Solanum lycopersicum]
gene16130	1.15295e-06	-1.0839	down	Histone H4 [Aegilops tauschii]
gene11322	1.86034e-136	-1.08381	down	protein GIGANTEA [Solanum lycopersicum]
gene12878	4.82272e-147	-1.0835	down	copper amine oxidase 1 [Solanum lycopersicum]
gene6316	2.01639e-06	-1.08329	down	cell number regulator 2 [Solanum lycopersicum]
gene20310	0.00294959	-1.08162	down	helicase and polymerase-containing protein TEBICHI isoform X1 [Solanum lycopersicum]
gene13958	1.25211e-35	-1.08111	down	GATA transcription factor 1-like [Solanum lycopersicum]
gene3582	5.46143e-112	-1.08053	down	Hop-interacting protein THI107 [Solanum lycopersicum]
gene3658	1.31969e-149	-1.08049	down	uncharacterized protein LOC101261467 [Solanum lycopersicum]
gene17513	0.000482146	-1.08009	down	branched-chain-amino-acid aminotransferase 2, chloroplastic-like [Solanum lycopersicum]
gene8562	6.26852e-26	-1.07752	down	BTB/POZ and TAZ domain-containing protein 1 [Solanum lycopersicum]
gene15850	5.78584e-70	-1.07736	down	WRKY transcription factor 1 [Solanum lycopersicum]
gene25584	2.06966e-09	-1.07717	down	polyadenylate-binding protein 7-like [Solanum lycopersicum]
gene3373	7.29382e-07	-1.07706	down	abscisic acid 8&apos;-hydroxylase 4 isoform X1 [Solanum lycopersicum]
gene18347	3.44472e-09	-1.07623	down	mitotic checkpoint serine/threonine-protein kinase BUB1 [Solanum lycopersicum]
gene13897	2.88432e-14	-1.07603	down	7-deoxyloganetic acid glucosyltransferase-like [Solanum lycopersicum]
gene20949	3.25944e-06	-1.07598	down	growth-regulating factor 9-like [Solanum lycopersicum]
gene7653	2.82501e-18	-1.07566	down	uncharacterized protein LOC101263088 [Solanum lycopersicum]
gene4789	1.91528e-48	-1.07532	down	patellin-4 [Solanum lycopersicum]
gene29239	2.38502e-07	-1.07488	down	low affinity sulfate transporter 3-like [Solanum lycopersicum]
gene17535	8.37341e-05	-1.07409	down	LOW QUALITY PROTEIN: protein cfxQ homolog [Solanum lycopersicum]
gene11227	2.57303e-146	-1.07371	down	cycloartenol synthase [Solanum lycopersicum]
gene23560	1.0093e-42	-1.07368	down	uridine kinase-like protein 3 [Solanum lycopersicum]
gene19268	3.66359e-20	-1.07288	down	early nodulin-like protein 3 [Solanum lycopersicum]
gene18282	2.4005e-16	-1.07185	down	G-type lectin S-receptor-like serine/threonine-protein kinase At4g03230 [Solanum lycopersicum]
gene24819	4.38359e-06	-1.07006	down	mannan endo-1,4-beta-mannosidase 6 isoform X2 [Solanum lycopersicum]
gene11669	3.96574e-61	-1.06883	down	calcium-transporting ATPase 1, chloroplastic [Solanum lycopersicum]
gene15675	1.51458e-87	-1.0687	down	protein TIFY 8 [Solanum lycopersicum]
gene1168	4.20174e-121	-1.06781	down	COBRA-like protein 7 [Solanum lycopersicum]
gene27638	0.000328867	-1.06779	down	putative respiratory burst oxidase homolog protein H isoform X1 [Solanum lycopersicum]
gene21536	9.71286e-20	-1.06757	down	uncharacterized permease C29B12.14c [Solanum lycopersicum]
gene12163	8.59583e-66	-1.06751	down	uncharacterized protein LOC101247521 [Solanum lycopersicum]
gene8259	1.13741e-63	-1.06648	down	uncharacterized protein LOC101245142 isoform X1 [Solanum lycopersicum]
gene24462	2.93757e-67	-1.06323	down	probable protein phosphatase 2C 63 [Solanum lycopersicum]
gene7049	0.00218552	-1.06218	down	pentatricopeptide repeat-containing protein At4g25270, chloroplastic [Solanum lycopersicum]
gene27939	2.94342e-14	-1.06165	down	meiotic nuclear division protein 1 homolog [Solanum lycopersicum]
gene20659	1.17577e-46	-1.06063	down	Hop-interacting protein THI018 [Solanum lycopersicum]
gene15539	5.91835e-08	-1.06019	down	uncharacterized protein LOC101262928 [Solanum lycopersicum]
gene12583	6.51428e-139	-1.05821	down	alpha-xylosidase 1 [Solanum lycopersicum]
gene19266	7.78536e-120	-1.05801	down	probable 2-oxoglutarate/Fe(II)-dependent dioxygenase [Solanum lycopersicum]
gene23395	1.26161e-06	-1.05548	down	auxin-induced protein PCNT115 [Solanum lycopersicum]
gene23949	5.15762e-11	-1.05525	down	WRKY transcription factor 22-like [Solanum lycopersicum]
gene500	7.25142e-09	-1.0549	down	uncharacterized protein LOC101261849 [Solanum lycopersicum]
gene12597	4.51558e-07	-1.05373	down	probable carboxylesterase 6 [Solanum lycopersicum]
gene11072	1.23565e-16	-1.05282	down	protein CHROMATIN REMODELING 25 [Solanum lycopersicum]
gene19989	6.55224e-09	-1.05234	down	homeobox protein Wariai-like [Solanum lycopersicum]
gene30033	1.3778e-13	-1.05204	down	transcription factor bHLH93 [Solanum lycopersicum]
gene12093	4.76904e-77	-1.05104	down	uncharacterized protein LOC101255492 [Solanum lycopersicum]
gene9010	7.95515e-18	-1.05062	down	F-box protein At5g49610-like [Solanum lycopersicum]
Solanum_lycopersicum_newGene_3213	0.000510626	-1.0497	down	uncharacterized protein LOC104110032 [Nicotiana tomentosiformis]
gene6597	4.12544e-17	-1.04855	down	histone H3.v1-like [Solanum lycopersicum]
gene29016	9.65812e-11	-1.04832	down	uncharacterized protein LOC101258832 [Solanum lycopersicum]
gene27871	6.50159e-12	-1.04773	down	uncharacterized protein LOC101262597 [Solanum lycopersicum]
gene14175	0.000930898	-1.04742	down	protein transport protein Sec24-like At4g32640 [Solanum lycopersicum]
gene2028	2.74624e-07	-1.04641	down	uncharacterized protein LOC101253424 [Solanum lycopersicum]
gene7652	6.05438e-10	-1.04593	down	uncharacterized protein LOC101262788 [Solanum lycopersicum]
gene1660	1.19437e-112	-1.0455	down	yfe37 protein [Solanum lycopersicum]
gene4883	4.69059e-18	-1.04498	down	two-component response regulator ARR9-like [Solanum lycopersicum]
gene22822	2.75011e-06	-1.04454	down	beta-glucosidase 11-like [Solanum lycopersicum]
gene168	3.80091e-96	-1.04313	down	UDP-glycosyltransferase 92A1-like [Solanum lycopersicum]
gene5483	9.94212e-87	-1.04282	down	3beta-hydroxysteroid-dehydrogenase/decarboxylase isoform 1 [Solanum lycopersicum]
gene1028	3.49574e-53	-1.04276	down	boron transporter 1 isoform X1 [Solanum lycopersicum]
gene16349	7.73389e-20	-1.04079	down	CMP-N-acetylneuraminate-beta-galactosamide-alpha-2,3-sialyltransferase 1 [Solanum lycopersicum]
gene15357	1.81368e-40	-1.04027	down	uncharacterized protein LOC101260545 [Solanum lycopersicum]
gene18586	7.25061e-13	-1.03907	down	probable glutathione S-transferase [Solanum lycopersicum]
gene6979	2.11896e-06	-1.03822	down	crooked neck-like protein 1 [Solanum lycopersicum]
gene1573	1.43865e-13	-1.03734	down	protein FAM179B [Solanum lycopersicum]
gene5682	6.45912e-05	-1.03699	down	thaumatin-like protein 1 [Solanum lycopersicum]
gene7087	6.86792e-22	-1.03514	down	homeobox-leucine zipper protein ROC5-like [Solanum lycopersicum]
gene25334	5.69644e-11	-1.03484	down	125 kDa kinesin-related protein-like isoform X1 [Solanum lycopersicum]
gene18453	2.38266e-108	-1.03482	down	uncharacterized protein LOC101248693 [Solanum lycopersicum]
gene29697	8.39658e-82	-1.03324	down	aldehyde dehydrogenase 22A1 [Solanum lycopersicum]
gene8634	0.000649603	-1.03319	down	short-chain dehydrogenase TIC 32, chloroplastic-like [Solanum lycopersicum]
gene23921	1.92864e-10	-1.03305	down	probable WRKY transcription factor 30 [Solanum lycopersicum]
gene12037	1.90987e-113	-1.03279	down	exocyst complex component 6 [Solanum lycopersicum]
gene5692	2.86881e-24	-1.03264	down	uncharacterized protein LOC101259500 [Solanum lycopersicum]
gene27099	2.27878e-23	-1.03263	down	ubiquitin-conjugating enzyme E2 20 [Solanum lycopersicum]
gene6601	0.00209131	-1.03216	down	putative E3 ubiquitin-protein ligase RING1a [Solanum lycopersicum]
gene11656	0.00913695	-1.03127	down	uncharacterized protein LOC101256871 [Solanum lycopersicum]
gene25532	1.69412e-93	-1.03019	down	heparanase-like protein 3 [Solanum lycopersicum]
gene18708	2.69647e-119	-1.02808	down	uncharacterized protein LOC101263533 [Solanum lycopersicum]
gene5202	2.41684e-10	-1.02695	down	serine carboxypeptidase-like 31 [Solanum lycopersicum]
gene5010	2.572e-07	-1.02679	down	transcription factor TGA6 [Solanum lycopersicum]
Solanum_lycopersicum_newGene_380	0.00204159	-1.02461	down	F-box/kelch-repeat protein At3g23880-like [Solanum tuberosum]
gene1485	2.90065e-06	-1.02457	down	protein trichome birefringence-like 11 [Solanum lycopersicum]
gene1224	2.51944e-83	-1.0233	down	RING-H2 finger protein ATL2-like [Solanum lycopersicum]
gene8769	2.25555e-11	-1.02317	down	gibberellin-regulated protein 10-like [Solanum lycopersicum]
gene6522	1.82514e-20	-1.022	down	F-box protein SKIP2-like [Solanum lycopersicum]
gene12380	4.70015e-05	-1.02135	down	LRR receptor-like serine/threonine-protein kinase GSO1 [Solanum lycopersicum]
gene26091	1.44096e-59	-1.01949	down	uncharacterized protein LOC101262884 [Solanum lycopersicum]
gene1650	3.05041e-05	-1.01918	down	pentatricopeptide repeat-containing protein At3g24000, mitochondrial [Solanum lycopersicum]
gene8036	1.36949e-23	-1.01777	down	monocopper oxidase-like protein SKS1 [Solanum lycopersicum]
gene21981	1.58646e-42	-1.01538	down	probably inactive leucine-rich repeat receptor-like protein kinase IMK2 [Solanum lycopersicum]
gene23121	9.90935e-10	-1.01527	down	myb-related protein Myb4-like [Solanum lycopersicum]
gene10328	0.000189951	-1.01496	down	kinesin-4 [Solanum lycopersicum]
gene12110	4.68835e-61	-1.01353	down	catalase isozyme 3 [Solanum lycopersicum]
gene27993	3.16173e-05	-1.01244	down	chlorophyll a-b binding protein, chloroplastic [Solanum lycopersicum]
gene4521	2.63245e-41	-1.01157	down	transcription factor [Solanum lycopersicum]
gene29315	1.909e-11	-1.01109	down	LIM domain-containing protein WLIM1-like [Solanum lycopersicum]
gene10339	4.02091e-105	-1.01019	down	zeatin O-xylosyltransferase-like [Solanum lycopersicum]
gene9195	3.4905e-73	-1.00971	down	nudix hydrolase 18, mitochondrial-like isoform X1 [Solanum lycopersicum]
gene12506	9.17719e-08	-1.00965	down	DNA replication complex GINS protein PSF3-like [Solanum lycopersicum]
gene9088	8.99884e-20	-1.00826	down	putative proline--tRNA ligase C19C7.06 isoform X2 [Solanum lycopersicum]
gene22583	7.28626e-11	-1.00657	down	sulfate transporter 3.1 [Solanum lycopersicum]
gene6864	2.44267e-05	-1.00586	down	putative cyclin-D6-1 [Solanum lycopersicum]
gene11861	8.76843e-25	-1.0057	down	geranylgeranyl pyrophosphate synthase 2 [Solanum lycopersicum]
gene27493	8.31844e-19	-1.00568	down	U-box domain-containing protein 26 [Solanum lycopersicum]
gene9650	2.66719e-19	-1.00482	down	matrix metalloproteinase precursor [Solanum lycopersicum]
gene15015	0.000503738	-1.00465	down	abscisic acid receptor PYL4-like [Solanum lycopersicum]
gene29292	2.70435e-06	-1.00447	down	wall-associated receptor kinase-like 20 [Solanum lycopersicum]
gene21671	5.64233e-29	-1.00353	down	rho GTPase-activating protein 5-like [Solanum lycopersicum]
gene17002	1.27441e-16	-1.00312	down	trehalose-6-phosphate synthase [Solanum lycopersicum]
gene12428	3.24218e-08	-1.00303	down	psbQ-like protein 1, chloroplastic isoform X1 [Solanum lycopersicum]
gene13864	4.00043e-43	-1.00245	down	putative protein phosphatase 2C 53 [Solanum lycopersicum]
gene2332	3.26944e-13	-1.00087	down	transcription factor MYC2-like isoform X1 [Solanum lycopersicum]
gene10337	2.04396e-27	-1.00008	down	zeatin O-glucosyltransferase-like [Solanum lycopersicum]
gene1713	8.04114e-14	1.00005	up	ras-related protein RGP1 [Solanum lycopersicum]
gene10362	1.96065e-10	1.00119	up	protein IQ-DOMAIN 14 [Solanum lycopersicum]
gene13969	0.000817672	1.00154	up	pleiotropic drug resistance protein 1-like [Solanum lycopersicum]
gene1728	1.19528e-39	1.0018	up	E3 ubiquitin-protein ligase makorin [Solanum lycopersicum]
gene12221	0.000817672	1.00212	up	deoxynucleoside triphosphate triphosphohydrolase SAMHD1 homolog isoform X1 [Solanum lycopersicum]
gene23654	7.34583e-29	1.00304	up	carbonyl reductase [NADPH] 2-like [Solanum lycopersicum]
Solanum_lycopersicum_newGene_1345	0.00479028	1.00329	up	unnamed protein product [Vitis vinifera]
gene28750	0.000325372	1.00394	up	uncharacterized protein LOC101247701 [Solanum lycopersicum]
gene24686	1.04654e-33	1.00419	up	X intrinsic protein [Solanum lycopersicum]
gene16362	0.000628758	1.00426	up	putative phytosulfokines 6 [Solanum lycopersicum]
gene6325	4.83228e-102	1.00451	up	uncharacterized protein LOC101244139 [Solanum lycopersicum]
gene20437	2.09243e-131	1.00593	up	uncharacterized protein LOC102590907 precursor [Solanum tuberosum]
gene20665	1.50959e-14	1.00599	up	uncharacterized protein LOC101244894 [Solanum lycopersicum]
gene20314	6.07728e-33	1.00696	up	BURP domain-containing protein precursor [Solanum lycopersicum]
gene18571	0.000277216	1.00721	up	carbohydrate-binding X8 domain-containing protein [Solanum lycopersicum]
gene3429	6.02373e-10	1.00769	up	polyneuridine-aldehyde esterase [Solanum lycopersicum]
gene17389	7.19119e-28	1.00829	up	uncharacterized protein LOC101264135 [Solanum lycopersicum]
gene18163	3.96919e-75	1.00854	up	cellulose synthase-like protein H1 [Solanum lycopersicum]
gene9595	9.93709e-21	1.0086	up	17.4 kDa class III heat shock protein [Solanum lycopersicum]
gene14332	1.04343e-12	1.00983	up	tropinone reductase homolog [Solanum lycopersicum]
gene20371	7.09259e-41	1.01085	up	tyramine N-feruloyltransferase 4/11-like [Solanum lycopersicum]
gene1996	1.86933e-07	1.01119	up	auxin-induced protein 10A5 [Solanum lycopersicum]
Solanum_lycopersicum_newGene_2036	1.36305e-10	1.01151	up	uncharacterized protein LOC102589567 [Solanum tuberosum]
gene9326	0.00644656	1.01348	up	uncharacterized protein LOC101258448 [Solanum lycopersicum]
gene6378	7.57723e-48	1.01352	up	U-box domain-containing protein 2 isoform X1 [Solanum lycopersicum]
gene23548	1.88322e-08	1.0138	up	probable calcium-binding protein CML21 [Solanum lycopersicum]
gene3024	6.64662e-34	1.01406	up	G-box-binding factor 4-like isoform X1 [Solanum lycopersicum]
gene1463	1.05412e-25	1.01414	up	MYB12 protein [Solanum lycopersicum]
gene8612	0.00445727	1.01448	up	C2 and GRAM domain-containing protein At5g50170 isoform X1 [Solanum lycopersicum]
gene21182	3.51517e-34	1.01476	up	abscisic acid receptor PYL9 [Solanum lycopersicum]
gene29678	8.06876e-93	1.01495	up	ADP-ribosylation factor 2 [Solanum lycopersicum]
gene15899	1.25539e-24	1.01538	up	uncharacterized protein LOC101250128 [Solanum lycopersicum]
gene17450	4.01895e-41	1.01548	up	NADPH--cytochrome P450 reductase [Solanum lycopersicum]
gene28144	9.97588e-05	1.01552	up	basic leucine zipper 34-like [Solanum lycopersicum]
gene29367	7.68263e-28	1.0158	up	uncharacterized protein LOC101265906 [Solanum lycopersicum]
gene9742	3.74124e-18	1.01617	up	ABC transporter G family member 21 [Solanum lycopersicum]
gene3730	2.20721e-90	1.01678	up	probable flavin-containing monooxygenase 1 [Solanum lycopersicum]
gene28038	2.87893e-09	1.01741	up	calmodulin-like protein 3 [Solanum lycopersicum]
gene8780	6.20015e-53	1.01741	up	uncharacterized protein LOC101254182 [Solanum lycopersicum]
gene17418	3.44607e-06	1.0187	up	putative receptor-like protein kinase At3g47110-like [Solanum tuberosum]
gene5324	0.000232686	1.01896	up	uncharacterized protein LOC101265296 isoform X1 [Solanum lycopersicum]
gene23897	1.65185e-09	1.01943	up	probable serine/threonine-protein kinase WNK10 [Solanum lycopersicum]
gene23477	2.34981e-06	1.02136	up	protein YLS9 [Solanum lycopersicum]
gene9952	2.30518e-05	1.0214	up	putative GEM-like protein 8 [Solanum lycopersicum]
gene18844	1.98577e-135	1.02157	up	protein translation factor SUI1 homolog [Solanum lycopersicum]
Solanum_lycopersicum_newGene_537	2.59403e-12	1.02207	up	uncharacterized protein LOC105167710 [Sesamum indicum]
gene17111	3.35153e-12	1.0221	up	uncharacterized protein LOC101261040 [Solanum lycopersicum]
Solanum_lycopersicum_newGene_314	1.67364e-32	1.02322	up	uncharacterized protein LOC102595557 [Solanum tuberosum]
gene18323	1.13356e-05	1.02624	up	zinc finger protein MAGPIE [Solanum lycopersicum]
gene6971	1.02465e-23	1.02635	up	S-type anion channel SLAH2 [Solanum lycopersicum]
gene23908	2.12757e-07	1.02657	up	O-acyltransferase WSD1-like [Solanum lycopersicum]
gene15802	3.03358e-22	1.02833	up	acyl-protein thioesterase 2-like isoform X1 [Solanum lycopersicum]
gene5405	2.38994e-83	1.0286	up	aspartic proteinase [Solanum lycopersicum]
gene22983	1.6881e-28	1.02961	up	protein argonaute 10 [Solanum lycopersicum]
gene28222	3.40033e-11	1.02976	up	jasmonic acid 2 [Solanum lycopersicum]
gene8231	2.44799e-23	1.03124	up	proline transporter 2 isoform X1 [Solanum lycopersicum]
gene2596	1.46817e-17	1.03279	up	lipoxygenase isoform X2 [Solanum lycopersicum]
Solanum_lycopersicum_newGene_1070	0.000452471	1.03474	up	putative F-box/LRR-repeat protein At3g18150-like [Solanum tuberosum]
gene27083	6.20339e-36	1.03477	up	F-box protein At2g32560 isoform X1 [Solanum lycopersicum]
gene13470	1.2471e-06	1.03522	up	cytochrome b561 and DOMON domain-containing protein At5g47530-like [Solanum lycopersicum]
Solanum_lycopersicum_newGene_2748	5.73083e-05	1.03555	up	uncharacterized protein LOC102602910 isoform X1 [Solanum tuberosum]
gene27355	5.73103e-06	1.03641	up	protein YLS9-like [Solanum lycopersicum]
gene8232	1.07951e-12	1.03718	up	proline transporter 1 [Solanum lycopersicum]
gene9052	8.02314e-38	1.03737	up	uncharacterized protein LOC101246231 [Solanum lycopersicum]
gene12552	2.89064e-13	1.03787	up	zinc finger protein 6 [Solanum lycopersicum]
gene17057	1.07445e-10	1.0396	up	wall-associated receptor kinase-like 1 isoform X1 [Solanum lycopersicum]
gene6489	9.94558e-29	1.03985	up	uncharacterized protein LOC101254550 [Solanum lycopersicum]
gene4896	8.38319e-05	1.03988	up	protein SRG1-like [Solanum lycopersicum]
gene11262	3.64602e-06	1.04041	up	WAT1-related protein At1g43650-like [Solanum lycopersicum]
gene3280	7.29256e-29	1.04042	up	BTB/POZ domain-containing protein NPY2 [Solanum lycopersicum]
gene16068	0.000157341	1.04091	up	uncharacterized protein LOC101254705 [Solanum lycopersicum]
gene12069	8.33352e-50	1.04132	up	ganglioside-induced differentiation-associated protein 2-like [Solanum lycopersicum]
gene25841	1.74209e-21	1.04203	up	putative late blight resistance protein homolog R1A-3 [Solanum lycopersicum]
gene8344	1.1775e-120	1.04279	up	uncharacterized protein LOC104646477 [Solanum lycopersicum]
gene8221	1.3807e-17	1.04287	up	uncharacterized protein LOC101263683 [Solanum lycopersicum]
gene11827	1.47898e-05	1.04298	up	dof zinc finger protein DOF3.4-like [Solanum lycopersicum]
gene8572	0.00103395	1.0432	up	uncharacterized protein LOC101251765 [Solanum lycopersicum]
gene17024	2.43665e-10	1.04329	up	pathogenesis-related protein PR-1-like [Solanum lycopersicum]
gene1605	3.22367e-46	1.04396	up	xyloglucan endotransglucosylase-hydrolase XTH5 precursor [Solanum lycopersicum]
gene3343	5.65865e-86	1.044	up	filament-like plant protein 7 [Solanum lycopersicum]
gene11890	2.42992e-66	1.04413	up	glucan endo-1,3-beta-glucosidase 7 [Solanum lycopersicum]
gene27178	6.51428e-139	1.04425	up	heat shock cognate 70 kDa protein 2-like [Solanum lycopersicum]
gene12575	0.0007848	1.04465	up	zinc finger protein JAGGED isoform X1 [Solanum lycopersicum]
gene23071	6.57501e-103	1.04506	up	1-aminocyclopropane-1-carboxylate oxidase homolog isoform X1 [Solanum lycopersicum]
gene17349	2.82825e-47	1.04549	up	uncharacterized protein LOC101257280 [Solanum lycopersicum]
gene15822	2.8783e-11	1.04694	up	SNF4 protein [Solanum lycopersicum]
gene27720	2.93484e-66	1.04696	up	cyclic nucleotide-gated ion channel 4 [Solanum lycopersicum]
Solanum_lycopersicum_newGene_1218	2.4421e-38	1.04698	up	hypothetical protein OsI_10996 [Oryza sativa Indica Group]
gene2255	0.000102904	1.04835	up	protein trichome birefringence-like 25 [Solanum lycopersicum]
gene15819	1.9313e-63	1.04931	up	myb-like protein O [Solanum lycopersicum]
gene16810	3.16997e-15	1.04959	up	sulfate transporter 3.1-like [Solanum lycopersicum]
gene5980	1.98947e-28	1.04962	up	WAT1-related protein At3g28050-like [Solanum lycopersicum]
gene28714	7.99574e-57	1.05021	up	probable L-xylulose reductase [Solanum lycopersicum]
gene10035	6.11906e-05	1.05094	up	1-aminocyclopropane-1-carboxylate oxidase homolog 1-like [Solanum lycopersicum]
gene16323	2.85381e-39	1.05182	up	bell-like homeodomain protein 2 [Solanum lycopersicum]
gene3461	5.52258e-11	1.05476	up	uncharacterized protein LOC101260772 [Solanum lycopersicum]
gene3576	1.44251e-128	1.05548	up	fructose-bisphosphate aldolase 1, chloroplastic [Solanum lycopersicum]
gene28243	3.82079e-19	1.05671	up	protein SPA1-RELATED 4-like isoform X1 [Solanum lycopersicum]
gene19488	4.62578e-06	1.05738	up	uncharacterized protein LOC101248502 [Solanum lycopersicum]
Solanum_lycopersicum_newGene_1912	3.77369e-05	1.0581	up	vacuolar iron transporter homolog 4 [Solanum lycopersicum]
gene29885	5.307e-63	1.05855	up	inositol-1,4,5-triphosphate-5-phosphatase isoform X2 [Solanum lycopersicum]
gene13037	3.33393e-08	1.05903	up	uncharacterized protein LOC101244665 [Solanum lycopersicum]
gene11599	1.68884e-05	1.05961	up	xylulose kinase-like [Solanum lycopersicum]
gene5283	2.20965e-11	1.06005	up	calcium-binding protein KIC-like [Solanum lycopersicum]
gene6859	5.89695e-08	1.06074	up	uncharacterized protein LOC101263673 [Solanum lycopersicum]
gene9124	1.74026e-38	1.06081	up	AP2-like ethylene-responsive transcription factor At1g16060 isoform X1 [Solanum lycopersicum]
gene25305	1.11184e-06	1.06126	up	uncharacterized protein LOC101267467 [Solanum lycopersicum]
gene18956	2.27531e-08	1.06234	up	probable serine/threonine-protein kinase WNK11 isoform X1 [Solanum lycopersicum]
gene4391	1.82295e-10	1.0633	up	peroxidase 25 [Solanum lycopersicum]
gene22441	0.00404234	1.06398	up	protein SULFUR DEFICIENCY-INDUCED 1 [Solanum lycopersicum]
gene7874	7.63212e-06	1.06436	up	uncharacterized protein LOC101252962 [Solanum lycopersicum]
gene18775	3.27072e-57	1.06486	up	sinor-like protein 1 [Solanum lycopersicum]
gene8560	8.01903e-40	1.06493	up	probable pectate lyase 18 [Solanum lycopersicum]
gene8656	0.000267004	1.06609	up	protein TORNADO 1 [Solanum lycopersicum]
gene10238	1.40398e-05	1.06707	up	microtubule-associated protein 70-5-like [Solanum lycopersicum]
gene12278	0.00580632	1.06846	up	glucan endo-1,3-beta-glucosidase 6-like isoform X1 [Solanum lycopersicum]
gene2062	4.72884e-33	1.06885	up	probable methyltransferase PMT15 [Solanum lycopersicum]
gene1405	2.27327e-46	1.0696	up	uncharacterized protein LOC101268608 [Solanum lycopersicum]
gene17645	9.17627e-10	1.06972	up	uncharacterized protein LOC104648348 [Solanum lycopersicum]
Solanum_lycopersicum_newGene_2408	2.37086e-20	1.06995	up	gibberellin 2-beta-dioxygenase 1-like [Solanum tuberosum]
gene27113	3.7134e-58	1.07085	up	ABC transporter G family member 15-like [Solanum lycopersicum]
gene12606	6.0692e-05	1.07091	up	lysine histidine transporter-like 6 [Solanum lycopersicum]
gene18010	0.000525427	1.07101	up	uncharacterized membrane protein At3g27390 [Solanum lycopersicum]
gene16954	2.07667e-15	1.0729	up	heptahelical transmembrane protein 2-like [Solanum lycopersicum]
gene27430	2.97986e-20	1.07351	up	LOW QUALITY PROTEIN: putative disease resistance RPP13-like protein 1 [Solanum lycopersicum]
gene18742	2.09637e-38	1.07396	up	protein SPA1-RELATED 4-like [Solanum lycopersicum]
gene9955	7.00814e-17	1.07414	up	putative GEM-like protein 8 [Solanum lycopersicum]
gene13694	9.78271e-52	1.07463	up	ethylene-responsive transcription factor ERF038-like [Solanum lycopersicum]
gene12805	1.19875e-36	1.07493	up	uncharacterized protein LOC101249456 [Solanum lycopersicum]
gene6503	4.99565e-109	1.07509	up	metal transporter [Solanum lycopersicum]
gene27391	2.2285e-06	1.07523	up	syntaxin-71-like isoform X1 [Solanum lycopersicum]
gene24900	1.24484e-07	1.07524	up	LAX4 protein [Solanum lycopersicum]
gene9080	1.59158e-82	1.07589	up	Hop-interacting protein THI116 [Solanum lycopersicum]
gene18686	1.70029e-07	1.07648	up	epidermis-specific secreted glycoprotein EP1-like [Solanum lycopersicum]
Solanum_lycopersicum_newGene_1787	0.00427762	1.07677	up	hypothetical protein CICLE_v10007531mg [Citrus clementina]
gene4097	6.13727e-21	1.07734	up	uncharacterized protein LOC101255844 [Solanum lycopersicum]
gene10958	0.00378016	1.07746	up	cytochrome P450 CYP736A12-like [Solanum lycopersicum]
gene18299	1.62442e-20	1.07773	up	transcription factor bHLH30-like [Solanum lycopersicum]
gene6737	2.99534e-08	1.07875	up	flotillin-like protein 6 [Solanum lycopersicum]
gene16853	0.00049504	1.07978	up	uncharacterized protein LOC101245470 [Solanum lycopersicum]
gene5059	0.000532726	1.08052	up	GDSL esterase/lipase At1g28580-like isoform X1 [Solanum lycopersicum]
gene26914	3.34984e-19	1.08069	up	endo-1,4-beta-D-glucanase precursor [Solanum lycopersicum]
gene18746	7.30723e-08	1.08174	up	cytochrome c oxidase copper chaperone 2-like [Solanum lycopersicum]
gene3100	4.31013e-30	1.08192	up	ABC transporter G family member 11-like [Solanum lycopersicum]
gene2412	2.40282e-07	1.0821	up	ankyrin repeat domain-containing protein 50-like [Solanum lycopersicum]
gene17388	8.80245e-138	1.0834	up	plasma membrane ATPase 4 [Solanum lycopersicum]
gene19208	4.53045e-22	1.08475	up	probable plastid-lipid-associated protein 8, chloroplastic [Solanum lycopersicum]
gene22587	4.52198e-13	1.08479	up	uncharacterized protein LOC101264972 [Solanum lycopersicum]
gene1874	4.21263e-05	1.08583	up	cytochrome P450 714C2-like [Solanum lycopersicum]
gene8186	4.49558e-23	1.08589	up	protein MID1-COMPLEMENTING ACTIVITY 1-like isoform X1 [Solanum lycopersicum]
gene20480	0.00246686	1.08597	up	uncharacterized protein LOC101262446 [Solanum lycopersicum]
gene11601	2.10942e-16	1.08628	up	amino acid permease 6-like [Nicotiana sylvestris]
gene18290	4.84593e-05	1.08735	up	universal stress protein A-like protein [Solanum lycopersicum]
gene16141	4.28592e-149	1.08817	up	CASP-like protein 4D1 [Solanum lycopersicum]
gene12207	5.63342e-33	1.08834	up	probable nucleoredoxin 1 [Solanum lycopersicum]
gene1629	9.70398e-13	1.08923	up	uncharacterized protein LOC543815 [Solanum lycopersicum]
gene9863	4.54766e-05	1.09011	up	U-box domain-containing protein 21-like [Solanum lycopersicum]
gene12000	2.52417e-08	1.0906	up	cytokinin riboside 5&apos;-monophosphate phosphoribohydrolase LOG1 [Solanum lycopersicum]
gene759	2.16076e-38	1.09084	up	transmembrane protein 45B-like [Solanum lycopersicum]
gene20912	6.92743e-129	1.09408	up	primary amine oxidase [Solanum lycopersicum]
gene14704	1.29102e-19	1.09439	up	protein UPSTREAM OF FLC-like [Solanum lycopersicum]
gene24911	4.57097e-05	1.09462	up	18.0 kDa class I heat shock protein-like [Solanum lycopersicum]
gene11193	4.78123e-21	1.09493	up	peroxidase 43-like isoform X1 [Solanum lycopersicum]
gene22130	0.000244375	1.09626	up	uncharacterized protein LOC101253416 [Solanum lycopersicum]
gene3049	9.77858e-06	1.09737	up	NAC transcription factor 25 [Solanum lycopersicum]
gene3184	4.99961e-37	1.09816	up	fatty acid amide hydrolase-like [Solanum lycopersicum]
gene14373	6.97416e-84	1.09974	up	vacuolar cation/proton exchanger 3-like [Solanum lycopersicum]
gene1259	2.07303e-07	1.10125	up	kinesin-13A-like [Solanum lycopersicum]
gene4443	6.5337e-24	1.10157	up	probable galacturonosyltransferase-like 1 [Solanum lycopersicum]
gene10464	6.3316e-09	1.10202	up	serine/threonine-protein kinase HT1-like [Solanum tuberosum]
gene28160	1.30677e-36	1.10635	up	2-alkenal reductase (NADP(+)-dependent)-like [Solanum lycopersicum]
gene16594	0.000382979	1.10799	up	PI-phospholipase C PLC6 isoform X1 [Solanum lycopersicum]
Solanum_lycopersicum_newGene_1627	6.82715e-06	1.10823	up	HJTR2GH1 protein [Solanum hjertingii]
gene22342	8.05983e-10	1.1083	up	RPM1-interacting protein 4 isoform X1 [Solanum lycopersicum]
gene17524	2.82731e-24	1.10877	up	SPX and EXS domain-containing protein 1-like isoform X1 [Solanum lycopersicum]
gene369	1.2025e-19	1.10877	up	uncharacterized protein LOC101252420 [Solanum lycopersicum]
gene29791	0.00437906	1.11135	up	protein ECERIFERUM 1 [Solanum lycopersicum]
gene21742	9.22347e-11	1.11154	up	dof zinc finger protein DOF2.4 [Solanum lycopersicum]
gene1177	1.42397e-12	1.113	up	early nodulin-75-like [Solanum lycopersicum]
gene6238	7.19756e-30	1.1133	up	probable galacturonosyltransferase-like 1 [Solanum lycopersicum]
gene29369	0.000126891	1.11444	up	protein MIZU-KUSSEI 1 [Solanum lycopersicum]
gene5199	8.59282e-24	1.11557	up	uncharacterized protein At4g04980 isoform X1 [Solanum lycopersicum]
gene22721	5.98841e-57	1.11591	up	uncharacterized protein LOC101267646 [Solanum lycopersicum]
gene5806	1.0038e-35	1.11607	up	alpha/beta fold family protein isoform X1 [Solanum lycopersicum]
gene8807	6.53826e-31	1.11703	up	CASP-like protein 4A3 isoform X1 [Solanum lycopersicum]
gene27838	1.05013e-06	1.11764	up	uncharacterized protein At1g15400 [Solanum lycopersicum]
gene3076	0.00588792	1.12136	up	protein DA1-related 1-like isoform X1 [Solanum lycopersicum]
gene8778	1.95144e-37	1.12239	up	LIM domain-containing protein WLIM1 [Solanum lycopersicum]
gene20399	6.8887e-10	1.1232	up	beta-1,3-galactosyltransferase 7-like [Solanum lycopersicum]
gene13695	1.63711e-20	1.12339	up	flocculation protein FLO11-like [Solanum lycopersicum]
gene23871	2.17228e-19	1.12493	up	squamosa promoter-binding protein 1-like [Solanum lycopersicum]
gene9847	9.41236e-142	1.12564	up	ubiquitin-conjugating enzyme E2 variant 1B-like [Solanum lycopersicum]
gene14148	6.61812e-27	1.1263	up	cytochrome P450 77A2 [Solanum lycopersicum]
gene19566	1.11041e-73	1.12637	up	uncharacterized protein LOC101263137 [Solanum lycopersicum]
gene9119	4.58918e-15	1.1266	up	uncharacterized protein LOC101250106 [Solanum lycopersicum]
gene6178	5.66039e-09	1.12676	up	truncated transcription factor CAULIFLOWER A [Solanum lycopersicum]
gene28835	0.00215289	1.12705	up	cytochrome P450 CYP736A12-like [Solanum lycopersicum]
gene11031	0.0021532	1.12781	up	inactive TPR repeat-containing thioredoxin TTL3-like [Solanum lycopersicum]
gene6256	4.33175e-11	1.12795	up	uncharacterized protein LOC101258808 [Solanum lycopersicum]
gene18572	5.25863e-24	1.12913	up	glycerol-3-phosphate acyltransferase 1 [Solanum lycopersicum]
gene14123	4.68059e-146	1.12937	up	dnaJ protein homolog [Solanum lycopersicum]
gene11687	2.48525e-07	1.12963	up	uncharacterized protein LOC101262513 [Solanum lycopersicum]
gene2746	1.17651e-06	1.13085	up	uncharacterized protein LOC101254641 [Solanum lycopersicum]
gene7501	0.00436324	1.13092	up	COBRA-like protein 4 [Solanum lycopersicum]
gene12210	5.89906e-38	1.13104	up	carbonic anhydrase 2 isoform X1 [Solanum lycopersicum]
gene12229	2.06843e-76	1.13154	up	aldehyde dehydrogenase family 2 member B7, mitochondrial [Solanum lycopersicum]
gene25806	1.34833e-25	1.13208	up	GDSL esterase/lipase At5g33370 [Solanum lycopersicum]
gene12341	3.6353e-23	1.13366	up	thioredoxin H2-like [Solanum lycopersicum]
gene1130	1.34456e-10	1.13408	up	outer envelope pore protein 16-2, chloroplastic [Solanum lycopersicum]
gene2350	0.00175567	1.13424	up	CO(2)-response secreted protease-like [Solanum lycopersicum]
gene12740	2.1424e-60	1.13537	up	MADS-box transcription factor MADS-rin [Solanum lycopersicum]
gene27265	0.00537996	1.13704	up	uncharacterized protein LOC104644768 [Solanum lycopersicum]
gene6511	9.15824e-29	1.13787	up	uncharacterized protein LOC101250067 isoform X2 [Solanum lycopersicum]
gene16508	3.28371e-13	1.13789	up	dof zinc finger protein DOF2.4 [Solanum lycopersicum]
gene7051	1.46543e-27	1.13797	up	oxalate--CoA ligase-like [Solanum lycopersicum]
gene12430	3.88385e-28	1.13801	up	uncharacterized protein LOC101245646 [Solanum lycopersicum]
gene29249	4.90024e-14	1.1384	up	uncharacterized protein LOC101249533 [Solanum lycopersicum]
gene13945	1.5349e-08	1.13847	up	ZIP5 isoform X1 [Solanum lycopersicum]
gene9953	2.27804e-06	1.1393	up	putative GEM-like protein 8 [Solanum lycopersicum]
gene16385	0.000251689	1.13938	up	zinc finger protein ZAT5-like [Solanum lycopersicum]
gene15892	0.00575764	1.13947	up	nudix hydrolase 18, mitochondrial-like [Solanum lycopersicum]
gene27424	8.71053e-17	1.1413	up	cytokinin riboside 5&apos;-monophosphate phosphoribohydrolase LOG3 [Solanum lycopersicum]
gene232	0.000363598	1.14161	up	acetyl-CoA carboxylase carboxyltransferase beta subunit (chloroplast) [Solanum lycopersicum]
gene23402	3.33943e-11	1.14461	up	uncharacterized protein LOC101265964 isoform X1 [Solanum lycopersicum]
gene8323	0.0014868	1.14467	up	uncharacterized protein LOC104646508 [Solanum lycopersicum]
gene18562	5.96586e-11	1.14836	up	uncharacterized protein LOC101250133 [Solanum lycopersicum]
gene3652	8.93932e-54	1.15163	up	glycine-rich protein 2-like [Solanum lycopersicum]
gene5424	3.72875e-21	1.15189	up	homeobox protein knotted-1-like LET6 isoform X1 [Solanum lycopersicum]
gene16898	0.000518827	1.15457	up	BTB/POZ domain-containing protein At2g24240 [Solanum lycopersicum]
gene13594	0.000801493	1.15507	up	putative late blight resistance protein homolog R1A-3 [Solanum lycopersicum]
gene27861	2.49298e-45	1.15624	up	palmitoyl-acyl carrier protein thioesterase, chloroplastic [Solanum lycopersicum]
gene5055	4.52827e-115	1.15686	up	protein trichome birefringence-like 38 [Solanum lycopersicum]
gene19258	1.7372e-06	1.15732	up	uncharacterized protein LOC101248596 [Solanum lycopersicum]
gene3835	0.0053168	1.15761	up	uncharacterized protein LOC101256635 [Solanum lycopersicum]
gene13855	0.000419795	1.15833	up	protein trichome birefringence-like 33 [Solanum lycopersicum]
gene6169	4.67954e-53	1.16042	up	protein COBRA [Solanum lycopersicum]
gene29313	0.00568656	1.16118	up	uncharacterized protein LOC101255075 isoform X1 [Solanum lycopersicum]
gene10317	3.04003e-09	1.16149	up	probable LRR receptor-like serine/threonine-protein kinase At3g47570 [Solanum lycopersicum]
gene6510	3.7348e-05	1.16181	up	uncharacterized protein LOC101268546 [Solanum lycopersicum]
gene1662	2.16298e-25	1.16229	up	major facilitator superfamily domain-containing protein 12 [Solanum lycopersicum]
gene23567	2.97327e-12	1.16292	up	nudix hydrolase 2-like [Solanum lycopersicum]
gene2100	6.30766e-69	1.16395	up	probable carboxylesterase 8 [Solanum lycopersicum]
gene9356	2.20542e-07	1.16407	up	probable pyridoxal biosynthesis protein PDX1.2 [Solanum lycopersicum]
gene29773	3.2592e-158	1.1642	up	zinc finger A20 and AN1 domain-containing stress-associated protein 5-like [Solanum lycopersicum]
gene17820	5.14572e-158	1.16445	up	cysteine proteinase 3 [Solanum lycopersicum]
gene28795	3.37075e-11	1.16467	up	(6-4)DNA photolyase [Solanum lycopersicum]
gene12474	4.0757e-22	1.16584	up	multicopper oxidase LPR2 [Solanum lycopersicum]
gene4028	9.24086e-20	1.16684	up	protein PHLOEM PROTEIN 2-LIKE A9 [Solanum lycopersicum]
gene18583	3.84324e-73	1.16735	up	glutathione S-transferase-like protein [Solanum lycopersicum]
gene19454	1.22751e-08	1.16742	up	beta-carotene isomerase D27, chloroplastic [Solanum lycopersicum]
gene3071	1.26816e-122	1.16906	up	uncharacterized protein LOC101244909 isoform X1 [Solanum lycopersicum]
gene22034	0.00261408	1.16938	up	probable serine/threonine-protein kinase WNK5 [Solanum lycopersicum]
gene24220	0.000419014	1.17189	up	dynamin-related protein 1E-like isoform X1 [Solanum lycopersicum]
gene3344	2.49989e-42	1.17291	up	O-acyltransferase WSD1-like [Solanum lycopersicum]
gene20203	5.70356e-10	1.17385	up	uncharacterized protein LOC101259774 [Solanum lycopersicum]
gene6872	4.02583e-08	1.17513	up	uncharacterized protein LOC101252749 [Solanum lycopersicum]
gene18816	6.18654e-06	1.17623	up	indole-3-acetic acid-amido synthetase GH3.6 [Solanum lycopersicum]
gene17477	0.00267317	1.17688	up	putative E3 ubiquitin-protein ligase LIN-1 isoform X1 [Solanum lycopersicum]
Solanum_lycopersicum_newGene_2121	6.27911e-51	1.17979	up	putative ribonuclease H protein At1g65750-like [Solanum tuberosum]
gene27607	4.9908e-10	1.18253	up	LOB domain-containing protein 1 [Solanum lycopersicum]
gene17084	3.98937e-08	1.18285	up	uncharacterized protein LOC101254911 [Solanum lycopersicum]
gene11124	5.68093e-75	1.18308	up	putative E3 ubiquitin-protein ligase LIN-1 isoform X1 [Solanum lycopersicum]
gene4159	2.12526e-23	1.18374	up	uncharacterized protein LOC101264385 [Solanum lycopersicum]
gene23967	7.70443e-12	1.18413	up	calmodulin-binding receptor-like cytoplasmic kinase 2 isoform X1 [Solanum lycopersicum]
gene5372	2.91835e-100	1.18486	up	uncharacterized protein LOC101253959 [Solanum lycopersicum]
gene22835	2.87766e-110	1.18526	up	indole-3-acetic acid-induced protein ARG2 [Solanum lycopersicum]
gene2247	5.77587e-07	1.18683	up	uncharacterized protein LOC104649409 [Solanum lycopersicum]
gene2092	4.17412e-68	1.18723	up	lysophospholipid acyltransferase LPEAT2 [Solanum lycopersicum]
Solanum_lycopersicum_newGene_2627	1.14705e-05	1.18829	up	uncharacterized protein LOC104214641 [Nicotiana sylvestris]
gene20566	2.09537e-97	1.19163	up	probable methyltransferase PMT21 [Solanum lycopersicum]
gene22675	1.03008e-24	1.19203	up	actin-depolymerizing factor-like [Solanum tuberosum]
gene9108	2.79453e-63	1.19239	up	ABC transporter C family member 13 isoform X1 [Solanum lycopersicum]
gene26536	0.000720564	1.19356	up	small heat shock protein precursor [Solanum lycopersicum]
gene20977	4.6914e-31	1.19445	up	senescence-inducible chloroplast stay-green protein 1 [Solanum lycopersicum]
gene1252	0.0067447	1.19555	up	UDP-glucuronic acid decarboxylase 4-like [Solanum lycopersicum]
Solanum_lycopersicum_newGene_855	2.87583e-12	1.19584	up	hypothetical protein MIMGU_mgv1a017182mg [Erythranthe guttata]
gene1909	0.00293847	1.196	up	uclacyanin-3-like [Solanum lycopersicum]
gene22387	0.00207046	1.19951	up	uncharacterized protein LOC101254127 [Solanum lycopersicum]
gene3952	7.91701e-06	1.19971	up	probable WRKY transcription factor 14 [Solanum lycopersicum]
gene9681	1.76231e-33	1.20084	up	ninja-family protein AFP3 isoform X1 [Solanum lycopersicum]
gene12027	7.63071e-12	1.20287	up	pathogenesis-related protein 5 [Solanum lycopersicum]
gene23352	1.27955e-33	1.20295	up	brassinosteroid-regulated protein BRU1 [Solanum lycopersicum]
gene11802	2.51722e-06	1.20367	up	uncharacterized protein LOC101261408 [Solanum lycopersicum]
gene14272	3.99626e-06	1.20401	up	dof zinc finger protein DOF2.1-like [Solanum lycopersicum]
gene19106	2.5646e-11	1.2057	up	uncharacterized protein LOC101261936 [Solanum lycopersicum]
Solanum_lycopersicum_newGene_2862	2.57409e-08	1.20657	up	profilin [Solanum lycopersicum]
gene18804	9.53203e-25	1.20732	up	calcium-binding protein PBP1 [Solanum lycopersicum]
gene13688	0.000472986	1.20791	up	uncharacterized protein LOC101251339 [Solanum lycopersicum]
gene4349	3.02707e-20	1.2082	up	uncharacterized protein LOC101267773 [Solanum lycopersicum]
gene7196	3.01097e-12	1.20948	up	heterogeneous nuclear ribonucleoprotein H [Solanum lycopersicum]
gene6405	7.99172e-19	1.21074	up	uncharacterized protein At5g65660 [Solanum lycopersicum]
gene5969	1.83367e-153	1.21138	up	homeodomain leucine zipper protein [Solanum lycopersicum]
gene14374	4.89559e-88	1.21253	up	uncharacterized protein LOC101265645 [Solanum lycopersicum]
gene2366	6.67687e-08	1.21494	up	protein ZINC INDUCED FACILITATOR-LIKE 1 [Solanum lycopersicum]
gene9023	0.000775368	1.21848	up	uncharacterized protein LOC101253674 [Solanum lycopersicum]
gene5057	2.52199e-42	1.22003	up	phospholipase A1-II 1-like [Solanum lycopersicum]
gene4870	7.11697e-36	1.22008	up	probable purine permease 10 [Solanum lycopersicum]
gene18741	4.49349e-08	1.22119	up	xylosyltransferase 2-like [Solanum lycopersicum]
gene7449	1.00543e-26	1.22179	up	probable calcium-binding protein CML41 [Solanum lycopersicum]
gene20837	0.00143004	1.22185	up	putative glucuronosyltransferase PGSIP8 [Solanum lycopersicum]
gene6388	1.01735e-21	1.2222	up	probable ADP-ribosylation factor GTPase-activating protein AGD11 [Solanum lycopersicum]
gene11785	0.00306587	1.22323	up	BRI1 kinase inhibitor 1 [Solanum lycopersicum]
gene24845	8.16425e-18	1.22565	up	transcription repressor OFP1 [Solanum lycopersicum]
gene8324	0.00465348	1.22632	up	11-beta-hydroxysteroid dehydrogenase 1B-like [Solanum lycopersicum]
gene11826	5.94354e-88	1.22922	up	lysine histidine transporter-like 8 [Solanum lycopersicum]
gene9480	1.19707e-61	1.23073	up	jacalin-related lectin 19 [Solanum lycopersicum]
gene9064	3.11247e-09	1.23302	up	uncharacterized protein LOC101244168 [Solanum lycopersicum]
gene12974	7.5452e-11	1.23325	up	3-oxoacyl-[acyl-carrier-protein] reductase 4-like [Solanum lycopersicum]
gene21712	1.17862e-27	1.23466	up	WAT1-related protein At2g37460-like [Solanum lycopersicum]
Solanum_lycopersicum_newGene_1378	4.67127e-06	1.2374	up	uncharacterized protein LOC102601350 [Solanum tuberosum]
gene14615	7.57704e-06	1.24152	up	uncharacterized protein LOC101250021 [Solanum lycopersicum]
gene13625	6.45265e-30	1.24403	up	uncharacterized protein LOC101255495 isoform X1 [Solanum lycopersicum]
gene29329	4.58057e-09	1.24578	up	isoflavone 2&apos;-hydroxylase-like [Solanum lycopersicum]
gene7221	8.95548e-11	1.24707	up	ubiquitin-conjugating enzyme E2 5B-like [Solanum lycopersicum]
Solanum_lycopersicum_newGene_3092	0.00660597	1.24747	up	hypothetical protein M569_15121, partial [Genlisea aurea]
gene21248	6.86808e-72	1.24799	up	short-chain dehydrogenase TIC 32, chloroplastic [Solanum lycopersicum]
gene21637	2.85158e-06	1.24849	up	solute carrier family 35 member F2-like [Solanum lycopersicum]
gene29702	3.83245e-41	1.24923	up	calmodulin-binding transcription factor SR3L [Solanum lycopersicum]
gene7166	3.30749e-133	1.25005	up	phytoene synthase 1, chloroplastic [Solanum lycopersicum]
Solanum_lycopersicum_newGene_1065	2.84099e-12	1.25197	up	glutathione S-transferase DHAR1, mitochondrial-like, partial [Solanum tuberosum]
gene24520	7.69965e-32	1.252	up	caffeoyl-CoA O-methyltransferase 5 [Solanum lycopersicum]
gene2807	5.26561e-15	1.25297	up	protein notum homolog [Solanum lycopersicum]
gene27127	6.3622e-18	1.25381	up	uncharacterized protein LOC101245322 [Solanum lycopersicum]
gene8590	7.77973e-35	1.25639	up	uncharacterized protein LOC101247804 [Solanum lycopersicum]
gene6203	0.00044823	1.26018	up	zinc finger protein CONSTANS-LIKE 2-like [Solanum lycopersicum]
gene6921	3.30327e-138	1.26031	up	probable protein phosphatase 2C 51 [Solanum lycopersicum]
gene503	1.03384e-12	1.26045	up	protein TWIN LOV 1-like isoform X1 [Solanum lycopersicum]
Solanum_lycopersicum_newGene_925	0.00652649	1.26059	up	uncharacterized protein LOC101261775 [Solanum lycopersicum]
Solanum_lycopersicum_newGene_2613	0.00127221	1.26218	up	hypothetical protein LYC_68t000011 [Solanum lycopersicum]
gene11592	8.82305e-13	1.26383	up	MATE efflux family protein 5 [Solanum lycopersicum]
gene28386	4.37603e-09	1.26735	up	myb family transcription factor APL isoform X1 [Solanum lycopersicum]
gene23648	1.26123e-73	1.26813	up	cyclic nucleotide-gated ion channel 4-like [Solanum lycopersicum]
gene25512	3.07685e-26	1.26846	up	heme-binding-like protein At3g10130, chloroplastic [Solanum lycopersicum]
gene20696	2.87276e-11	1.27045	up	inositol-1,4,5-triphosphate-5-phosphatase [Solanum lycopersicum]
gene12216	3.23455e-204	1.27055	up	polygalacturonase-1 non-catalytic subunit beta precursor [Solanum lycopersicum]
gene25592	1.04401e-18	1.27171	up	dnaJ homolog subfamily C member 28 [Solanum lycopersicum]
gene13552	1.2657e-06	1.27536	up	uncharacterized protein LOC101243788 [Solanum lycopersicum]
gene7868	2.10708e-63	1.28018	up	L-type lectin-domain containing receptor kinase VIII.2-like [Solanum lycopersicum]
gene30090	0.00061477	1.28115	up	NADH-ubiquinone oxidoreductase chain 1 [Solanum lycopersicum]
gene11835	2.72373e-133	1.28175	up	myosin heavy chain kinase B-like [Solanum lycopersicum]
gene14324	6.12051e-33	1.28178	up	E3 ubiquitin-protein ligase SDIR1-like [Solanum lycopersicum]
gene21220	5.87204e-24	1.28446	up	glutaredoxin domain-containing cysteine-rich protein 1 [Solanum lycopersicum]
gene23896	1.07886e-13	1.28724	up	calcium-binding protein KIC [Solanum lycopersicum]
gene4971	0.00122823	1.28761	up	uncharacterized protein LOC101259111 [Solanum lycopersicum]
gene19025	1.76422e-48	1.28807	up	alkaline alpha-galactosidase seed imbibition protein [Solanum lycopersicum]
gene20778	8.48955e-47	1.28831	up	phospholipase A1-Ibeta2, chloroplastic-like [Solanum lycopersicum]
gene26468	4.81385e-64	1.28958	up	beta-galactosidase 16-like isoform X1 [Solanum lycopersicum]
gene5304	2.33408e-18	1.28962	up	transcription factor bHLH112 [Solanum lycopersicum]
gene11777	4.45e-08	1.29053	up	UDP-glycosyltransferase 79B6-like [Solanum lycopersicum]
gene21689	2.17636e-23	1.29172	up	uncharacterized protein LOC101246370 [Solanum lycopersicum]
gene15453	6.9253e-13	1.29204	up	RING-H2 finger protein ATL51-like [Solanum lycopersicum]
gene29703	8.57565e-80	1.29218	up	acetate/butyrate--CoA ligase AAE7, peroxisomal [Solanum lycopersicum]
gene9971	2.8768e-06	1.29246	up	disease resistance protein RPP13-like [Solanum lycopersicum]
gene23476	3.1028e-30	1.29369	up	two-component response regulator-like APRR5 isoform X1 [Solanum lycopersicum]
gene15205	8.06515e-11	1.29619	up	glyoxysomal fatty acid beta-oxidation multifunctional protein MFP-a-like [Solanum lycopersicum]
gene28017	0.000134989	1.29759	up	polygalacturonase QRT2 [Solanum lycopersicum]
gene9876	5.29116e-153	1.29791	up	polygalacturonase At1g48100 [Solanum lycopersicum]
gene15376	6.73239e-42	1.29795	up	uncharacterized protein LOC101256008 [Solanum lycopersicum]
gene12381	1.12433e-118	1.2985	up	uncharacterized protein LOC101261409 [Solanum lycopersicum]
gene27509	1.1784e-17	1.29888	up	disease resistance protein, partial [Solanum lycopersicum]
gene22958	9.65934e-06	1.29899	up	protein IQ-DOMAIN 14 [Solanum lycopersicum]
gene16183	3.74591e-11	1.29963	up	uncharacterized protein LOC101245856 [Solanum lycopersicum]
gene10096	6.2381e-187	1.30043	up	ubiquitin-conjugating enzyme E2 7 [Solanum lycopersicum]
gene13502	9.29577e-28	1.30098	up	GDSL esterase/lipase At2g04570-like [Solanum lycopersicum]
gene5087	0.000422318	1.30102	up	phospholipase A1-IIgamma-like [Solanum lycopersicum]
gene29154	6.70675e-05	1.30195	up	cation/H(+) antiporter 18 [Solanum lycopersicum]
gene19422	6.03841e-115	1.30428	up	uncharacterized protein LOC778318 precursor [Solanum lycopersicum]
gene1262	0.000430413	1.30473	up	WAT1-related protein At3g30340-like [Solanum lycopersicum]
gene24539	2.224e-18	1.30596	up	transmembrane protein 45B [Solanum lycopersicum]
gene6085	2.80175e-05	1.30619	up	activating signal cointegrator 1 complex subunit 1-like isoform X1 [Solanum tuberosum]
gene6351	2.21619e-13	1.30729	up	ATP synthase subunit beta, mitochondrial [Solanum lycopersicum]
gene27167	1.36097e-33	1.30996	up	epsin-3 [Solanum lycopersicum]
gene20928	1.40529e-61	1.3122	up	uncharacterized protein At4g22758-like [Solanum lycopersicum]
gene3930	0.000429204	1.31268	up	cation/H(+) antiporter 15-like isoform X1 [Solanum lycopersicum]
Solanum_lycopersicum_newGene_2646	9.03321e-23	1.31316	up	uncharacterized protein LOC104234215 [Nicotiana sylvestris]
gene8361	1.37636e-55	1.31332	up	bidirectional sugar transporter N3 [Solanum lycopersicum]
gene5598	8.67728e-05	1.3137	up	acidic 26 kDa endochitinase precursor [Solanum lycopersicum]
gene27826	5.16317e-90	1.3137	up	beta-amyrin synthase-like isoform X1 [Solanum lycopersicum]
gene5373	3.15978e-14	1.31466	up	uncharacterized protein LOC101253044 [Solanum lycopersicum]
gene8246	6.28357e-114	1.31687	up	protein phosphatase 2C AHG3 homolog [Solanum lycopersicum]
gene25597	1.22659e-110	1.31786	up	UDP-glycosyltransferase 73C3-like [Solanum lycopersicum]
gene7353	0.000289236	1.3203	up	light-inducible protein CPRF2-like [Solanum lycopersicum]
gene11187	1.65979e-15	1.32265	up	bidirectional sugar transporter SWEET1-like [Solanum lycopersicum]
gene29240	1.16585e-55	1.32323	up	sulfate transporter 2 [Solanum lycopersicum]
gene16564	1.56348e-113	1.3234	up	serine/arginine-rich splicing factor SR45a [Solanum lycopersicum]
gene12692	1.31712e-76	1.32354	up	transcription initiation factor TFIID subunit 11 [Solanum lycopersicum]
gene19336	4.36544e-09	1.32376	up	uncharacterized protein LOC101258390 [Solanum lycopersicum]
gene27402	4.57958e-57	1.32531	up	uncharacterized protein LOC101256453 [Solanum lycopersicum]
gene19464	2.93177e-134	1.32792	up	probable aquaporin NIP5-1-like [Solanum lycopersicum]
gene12161	4.97511e-05	1.32811	up	uncharacterized protein LOC101246922 [Solanum lycopersicum]
gene6244	2.39433e-39	1.32921	up	protein DA1-related 1 [Solanum lycopersicum]
gene20525	1.12531e-26	1.33008	up	ABC transporter G family member 14 [Solanum lycopersicum]
gene17532	2.04692e-64	1.3315	up	protein WEAK CHLOROPLAST MOVEMENT UNDER BLUE LIGHT 1 [Solanum lycopersicum]
gene12354	0.000108938	1.33441	up	protein NRT1/ PTR FAMILY 4.6-like isoform X1 [Solanum lycopersicum]
Solanum_lycopersicum_newGene_3082	5.63449e-06	1.33442	up	uncharacterized protein LOC101262066 [Solanum lycopersicum]
gene21546	1.59729e-12	1.33662	up	protein CHUP1, chloroplastic [Solanum lycopersicum]
gene28837	3.14255e-06	1.33693	up	4-coumarate--CoA ligase 2-like [Solanum lycopersicum]
gene12959	8.83921e-119	1.33803	up	putative ABC transporter C family member 15 [Solanum lycopersicum]
gene15166	2.74184e-05	1.33852	up	auxin-induced protein X15 [Solanum lycopersicum]
gene21485	2.35655e-52	1.33918	up	OTU domain-containing protein DDB_G0284757 [Solanum lycopersicum]
gene21270	5.0992e-07	1.33935	up	homeobox-leucine zipper protein ATHB-7-like [Solanum lycopersicum]
Solanum_lycopersicum_newGene_2647	0.00168198	1.33999	up	cysteine-rich and transmembrane domain-containing protein A [Nicotiana sylvestris]
gene9396	1.4449e-37	1.34019	up	MIP [Solanum lycopersicum]
gene11361	3.30667e-32	1.34093	up	transcription factor TGA4-like isoform X1 [Solanum lycopersicum]
gene28583	1.9611e-08	1.34539	up	fatty acid amide hydrolase-like [Solanum lycopersicum]
gene14450	0.000954661	1.34568	up	BTB/POZ domain-containing protein At5g48800-like [Solanum lycopersicum]
gene20653	5.66618e-53	1.34602	up	ABC transporter B family member 2-like [Solanum lycopersicum]
gene6789	9.30726e-41	1.34795	up	probable LRR receptor-like serine/threonine-protein kinase At1g53420 isoform X1 [Solanum lycopersicum]
gene7923	1.33387e-10	1.35013	up	mitochondrial chaperone BCS1-like [Solanum lycopersicum]
gene13796	2.97585e-20	1.35013	up	LOW QUALITY PROTEIN: major pollen allergen Lol p 11-like [Solanum lycopersicum]
gene25511	1.3362e-16	1.3505	up	uncharacterized protein LOC101250355 [Solanum lycopersicum]
gene6445	3.06363e-09	1.3508	up	uncharacterized protein LOC101266885 isoform X1 [Solanum lycopersicum]
gene18632	2.80269e-107	1.35089	up	putative callose synthase 8 [Solanum lycopersicum]
gene29388	5.04915e-10	1.35202	up	random slug protein 5 [Solanum lycopersicum]
gene15947	2.66091e-80	1.35402	up	TDR4 transcription factor [Solanum lycopersicum]
gene17411	3.16114e-100	1.35451	up	uncharacterized protein LOC101267323 [Solanum lycopersicum]
gene6752	0.000946297	1.3555	up	myb-related protein Myb4 [Solanum lycopersicum]
Solanum_lycopersicum_newGene_3240	1.06942e-47	1.35618	up	uncharacterized protein LOC102593663 isoform X1 [Solanum tuberosum]
gene25286	4.62549e-24	1.35699	up	uncharacterized protein LOC101245600 [Solanum lycopersicum]
gene8850	1.90485e-31	1.35761	up	uncharacterized protein LOC101262502 [Solanum lycopersicum]
gene16142	6.0692e-05	1.35828	up	protein SHOOT GRAVITROPISM 5-like [Solanum lycopersicum]
gene7713	5.00213e-08	1.36307	up	protein TRANSPARENT TESTA 12 isoform X1 [Solanum lycopersicum]
gene9448	1.35472e-25	1.36513	up	ABC transporter G family member 36-like [Solanum lycopersicum]
gene12591	9.87078e-48	1.36574	up	biorientation of chromosomes in cell division protein 1-like 1 [Solanum lycopersicum]
gene16280	0.000264162	1.36671	up	glucan endo-1,3-beta-glucosidase 14 [Solanum lycopersicum]
gene10036	1.9741e-33	1.36837	up	1-aminocyclopropane-1-carboxylate oxidase homolog 1 [Solanum lycopersicum]
gene21500	5.50346e-165	1.36853	up	neurofilament medium polypeptide [Solanum lycopersicum]
gene7014	6.84104e-05	1.3686	up	UPF0496 protein At3g49070-like [Solanum lycopersicum]
gene18483	3.343e-07	1.36879	up	E3 ubiquitin-protein ligase RNF38-like [Solanum lycopersicum]
gene17844	4.25123e-168	1.36987	up	uncharacterized protein LOC101247342 [Solanum lycopersicum]
gene23253	2.73357e-45	1.37327	up	RecName: Full=Chalcone synthase 1B; AltName: Full=Naringenin-chalcone synthase 1B [Solanum tuberosum]
gene17016	4.57103e-06	1.37516	up	CONSTANS-like protein [Solanum lycopersicum]
gene8616	3.40607e-06	1.37527	up	ferric reduction oxidase 8, mitochondrial [Solanum lycopersicum]
Solanum_lycopersicum_newGene_2204	1.25601e-15	1.37676	up	putative pentatricopeptide repeat-containing protein At1g10330 [Solanum lycopersicum]
gene13794	2.72182e-168	1.38147	up	inositol-3-phosphate synthase [Solanum lycopersicum]
gene28330	0.00398554	1.38241	up	uncharacterized protein LOC101246694 [Solanum lycopersicum]
gene7592	2.88343e-06	1.38241	up	probable pectate lyase P56 [Solanum lycopersicum]
gene19870	1.63834e-40	1.38338	up	IDS4-like protein [Solanum lycopersicum]
gene19683	1.90862e-09	1.38606	up	beta-glucosidase 13-like [Solanum lycopersicum]
gene24287	3.69686e-05	1.38677	up	vicianin hydrolase-like [Solanum lycopersicum]
gene21456	2.17027e-59	1.38706	up	uncharacterized protein LOC101249200 [Solanum lycopersicum]
Solanum_lycopersicum_newGene_2325	2.6444e-25	1.38874	up	E3 ubiquitin-protein ligase UPL5-like [Solanum lycopersicum]
gene22930	7.4678e-09	1.38973	up	uncharacterized protein LOC101247959 [Solanum lycopersicum]
Solanum_lycopersicum_newGene_2703	3.87199e-13	1.39036	up	Binding isoform 3 [Theobroma cacao]
gene27128	1.42658e-46	1.39126	up	phospholipase A1-Igamma3, chloroplastic [Solanum lycopersicum]
gene17998	1.46947e-20	1.39142	up	transmembrane protein 56 [Solanum lycopersicum]
gene27793	2.38911e-41	1.39147	up	chlorophyll a-b binding protein 5, chloroplastic [Solanum lycopersicum]
gene15608	8.82224e-11	1.39162	up	uncharacterized protein LOC101258466 [Solanum lycopersicum]
gene19145	0.00161745	1.39187	up	putative late blight resistance protein homolog R1A-3 [Solanum lycopersicum]
gene27412	4.78665e-99	1.39213	up	uncharacterized protein LOC101259309 [Solanum lycopersicum]
gene1547	2.47709e-236	1.39359	up	pyruvate, phosphate dikinase, chloroplastic [Solanum lycopersicum]
gene12373	1.43709e-32	1.39372	up	myb-related protein A isoform X1 [Solanum lycopersicum]
gene13565	9.27298e-80	1.39511	up	uncharacterized protein LOC101265337 [Solanum lycopersicum]
gene26580	4.69983e-09	1.39844	up	uncharacterized protein LOC101256243 isoform X1 [Solanum lycopersicum]
gene19018	6.06824e-46	1.40053	up	uncharacterized protein LOC101268886 [Solanum lycopersicum]
gene15507	0.000749549	1.40162	up	eukaryotic initiation factor 4A-8 isoform X1 [Solanum lycopersicum]
gene6086	1.71825e-09	1.40247	up	SPX domain-containing protein 4-like isoform X1 [Solanum lycopersicum]
gene27618	2.19374e-06	1.40249	up	protein NRT1/ PTR FAMILY 2.7-like [Solanum lycopersicum]
gene16128	6.72208e-06	1.40348	up	miraculin-like [Solanum lycopersicum]
gene9133	1.33213e-09	1.40403	up	protein ECERIFERUM 3 isoform X1 [Solanum lycopersicum]
gene23678	1.07082e-23	1.40508	up	probable aminotransferase TAT2 [Solanum lycopersicum]
gene4396	0.0014589	1.40524	up	calmodulin-like protein 1 [Solanum lycopersicum]
gene5805	1.91536e-07	1.40584	up	sugar transporter ERD6-like 6 isoform X1 [Solanum lycopersicum]
Solanum_lycopersicum_newGene_2099	1.90441e-21	1.40584	up	uncharacterized protein LOC101259274 [Solanum lycopersicum]
gene19300	1.80763e-40	1.40814	up	type I inositol 1,4,5-trisphosphate 5-phosphatase 2-like isoform X1 [Solanum lycopersicum]
Solanum_lycopersicum_newGene_1621	1.16409e-10	1.4082	up	uncharacterized protein LOC104245451 [Nicotiana sylvestris]
Solanum_lycopersicum_newGene_122	7.73704e-05	1.40984	up	NHP2-like protein 1 isoform X2 [Nicotiana tomentosiformis]
Solanum_lycopersicum_newGene_2435	1.43311e-19	1.41032	up	RNA polymerase II degradation factor 1 isoform X1 [Solanum lycopersicum]
gene8707	9.23269e-239	1.41059	up	homeobox [Solanum lycopersicum]
gene18533	1.04308e-32	1.41413	up	probable galacturonosyltransferase 15 [Solanum lycopersicum]
gene23349	7.62922e-24	1.41636	up	crocetin glucosyltransferase, chloroplastic-like [Solanum lycopersicum]
gene10678	1.54885e-34	1.41657	up	tetraspanin-6 [Solanum lycopersicum]
gene19912	9.23838e-05	1.42122	up	epoxide hydrolase 4-like isoform X1 [Solanum lycopersicum]
gene1827	7.48965e-80	1.42129	up	protein IQ-DOMAIN 14 [Solanum lycopersicum]
gene2763	1.08788e-41	1.42158	up	WAT1-related protein At1g09380-like [Solanum lycopersicum]
gene29953	0.00774966	1.42356	up	ribosomal protein L10 (mitochondrion) [Capsicum annuum]
gene25185	6.70281e-10	1.42452	up	thioredoxin-like 1-1, chloroplastic isoform X1 [Solanum lycopersicum]
gene20693	3.06164e-08	1.4277	up	protein NRT1/ PTR FAMILY 7.3 [Solanum lycopersicum]
Solanum_lycopersicum_newGene_842	1.27869e-51	1.42871	up	uncharacterized protein LOC104221124 [Nicotiana sylvestris]
gene13057	7.48791e-38	1.4325	up	uncharacterized protein LOC101248296 [Solanum lycopersicum]
gene16692	7.22543e-06	1.43275	up	uncharacterized protein LOC101264641 [Solanum lycopersicum]
gene14313	6.27338e-36	1.4342	up	probable receptor-like protein kinase At5g47070 isoform X1 [Solanum lycopersicum]
gene26633	8.63442e-99	1.43662	up	patellin-3-like [Solanum lycopersicum]
gene2200	1.12452e-42	1.43719	up	protein REVEILLE 3 [Solanum lycopersicum]
gene23501	0.000424817	1.43726	up	serine/threonine-protein kinase PBS1-like [Solanum lycopersicum]
gene26311	1.14565e-13	1.43817	up	CASP-like protein 2B1 [Solanum lycopersicum]
Solanum_lycopersicum_newGene_690	1.58338e-05	1.43855	up	uncharacterized protein LOC104104192 [Nicotiana tomentosiformis]
gene5028	6.87416e-54	1.43869	up	probable WRKY transcription factor protein 1 [Solanum lycopersicum]
gene2018	3.84157e-93	1.43966	up	uncharacterized protein LOC101251327 [Solanum lycopersicum]
gene5691	9.47442e-47	1.44001	up	gibberellin-regulated protein 11 [Solanum lycopersicum]
gene18888	5.13709e-137	1.44033	up	protein translation factor SUI1 homolog [Solanum lycopersicum]
Solanum_lycopersicum_newGene_1603	7.50516e-12	1.4416	up	Disulfide bond formation protein B 2, putative [Theobroma cacao]
gene21884	1.2084e-11	1.4427	up	probable anion transporter 3, chloroplastic [Solanum lycopersicum]
gene27668	5.58341e-34	1.44397	up	transcription factor MYB48 [Solanum lycopersicum]
gene9950	0.00119654	1.44687	up	putative GEM-like protein 8 isoform X3 [Solanum lycopersicum]
gene2120	3.70629e-46	1.4496	up	uncharacterized protein LOC101261456 [Solanum lycopersicum]
gene24	1.00376e-16	1.44985	up	MACPF domain-containing protein At1g14780 [Solanum lycopersicum]
gene10048	0.000218039	1.45082	up	protein LIGHT-DEPENDENT SHORT HYPOCOTYLS 1-like [Solanum lycopersicum]
gene6212	2.71086e-246	1.45235	up	S-adenosylmethionine decarboxylase proenzyme [Solanum lycopersicum]
gene7879	1.32529e-86	1.45406	up	caffeic acid 3-O-methyltransferase [Solanum lycopersicum]
gene19458	4.40914e-39	1.45469	up	photosystem I reaction center subunit N, chloroplastic [Solanum lycopersicum]
gene21108	1.09403e-55	1.45493	up	bell-like homeodomain protein 3 isoform X1 [Solanum lycopersicum]
gene12386	3.12412e-05	1.45529	up	HVA22-like protein c isoform X1 [Solanum lycopersicum]
gene18729	9.83432e-108	1.45535	up	protein phosphatase 2C [Solanum lycopersicum]
gene1790	1.50289e-13	1.45541	up	subtilisin-like protease [Solanum lycopersicum]
gene10195	1.30941e-29	1.45667	up	15.7 kDa heat shock protein, peroxisomal [Solanum lycopersicum]
gene20251	4.14959e-40	1.45884	up	vegetative cell wall protein gp1-like [Solanum lycopersicum]
gene25894	1.92065e-30	1.4592	up	copper transport protein CCH-like isoform X1 [Nicotiana tomentosiformis]
gene5260	4.53851e-09	1.45938	up	protein MOTHER of FT and TF 1 [Solanum lycopersicum]
gene24576	4.59882e-16	1.45983	up	cytochrome P450 CYP72A219 [Solanum lycopersicum]
gene14850	3.39695e-38	1.46015	up	beta-carotene hydroxylase [Solanum lycopersicum]
gene29511	8.5921e-22	1.46103	up	uncharacterized protein LOC101258542 [Solanum lycopersicum]
gene24349	3.32084e-14	1.46116	up	zinc finger protein 36, C3H1 type-like 1 [Solanum lycopersicum]
gene6509	1.59138e-42	1.46143	up	cytochrome P450 81D1-like [Solanum lycopersicum]
gene11998	2.28175e-17	1.46279	up	auxin-induced protein 15A [Solanum lycopersicum]
gene8862	1.44467e-231	1.46441	up	alpha-1,4-glucan-protein synthase [UDP-forming] 2-like [Solanum lycopersicum]
gene11247	3.33188e-18	1.46482	up	vacuolar iron transporter homolog 1-like [Solanum lycopersicum]
gene4871	1.84063e-09	1.46783	up	probable purine permease 10 [Solanum lycopersicum]
gene7150	8.89066e-05	1.46789	up	beta-glucosidase 46-like [Solanum lycopersicum]
gene27751	3.97279e-120	1.46873	up	peroxisome biogenesis protein 22 [Solanum lycopersicum]
gene13833	4.84775e-62	1.46918	up	probable chalcone--flavonone isomerase 3 [Solanum lycopersicum]
gene27426	3.84111e-35	1.47067	up	putative cyclic nucleotide-gated ion channel 15 [Solanum lycopersicum]
gene17632	1.05992e-34	1.47078	up	pentatricopeptide repeat-containing protein At5g21222-like [Solanum lycopersicum]
gene6933	4.70491e-39	1.4714	up	RNA polymerase sigma factor sigE, chloroplastic/mitochondrial isoform X1 [Solanum lycopersicum]
gene11244	3.44135e-113	1.47269	up	abscisic acid 8&apos;-hydroxylase 3-like [Solanum lycopersicum]
gene29571	1.08081e-07	1.47472	up	uncharacterized protein LOC104645214 isoform X1 [Solanum lycopersicum]
gene6097	1.0512e-15	1.4755	up	uncharacterized protein LOC101246299 [Solanum lycopersicum]
gene12618	3.7223e-45	1.47728	up	NAC domain-containing protein 8 [Solanum lycopersicum]
gene5844	7.04523e-82	1.47794	up	scarecrow-like protein 15 [Solanum lycopersicum]
gene27657	1.13198e-41	1.478	up	3-ketoacyl-CoA synthase 3-like [Solanum lycopersicum]
gene2829	3.09307e-106	1.4785	up	ferric reduction oxidase 6-like [Solanum lycopersicum]
gene13332	4.98997e-09	1.48113	up	protein YLS2 isoform X1 [Solanum lycopersicum]
gene10237	1.55416e-07	1.48274	up	zeatin O-xylosyltransferase-like [Solanum lycopersicum]
gene5652	1.05441e-20	1.48374	up	peroxidase 64-like isoform X1 [Solanum lycopersicum]
gene12887	2.71425e-09	1.48573	up	uncharacterized protein LOC101267605 isoform X1 [Solanum lycopersicum]
gene6702	2.58644e-35	1.48726	up	4-coumarate--CoA ligase-like 9 [Solanum lycopersicum]
gene8403	1.06197e-20	1.48844	up	protein REVEILLE 7 [Solanum lycopersicum]
gene5758	7.31293e-100	1.48861	up	3-epi-6-deoxocathasterone 23-monooxygenase [Solanum lycopersicum]
gene20229	6.46617e-56	1.4888	up	acyl-protein thioesterase 1 homolog 1-like [Solanum lycopersicum]
gene9600	4.73523e-08	1.49007	up	uncharacterized protein LOC101247199 [Solanum lycopersicum]
gene10566	2.7292e-42	1.49142	up	RNA-binding protein FUS-like [Solanum lycopersicum]
gene4955	0.000102933	1.49199	up	transcription repressor OFP5 [Solanum lycopersicum]
gene25650	4.73935e-12	1.49497	up	dof zinc finger protein DOF2.4-like [Solanum lycopersicum]
Solanum_lycopersicum_newGene_547	4.02967e-19	1.49546	up	uncharacterized protein LOC101252247 [Solanum lycopersicum]
gene19012	6.12342e-64	1.49699	up	probable LRR receptor-like serine/threonine-protein kinase At4g26540 [Solanum lycopersicum]
Solanum_lycopersicum_newGene_1462	5.80488e-20	1.49834	up	heat shock cognate 70 kDa protein-like isoform 2 [Cucumis sativus]
gene6422	2.11977e-53	1.49989	up	xyloglucan endotransglucosylase-hydrolase XTH7 [Solanum lycopersicum]
gene13823	0.00033024	1.50092	up	metacaspase-1-like [Solanum lycopersicum]
gene28028	1.15723e-07	1.50107	up	receptor-like protein 12 [Solanum lycopersicum]
gene26425	1.43735e-202	1.50119	up	sucrose transport protein [Solanum lycopersicum]
gene4054	2.93346e-32	1.5018	up	zinc transporter 8-like [Solanum lycopersicum]
gene28377	5.14692e-13	1.50341	up	photosystem II 10 kDa polypeptide, chloroplastic isoform X1 [Solanum lycopersicum]
gene9779	1.48863e-09	1.50447	up	HORMA domain-containing protein 1 [Solanum lycopersicum]
gene24260	4.22635e-07	1.50463	up	uncharacterized protein LOC104649704 [Solanum lycopersicum]
gene14561	7.99887e-71	1.50605	up	universal stress protein A-like protein [Solanum lycopersicum]
gene15786	4.53079e-08	1.50647	up	3b-hydroxylase [Solanum lycopersicum]
gene26422	3.00797e-16	1.50647	up	MATE efflux family protein 5 [Solanum lycopersicum]
gene11281	9.61149e-119	1.50739	up	abscisic stress-ripening protein 1 [Solanum lycopersicum]
gene15132	1.45364e-41	1.50757	up	probable protein phosphatase 2C 51 [Solanum lycopersicum]
Solanum_lycopersicum_newGene_1457	0.000498983	1.50781	up	putative defensin-like protein 120 [Nicotiana tomentosiformis]
gene8227	5.64688e-07	1.50845	up	transcription factor DIVARICATA-like [Solanum lycopersicum]
gene10421	1.22856e-128	1.51232	up	protochlorophyllide-dependent translocon component 52, chloroplastic [Solanum lycopersicum]
gene5870	2.19299e-68	1.51532	up	3-ketoacyl-CoA synthase 6 [Solanum lycopersicum]
Solanum_lycopersicum_newGene_2354	3.42497e-15	1.51723	up	uncharacterized protein LOC104649329 [Solanum lycopersicum]
gene23379	7.00375e-147	1.51781	up	cold and drought-regulated protein CORA-like [Solanum lycopersicum]
gene14077	2.9788e-05	1.51865	up	putative nuclease HARBI1 [Solanum lycopersicum]
gene23216	7.43548e-38	1.52026	up	forkhead-associated domain-containing protein 1-like [Solanum lycopersicum]
gene19589	5.95959e-13	1.52194	up	potassium channel KAT3 [Solanum lycopersicum]
gene25045	2.7384e-24	1.52298	up	calmodulin binding protein SUN-like [Solanum lycopersicum]
gene5580	1.11139e-59	1.52346	up	phosphoinositide phosphatase SAC6 [Solanum lycopersicum]
Solanum_lycopersicum_newGene_429	7.31181e-43	1.52407	up	DNA mismatch repair protein MLH3-like isoform X9 [Solanum tuberosum]
gene22739	1.94971e-10	1.52512	up	receptor-like cytosolic serine/threonine-protein kinase RBK2 isoform X1 [Solanum lycopersicum]
gene24946	1.43331e-12	1.52618	up	WAT1-related protein At5g07050 [Solanum lycopersicum]
gene14111	1.26746e-25	1.52787	up	RNA-binding protein 42 isoform X1 [Solanum lycopersicum]
gene280	2.02899e-10	1.53016	up	uncharacterized protein LOC101246461 isoform X1 [Solanum lycopersicum]
gene2122	1.19265e-22	1.53224	up	(+)-neomenthol dehydrogenase [Solanum lycopersicum]
gene15696	6.86451e-05	1.53287	up	uncharacterized protein LOC101266232 [Solanum lycopersicum]
gene2	3.95979e-54	1.53333	up	protein XRI1-like [Solanum lycopersicum]
gene5072	1.16312e-14	1.53411	up	uncharacterized protein LOC101251749 [Solanum lycopersicum]
gene26299	2.26699e-18	1.53681	up	transporter; Itr [Solanum lycopersicum]
gene25201	9.28385e-06	1.54043	up	protein RADIALIS-like 1 [Solanum lycopersicum]
gene18039	6.66397e-21	1.54062	up	tau1 isoform X2 [Solanum lycopersicum]
gene11533	0.000501102	1.54166	up	MADS-box protein SVP isoform X1 [Solanum lycopersicum]
gene8639	9.71207e-96	1.545	up	cell division cycle protein 48 homolog isoform X1 [Solanum lycopersicum]
gene18539	2.42061e-17	1.54502	up	probable xyloglucan endotransglucosylase/hydrolase protein 16 [Solanum lycopersicum]
gene6270	5.83939e-08	1.55241	up	dof zinc finger protein DOF3.4 [Solanum lycopersicum]
Solanum_lycopersicum_newGene_859	0.000545465	1.55259	up	kirola-like [Solanum tuberosum]
gene13902	9.6184e-32	1.55316	up	protein DA1-related 2 isoform X1 [Solanum lycopersicum]
gene10668	2.54439e-49	1.55437	up	calreticulin-3-like [Solanum lycopersicum]
gene25167	2.04053e-07	1.55445	up	E3 ubiquitin-protein ligase SINAT2 [Solanum lycopersicum]
gene8374	3.29224e-54	1.5558	up	monoglyceride lipase [Solanum lycopersicum]
gene7082	3.61013e-151	1.55942	up	heat stress transcription factor B-2a [Solanum lycopersicum]
gene18437	1.0659e-86	1.56016	up	aromatic-L-amino-acid decarboxylase-like [Solanum lycopersicum]
gene22513	9.23878e-114	1.56048	up	endo-1,3;1,4-beta-D-glucanase-like [Solanum lycopersicum]
gene17145	4.13044e-05	1.56516	up	UDP-sugar transporter sqv-7-like [Solanum lycopersicum]
gene12729	6.25438e-235	1.57038	up	cytosolic sulfotransferase 12-like [Solanum lycopersicum]
gene15989	5.18425e-20	1.57128	up	myb-related protein 306-like [Solanum lycopersicum]
Solanum_lycopersicum_newGene_2927	1.33091e-09	1.57282	up	transmembrane 9 superfamily member 4-like [Solanum tuberosum]
gene5785	9.099e-157	1.57313	up	mannan endo-1,4-beta-mannosidase 7 [Solanum lycopersicum]
gene12051	1.38691e-40	1.57721	up	expansin11 precursor [Solanum lycopersicum]
gene7296	4.86414e-06	1.5821	up	uncharacterized protein LOC101256848 [Solanum lycopersicum]
gene19519	2.50694e-125	1.58397	up	uncharacterized protein LOC104648643 [Solanum lycopersicum]
gene23348	8.66784e-19	1.58657	up	crocetin glucosyltransferase, chloroplastic-like [Solanum lycopersicum]
gene19121	5.50974e-17	1.58678	up	probable transcription factor KAN2 isoform X1 [Solanum lycopersicum]
gene222	3.18231e-181	1.58762	up	protein YLS9-like [Solanum lycopersicum]
gene15031	0.000403049	1.5926	up	copper transport protein CCH [Solanum lycopersicum]
Solanum_lycopersicum_newGene_2342	9.151e-15	1.59451	up	vacuolar iron transporter homolog 4-like [Solanum tuberosum]
Solanum_lycopersicum_newGene_544	2.98646e-09	1.60037	up	cysteine-rich receptor-like protein kinase 10-like [Solanum tuberosum]
gene9715	1.03225e-05	1.60197	up	kirola-like [Solanum lycopersicum]
Solanum_lycopersicum_newGene_38	1.71317e-07	1.6036	up	CLAVATA3/ESR (CLE)-related protein 25-like [Nicotiana tomentosiformis]
gene2944	2.57683e-14	1.6054	up	ferredoxin-like [Solanum lycopersicum]
gene4678	4.32737e-10	1.60598	up	protein PHLOEM PROTEIN 2-LIKE A1-like [Solanum lycopersicum]
gene14795	2.99866e-61	1.60804	up	protein HOTHEAD isoform X1 [Solanum lycopersicum]
gene7312	2.8906e-18	1.60898	up	MATE efflux family protein 9-like [Solanum lycopersicum]
gene19203	5.26847e-148	1.61071	up	basic leucine zipper 9 [Solanum lycopersicum]
gene15704	0.000120542	1.61134	up	uncharacterized protein LOC104648064 [Solanum lycopersicum]
gene17849	8.94031e-08	1.61142	up	ethylene-responsive transcription factor ERF018-like [Solanum lycopersicum]
gene5738	2.34815e-11	1.6118	up	cytochrome P450 84A1 [Solanum lycopersicum]
gene1164	3.15466e-106	1.61429	up	uncharacterized protein LOC101268027 [Solanum lycopersicum]
gene12044	1.50182e-14	1.61501	up	CO(2)-response secreted protease [Solanum lycopersicum]
gene26456	7.20145e-06	1.61506	up	uncharacterized protein LOC101266292 [Solanum lycopersicum]
gene11145	4.48477e-21	1.61522	up	metallothionein-like protein type 2 A [Solanum lycopersicum]
gene20989	5.32222e-50	1.61523	up	protein HOTHEAD [Solanum lycopersicum]
gene10928	3.38421e-99	1.61593	up	stress enhanced protein 2, chloroplastic [Solanum lycopersicum]
gene9376	1.05737e-28	1.61925	up	thionin-like protein 2 [Solanum lycopersicum]
gene13783	3.81597e-48	1.62176	up	systemin isoform X1 [Solanum lycopersicum]
gene24034	1.23543e-13	1.62347	up	uncharacterized protein LOC101247075 [Solanum lycopersicum]
gene11328	1.01991e-77	1.62432	up	dynamin-related protein 4C [Solanum lycopersicum]
gene1967	2.65408e-29	1.62455	up	uncharacterized protein LOC101266759 [Solanum lycopersicum]
gene9736	6.43891e-89	1.62488	up	protein NSP-INTERACTING KINASE 2 [Solanum lycopersicum]
gene15856	1.22203e-184	1.62537	up	hydroxyproline-rich systemin precursor [Solanum lycopersicum]
gene28966	7.98647e-05	1.6255	up	uncharacterized protein LOC104645081 [Solanum lycopersicum]
gene6159	2.17806e-11	1.62613	up	TCP transcription factor 5 [Solanum lycopersicum]
gene15120	2.44962e-36	1.62669	up	expansin precursor [Solanum lycopersicum]
gene25386	1.55948e-07	1.62749	up	UDP-glycosyltransferase 73C5-like [Solanum lycopersicum]
gene20272	9.0606e-05	1.63291	up	pleiotropic drug resistance protein 1-like [Solanum lycopersicum]
gene18963	3.31723e-21	1.63476	up	ABC transporter C family member 3 [Solanum lycopersicum]
gene10163	1.07024e-37	1.64125	up	SNF1-related kinase [Solanum lycopersicum]
gene9585	6.35904e-22	1.64448	up	AP2-like ethylene-responsive transcription factor AIL1 isoform X1 [Solanum lycopersicum]
Solanum_lycopersicum_newGene_1127	0.000304112	1.64701	up	HORMA domain-containing protein 1-like [Solanum tuberosum]
gene26361	5.16415e-56	1.64831	up	flavonol synthase/flavanone 3-hydroxylase [Solanum lycopersicum]
gene2327	1.2829e-50	1.65249	up	homeobox-leucine zipper protein ATHB-12 [Solanum lycopersicum]
gene21969	4.05124e-17	1.65252	up	17.3 kDa class I heat shock protein-like [Solanum lycopersicum]
gene21967	2.44844e-32	1.65395	up	18.2 kDa class I heat shock protein-like [Solanum lycopersicum]
gene6572	4.03506e-06	1.65432	up	LOW QUALITY PROTEIN: GDSL esterase/lipase At5g14450 [Solanum lycopersicum]
gene16304	1.07423e-63	1.65489	up	protein FAF-like, chloroplastic [Solanum lycopersicum]
gene13038	3.15946e-21	1.65753	up	non-specific lipid transfer protein GPI-anchored 1 [Solanum lycopersicum]
gene25099	7.40588e-17	1.65831	up	uncharacterized protein LOC101258807 [Solanum lycopersicum]
gene7355	3.02837e-08	1.66304	up	glycosyltransferase 6-like [Solanum lycopersicum]
gene16129	1.34576e-05	1.66483	up	miraculin-like [Solanum lycopersicum]
gene22672	2.65084e-19	1.66485	up	uncharacterized protein LOC101252628 [Solanum lycopersicum]
gene26790	1.48322e-101	1.66599	up	probable sucrose-phosphate synthase 4 [Solanum lycopersicum]
gene10833	8.80225e-36	1.66844	up	sterol 3-beta-glucosyltransferase UGT80A2-like [Solanum lycopersicum]
gene6820	4.20868e-23	1.66881	up	uncharacterized protein LOC101254062 isoform X1 [Solanum lycopersicum]
gene29450	3.60149e-05	1.67588	up	RING-H2 finger protein ATL8-like [Solanum lycopersicum]
gene9667	4.1469e-26	1.67669	up	DNA (cytosine-5)-methyltransferase DRM2 [Solanum lycopersicum]
gene7625	5.80174e-11	1.67716	up	protein TRANSPARENT TESTA 1 [Solanum lycopersicum]
gene5763	1.16462e-06	1.67869	up	peroxidase 72-like [Solanum lycopersicum]
gene18810	3.68112e-05	1.68003	up	G-type lectin S-receptor-like serine/threonine-protein kinase At4g27290 [Solanum lycopersicum]
gene11830	4.57467e-05	1.6826	up	probable transcription factor KAN4 [Solanum lycopersicum]
gene12353	1.81587e-06	1.68263	up	protein NRT1/ PTR FAMILY 4.6-like [Solanum lycopersicum]
gene12217	6.04599e-36	1.68263	up	polygalacturonase-1 non-catalytic subunit beta-like [Solanum lycopersicum]
gene25533	1.87853e-265	1.68651	up	UDP-glucose iridoid glucosyltransferase-like [Solanum lycopersicum]
gene24748	1.63067e-16	1.69254	up	24-methylenesterol C-methyltransferase 2-like [Solanum lycopersicum]
gene13725	4.48333e-10	1.6974	up	ethylene-responsive factor 1 [Solanum lycopersicum]
gene25242	2.32339e-39	1.70199	up	transcription factor WER [Solanum lycopersicum]
gene21630	1.69344e-11	1.70262	up	zinc finger A20 and AN1 domain-containing stress-associated protein 4 [Solanum lycopersicum]
gene1266	4.41171e-07	1.7042	up	uncharacterized protein LOC101253123 [Solanum lycopersicum]
gene24978	3.33577e-62	1.70758	up	jacalin-related lectin 3 isoform X2 [Solanum lycopersicum]
gene7631	5.40192e-12	1.70916	up	tetraspanin-2-like [Solanum lycopersicum]
gene3627	2.30121e-99	1.71158	up	uncharacterized protein LOC101257023 [Solanum lycopersicum]
Solanum_lycopersicum_newGene_313	1.03755e-18	1.71259	up	hypothetical protein [Solanum tuberosum]
gene649	3.439e-12	1.71336	up	uncharacterized protein LOC101266150 [Solanum lycopersicum]
gene21638	5.49568e-17	1.7178	up	solute carrier family 35 member F2-like isoform X1 [Solanum lycopersicum]
gene9165	1.56759e-08	1.71797	up	protein kish-like isoform X1 [Solanum lycopersicum]
gene19522	5.37506e-07	1.71858	up	formin-like protein 2 [Solanum lycopersicum]
gene4897	1.86734e-31	1.72208	up	protein SRG1-like [Solanum lycopersicum]
gene21357	1.30927e-10	1.72526	up	type I inositol 1,4,5-trisphosphate 5-phosphatase CVP2 isoform X1 [Solanum lycopersicum]
gene4252	2.63403e-117	1.72688	up	probable 2-oxoglutarate-dependent dioxygenase AOP1 [Solanum lycopersicum]
gene15417	4.41598e-07	1.72697	up	expansin-like B1 [Solanum lycopersicum]
gene27782	7.13212e-14	1.7278	up	putative late blight resistance protein homolog R1B-14 [Solanum lycopersicum]
gene5782	6.73515e-10	1.72792	up	uncharacterized protein LOC104645741 [Solanum lycopersicum]
gene9057	0.000305698	1.72979	up	protein transport protein Sec61 subunit beta-like [Solanum lycopersicum]
gene20997	0.000371933	1.7339	up	UDP-galactose/UDP-glucose transporter 4-like [Solanum lycopersicum]
gene8899	1.85519e-108	1.73393	up	chaperone protein ClpB1 [Solanum lycopersicum]
gene18164	8.57942e-07	1.73484	up	probable WRKY transcription factor 31 [Solanum lycopersicum]
gene2761	5.94274e-05	1.7375	up	WAT1-related protein At1g09380-like [Solanum lycopersicum]
gene2268	3.19338e-28	1.7376	up	long chain acyl-CoA synthetase 4-like [Solanum lycopersicum]
gene26346	5.17383e-64	1.73874	up	WAT1-related protein At4g08300-like [Solanum lycopersicum]
gene23168	6.39139e-70	1.74257	up	protein PROTON GRADIENT REGULATION 5, chloroplastic [Solanum lycopersicum]
gene21321	0	1.74396	up	LOW QUALITY PROTEIN: vacuolar cation/proton exchanger 3 [Solanum lycopersicum]
gene26996	2.97381e-33	1.74412	up	uncharacterized protein LOC104644731 [Solanum lycopersicum]
gene843	1.03048e-05	1.74425	up	beta-amyrin 28-oxidase-like [Solanum lycopersicum]
gene8777	4.38298e-57	1.75018	up	uncharacterized protein At5g50100, mitochondrial [Solanum lycopersicum]
gene26201	1.85347e-122	1.75123	up	aspartic proteinase PCS1 [Solanum lycopersicum]
gene5040	2.94723e-16	1.75201	up	transcription factor bHLH30-like [Solanum lycopersicum]
gene27849	1.96474e-60	1.75805	up	transcription factor LUX [Solanum lycopersicum]
gene10847	2.3683e-15	1.75985	up	uncharacterized protein LOC101264922 isoform X1 [Solanum lycopersicum]
gene9951	6.91759e-13	1.76049	up	putative GEM-like protein 8 [Solanum lycopersicum]
Solanum_lycopersicum_newGene_1323	6.17025e-19	1.76052	up	hypothetical protein SDM1_29t00005 [Solanum demissum]
gene15831	5.47971e-18	1.76134	up	protein SRG1-like [Solanum lycopersicum]
gene14526	2.9788e-25	1.77069	up	putative late blight resistance protein homolog R1A-3 [Solanum lycopersicum]
gene22719	2.43926e-10	1.77109	up	uncharacterized protein LOC101268224 [Solanum lycopersicum]
gene12476	1.63302e-17	1.77524	up	G-type lectin S-receptor-like serine/threonine-protein kinase At4g27290 [Solanum lycopersicum]
gene12720	4.22787e-96	1.77701	up	uncharacterized protein LOC101258367 isoform X1 [Solanum lycopersicum]
gene2519	3.23526e-29	1.7778	up	gibberellin receptor GID1C [Solanum lycopersicum]
gene29243	1.4956e-11	1.77835	up	uncharacterized protein LOC101250672 [Solanum lycopersicum]
gene30172	1.70525e-31	1.77854	up	ATP synthase subunit a, partial [Solanum lycopersicum]
gene29886	1.09332e-10	1.78059	up	dehydrogenase/reductase SDR family member 12-like, partial [Solanum lycopersicum]
gene4773	3.16893e-07	1.78188	up	UDP-glycosyltransferase 91C1-like [Solanum lycopersicum]
gene2287	1.14503e-116	1.78237	up	LOW QUALITY PROTEIN: O-acyltransferase WSD1 [Solanum lycopersicum]
gene10019	2.0661e-13	1.78675	up	disease resistance protein RPP13-like [Solanum lycopersicum]
gene6477	2.50439e-118	1.78716	up	putative formamidase C869.04 isoform X1 [Solanum lycopersicum]
gene14239	2.73438e-195	1.78743	up	probable LRR receptor-like serine/threonine-protein kinase At5g63710 [Solanum lycopersicum]
gene12148	6.52888e-05	1.78778	up	putative DNA-binding protein ESCAROLA isoform X1 [Solanum lycopersicum]
gene2568	6.11023e-08	1.78795	up	cyclin-P3-1 isoform X1 [Solanum lycopersicum]
gene14487	5.37313e-13	1.7885	up	LOW QUALITY PROTEIN: probable leucine-rich repeat receptor-like protein kinase At1g35710 [Solanum lycopersicum]
gene8651	2.1311e-05	1.79062	up	uncharacterized protein LOC101256758 [Solanum lycopersicum]
gene8342	2.30881e-49	1.79133	up	NAC transcription factor 29 [Solanum lycopersicum]
gene23697	1.19442e-175	1.79737	up	protein LIGHT-DEPENDENT SHORT HYPOCOTYLS 10-like [Solanum lycopersicum]
gene1543	4.1552e-25	1.79784	up	peptide methionine sulfoxide reductase B5-like [Solanum lycopersicum]
gene21818	8.03866e-72	1.79832	up	rop guanine nucleotide exchange factor 7-like [Solanum lycopersicum]
gene12343	1.89684e-65	1.80048	up	thioredoxin H2-like [Solanum lycopersicum]
gene5050	1.46379e-12	1.80386	up	phospholipase A1-IIgamma-like [Solanum lycopersicum]
gene6548	1.93512e-40	1.80867	up	caffeoyl-CoA O-methyltransferase-like [Solanum lycopersicum]
gene12643	2.71963e-58	1.80904	up	lysine-rich arabinogalactan protein 19 [Solanum lycopersicum]
gene14611	1.48412e-224	1.80912	up	uncharacterized protein LOC101249177 [Solanum lycopersicum]
gene26892	1.43236e-06	1.81126	up	uncharacterized protein LOC101267284 [Solanum lycopersicum]
gene4895	2.48064e-14	1.81189	up	ABC transporter B family member 9-like [Solanum lycopersicum]
gene17464	1.5512e-240	1.81223	up	peroxisomal fatty acid beta-oxidation multifunctional protein AIM1-like [Solanum lycopersicum]
gene5702	2.95161e-16	1.81247	up	auxin-induced protein 15A-like [Solanum lycopersicum]
gene6705	2.1882e-27	1.81398	up	uncharacterized protein LOC101252956 [Solanum lycopersicum]
gene28220	4.06906e-19	1.81741	up	uncharacterized protein LOC101256850 [Solanum lycopersicum]
gene20079	1.84037e-75	1.81924	up	LOW QUALITY PROTEIN: homeobox protein ATH1 [Solanum lycopersicum]
gene22605	2.54622e-75	1.82071	up	uncharacterized protein LOC101268222 [Solanum lycopersicum]
gene7921	2.58787e-89	1.82509	up	metal-nicotianamine transporter YSL2-like isoform X1 [Solanum lycopersicum]
gene2860	2.24383e-21	1.82626	up	22.7 kDa class IV heat shock protein-like [Solanum lycopersicum]
gene2528	3.65243e-09	1.82629	up	sugar transporter ERD6-like 5 [Solanum lycopersicum]
gene13286	6.09073e-96	1.82648	up	bidirectional sugar transporter N3 [Solanum lycopersicum]
gene14770	4.88017e-111	1.82928	up	putative glycerol-3-phosphate transporter 1 [Solanum lycopersicum]
gene10200	2.88481e-40	1.8293	up	ethylene-responsive transcription factor 1B-like [Solanum lycopersicum]
gene24577	2.46841e-123	1.8309	up	uncharacterized protein LOC101245596 isoform X1 [Solanum lycopersicum]
gene27112	3.48516e-14	1.83352	up	uncharacterized protein LOC101258129 isoform X1 [Solanum lycopersicum]
gene9896	2.12128e-25	1.84369	up	serine/threonine-protein kinase BRI1-like 2 [Solanum lycopersicum]
gene28226	5.8108e-20	1.84405	up	uncharacterized protein LOC101247189 [Solanum lycopersicum]
gene18830	1.36403e-31	1.84696	up	21.7 kDa class VI heat shock protein [Solanum lycopersicum]
gene2414	8.14251e-14	1.85158	up	pathogenesis-related protein P2 precursor [Solanum lycopersicum]
gene4677	8.43065e-29	1.85445	up	uncharacterized protein PHLOEM PROTEIN 2-LIKE A4 [Solanum lycopersicum]
gene10017	7.27558e-05	1.86046	up	probable LRR receptor-like serine/threonine-protein kinase At3g47570 [Solanum lycopersicum]
gene8478	2.82901e-66	1.8649	up	TDR8 protein isoform X1 [Solanum lycopersicum]
gene12825	2.70132e-08	1.86502	up	uncharacterized protein LOC101254089 [Solanum lycopersicum]
gene18584	1.43112e-08	1.87641	up	probable glutathione S-transferase parC [Solanum lycopersicum]
gene8396	3.29131e-128	1.87694	up	glutamate decarboxylase isoform1 [Solanum lycopersicum]
gene20567	1.65757e-35	1.88307	up	uncharacterized protein LOC101245684 [Solanum lycopersicum]
gene15883	1.32337e-32	1.8834	up	random slug protein 5 [Solanum lycopersicum]
gene28801	2.5746e-07	1.88681	up	26.5 kDa heat shock protein, mitochondrial [Solanum lycopersicum]
gene29687	4.04344e-38	1.88699	up	vacuolar invertase inhibitor [Solanum lycopersicum]
gene5330	2.84e-21	1.88811	up	putative receptor-like protein kinase At4g00960 [Solanum lycopersicum]
gene5689	5.30099e-79	1.889	up	naringenin,2-oxoglutarate 3-dioxygenase [Solanum lycopersicum]
gene18012	1.42317e-20	1.8895	up	ATP-dependent 6-phosphofructokinase 6 isoform X1 [Solanum lycopersicum]
gene3428	2.55691e-05	1.88962	up	3-hydroxyisobutyryl-CoA hydrolase 1-like [Solanum lycopersicum]
gene20705	3.54389e-39	1.8935	up	UMP-CMP kinase 3 [Solanum lycopersicum]
gene17147	3.9704e-11	1.89511	up	transcription factor MYB82 [Solanum lycopersicum]
gene8898	7.57423e-30	1.89604	up	flavonoid 3&apos;-monooxygenase [Solanum lycopersicum]
Solanum_lycopersicum_newGene_2394	8.73249e-05	1.90034	up	DNA mismatch repair protein MSH1, mitochondrial-like isoform X2 [Solanum tuberosum]
gene6333	3.97756e-114	1.90243	up	uncharacterized protein LOC101267367 [Solanum lycopersicum]
gene14408	7.8144e-08	1.9079	up	EPIDERMAL PATTERNING FACTOR-like protein 6 [Solanum lycopersicum]
gene9056	1.98198e-24	1.91147	up	sister chromatid cohesion protein PDS5 homolog B-like [Solanum lycopersicum]
gene17940	3.24303e-37	1.91369	up	zinc transporter 5-like [Solanum lycopersicum]
gene19937	3.15079e-06	1.9159	up	uncharacterized protein LOC101267914 [Solanum lycopersicum]
gene28387	2.50836e-05	1.91785	up	organic cation/carnitine transporter 3-like [Solanum lycopersicum]
gene2558	9.49693e-09	1.92033	up	coleoptile phototropism protein 1-like [Solanum lycopersicum]
gene9031	3.33542e-07	1.92236	up	histidine-containing phosphotransfer protein 6 [Solanum lycopersicum]
gene2779	0	1.93	up	S-adenosylmethionine synthase 1 [Solanum lycopersicum]
gene27035	3.2328e-160	1.93146	up	probable copper-transporting ATPase HMA5 [Solanum lycopersicum]
gene18342	2.07112e-16	1.93187	up	probable protein phosphatase 2C 58 isoform X1 [Solanum lycopersicum]
gene12075	1.63696e-20	1.93526	up	prolyl endopeptidase-like [Solanum lycopersicum]
gene27757	3.07374e-15	1.94213	up	uncharacterized protein LOC101247402 isoform X1 [Solanum lycopersicum]
Solanum_lycopersicum_newGene_549	8.10808e-34	1.94435	up	DNA mismatch repair protein MLH3 isoform X2 [Solanum lycopersicum]
gene28716	6.98482e-51	1.94466	up	putative phospholipid-transporting ATPase 4 isoform X1 [Solanum lycopersicum]
gene12194	2.48306e-32	1.94753	up	probable inactive poly [ADP-ribose] polymerase SRO2 [Solanum lycopersicum]
gene12402	9.38544e-54	1.95215	up	probable mitochondrial chaperone BCS1-A-like [Solanum tuberosum]
gene5781	2.82716e-41	1.95564	up	salicylate carboxymethyltransferase isoform X1 [Solanum lycopersicum]
gene21414	1.1904e-220	1.95773	up	L-ascorbate peroxidase 2, cytosolic [Solanum lycopersicum]
gene29201	8.45911e-16	1.96134	up	ethylene-responsive transcription factor ERF110-like isoform X1 [Solanum lycopersicum]
gene22594	4.48774e-50	1.96324	up	heat stress transcription factor A-7a isoform X1 [Solanum lycopersicum]
gene8366	3.77717e-33	1.96735	up	potassium channel SKOR-like [Solanum lycopersicum]
Solanum_lycopersicum_newGene_2741	2.51303e-17	1.9691	up	uncharacterized protein LOC104645052 [Solanum lycopersicum]
gene6983	1.60782e-131	1.9694	up	heat shock protein 83 [Solanum lycopersicum]
gene21436	1.49728e-106	1.97139	up	uncharacterized protein LOC101252623 [Solanum lycopersicum]
gene174	1.7442e-74	1.97449	up	ABC transporter G family member 22-like [Solanum lycopersicum]
gene5127	6.99148e-274	1.97664	up	squamosa promoter-binding protein 1 isoform X2 [Solanum lycopersicum]
gene14099	7.29683e-07	1.97919	up	ABC transporter G family member 6 [Solanum lycopersicum]
gene7173	6.16713e-63	1.98244	up	uncharacterized protein LOC101258828 isoform X1 [Solanum lycopersicum]
gene5764	3.16758e-13	1.9831	up	peroxidase 72-like [Solanum lycopersicum]
gene21809	1.1467e-17	1.98633	up	protein NRT1/ PTR FAMILY 5.6-like [Solanum lycopersicum]
gene19804	3.78692e-10	1.99724	up	IAA29 [Solanum lycopersicum]
gene21034	3.67759e-06	1.9977	up	osmotin-like protein OSML15 [Solanum lycopersicum]
gene971	2.59261e-09	2.00148	up	uncharacterized protein LOC104646748 [Solanum lycopersicum]
Solanum_lycopersicum_newGene_2773	2.90442e-16	2.00242	up	uncharacterized protein LOC102580349 [Solanum tuberosum]
gene24995	0.000464351	2.00588	up	protein LE25 [Solanum lycopersicum]
gene3332	2.07308e-15	2.00822	up	scopoletin glucosyltransferase-like [Solanum lycopersicum]
gene3651	1.26797e-89	2.01456	up	uncharacterized protein LOC101259003 [Solanum lycopersicum]
gene25145	3.32063e-15	2.01688	up	protein TRANSPARENT TESTA 12-like [Solanum lycopersicum]
gene13964	7.54157e-77	2.01817	up	chalcone synthase 2 [Solanum lycopersicum]
Solanum_lycopersicum_newGene_1724	1.26683e-20	2.02039	up	uncharacterized protein LOC104113218 [Nicotiana tomentosiformis]
gene7334	7.3706e-12	2.02617	up	heavy metal-associated isoprenylated plant protein 26-like [Solanum lycopersicum]
gene27778	0.00057351	2.02666	up	clathrin coat assembly protein AP180-like [Solanum lycopersicum]
gene4934	2.06569e-16	2.0269	up	uncharacterized protein LOC101259110 [Solanum lycopersicum]
gene11458	9.48668e-05	2.02748	up	protein EXORDIUM-like 2 [Solanum lycopersicum]
gene5467	4.18828e-07	2.03259	up	FtsH protease [Solanum lycopersicum]
gene17011	1.15307e-21	2.03265	up	uncharacterized protein LOC101265142 [Solanum lycopersicum]
gene18354	2.05604e-08	2.03581	up	O-acyltransferase WSD1 [Solanum lycopersicum]
gene6744	4.25744e-72	2.03594	up	WAT1-related protein At2g39510 [Solanum lycopersicum]
Solanum_lycopersicum_newGene_2570	1.96031e-71	2.04062	up	uncharacterized protein LOC102605937 [Solanum tuberosum]
gene22889	2.12215e-24	2.04149	up	hexose transporter [Solanum lycopersicum]
gene2214	2.46063e-55	2.04266	up	plant cell wall protein SlTFR88 [Solanum lycopersicum]
gene3044	3.06003e-37	2.04499	up	serine carboxypeptidase-like 42 isoform X1 [Solanum lycopersicum]
gene5597	1.6449e-08	2.04539	up	probable acyl-activating enzyme 1, peroxisomal [Solanum lycopersicum]
gene7906	1.25308e-05	2.05451	up	leucine-rich repeat receptor-like protein kinase PEPR1 [Solanum lycopersicum]
Solanum_lycopersicum_newGene_2804	0.00145185	2.05511	up	uncharacterized protein LOC101250021 [Solanum lycopersicum]
gene21786	8.63107e-96	2.05613	up	ultraviolet-B receptor UVR8 isoform X1 [Solanum lycopersicum]
gene6554	4.73901e-29	2.05939	up	nuclear pore complex protein Nup98-Nup96-like isoform X1 [Solanum lycopersicum]
gene16515	8.77501e-71	2.06089	up	metallothionein-like protein type 2 [Solanum lycopersicum]
gene9559	7.22636e-12	2.06647	up	peroxisomal (S)-2-hydroxy-acid oxidase GLO4 isoform X1 [Solanum lycopersicum]
gene12518	1.30229e-13	2.07218	up	lipid phosphate phosphatase 2-like isoform X1 [Solanum lycopersicum]
gene29427	6.1045e-06	2.07457	up	L-ascorbate oxidase homolog [Solanum lycopersicum]
gene14304	1.50971e-19	2.07463	up	uncharacterized protein LOC101252991 [Solanum lycopersicum]
gene24835	0	2.07491	up	non-specific lipid-transfer protein 2 [Solanum lycopersicum]
gene8329	5.7806e-08	2.07511	up	omega-hydroxypalmitate O-feruloyl transferase [Solanum lycopersicum]
gene25439	2.86291e-95	2.07659	up	protein REVEILLE 8-like [Solanum lycopersicum]
gene20856	1.16163e-05	2.07677	up	uncharacterized protein LOC101252313 [Solanum lycopersicum]
gene9803	1.91741e-06	2.08229	up	WAT1-related protein At3g30340-like [Solanum lycopersicum]
gene2009	1.15591e-53	2.08775	up	arginase 2 [Solanum lycopersicum]
gene9824	1.96282e-98	2.09053	up	MLP-like protein 43 [Solanum lycopersicum]
gene24419	5.30487e-08	2.09255	up	kirola-like [Solanum lycopersicum]
gene196	2.13543e-110	2.09626	up	nuclear transcription factor Y subunit A-10 [Solanum lycopersicum]
gene26379	7.16401e-107	2.10064	up	LAX3 protein [Solanum lycopersicum]
gene13060	3.98348e-06	2.10161	up	uncharacterized protein LOC101249266 [Solanum lycopersicum]
Solanum_lycopersicum_newGene_363	5.98068e-11	2.11945	up	Polyprotein, putative [Solanum demissum]
gene15805	4.10542e-10	2.12053	up	uncharacterized protein LOC101265833 [Solanum lycopersicum]
gene3289	7.23269e-07	2.12401	up	uncharacterized protein LOC104645409 isoform X1 [Solanum lycopersicum]
gene6012	6.75516e-80	2.12893	up	ABC transporter B family member 15-like [Solanum lycopersicum]
gene10319	7.53384e-10	2.13331	up	heat stress transcription factor B-3 [Solanum lycopersicum]
gene27854	1.20184e-28	2.13545	up	potassium channel [Solanum lycopersicum]
gene10166	9.68028e-06	2.13746	up	LRR receptor-like serine/threonine-protein kinase EFR isoform X1 [Solanum lycopersicum]
gene5528	8.32777e-11	2.13867	up	probable purine permease 4 [Solanum lycopersicum]
gene22568	2.28331e-26	2.13923	up	uncharacterized protein LOC101260079 [Solanum lycopersicum]
gene18824	2.01372e-210	2.14202	up	organic cation/carnitine transporter 4 [Solanum lycopersicum]
gene5516	1.54625e-48	2.14469	up	deSI-like protein At4g17486 [Solanum lycopersicum]
gene23208	0	2.14643	up	pathogenesis-related protein STH-2-like [Solanum lycopersicum]
gene18808	4.55366e-07	2.15041	up	G-type lectin S-receptor-like serine/threonine-protein kinase At4g27290 [Solanum lycopersicum]
gene9063	2.32097e-20	2.15355	up	aquaporin NIP6-1 [Solanum lycopersicum]
gene28132	1.83182e-05	2.15444	up	E3 ubiquitin-protein ligase RMA1H1-like [Solanum lycopersicum]
gene21936	8.61041e-08	2.16094	up	wall-associated receptor kinase 2-like [Solanum lycopersicum]
gene15404	2.81529e-26	2.16468	up	uncharacterized protein LOC101245665 [Solanum lycopersicum]
gene16541	8.81808e-22	2.17039	up	ras-related protein Rab11A [Solanum lycopersicum]
gene11681	5.65509e-15	2.17323	up	LOB domain-containing protein 38-like [Solanum lycopersicum]
gene20500	2.82536e-09	2.17588	up	uncharacterized protein LOC101256209 [Solanum lycopersicum]
gene25445	3.35781e-06	2.17995	up	E3 ubiquitin-protein ligase SGR9, amyloplastic-like [Solanum lycopersicum]
[truncated: 387 more rows]

## Sheet: WT_vs_VvSUC12-OE.annotation
#ID	FDR	log2FC	regulated	Annotation
gene2002	5.52663e-58	No detected in VvSUC12-OE fruits	down	21 kDa protein-like [Solanum lycopersicum]
gene29626	2.32455e-201	No detected in VvSUC12-OE fruits	down	apyrase [Solanum lycopersicum]
gene7375	2.02515e-21	No detected in VvSUC12-OE fruits	down	B3 domain-containing transcription factor VRN1-like [Solanum lycopersicum]
gene4559	3.7377e-41	No detected in VvSUC12-OE fruits	down	carbonic anhydrase [Solanum lycopersicum]
gene14652	1.72352e-25	No detected in VvSUC12-OE fruits	down	coiled-coil domain-containing protein 93 isoform X1 [Solanum lycopersicum]
gene25370	2.27321e-17	No detected in VvSUC12-OE fruits	down	cytochrome P450 76A2-like [Solanum lycopersicum]
gene4378	7.78576e-08	No detected in VvSUC12-OE fruits	down	cytochrome P450 81D11-like [Solanum lycopersicum]
gene18495	2.97508e-42	No detected in VvSUC12-OE fruits	down	cytochrome P450 CYP72A219-like [Solanum lycopersicum]
gene18491	1.34578e-21	No detected in VvSUC12-OE fruits	down	cytochrome P450 CYP72A219-like [Solanum lycopersicum]
gene26619	1.92776e-16	No detected in VvSUC12-OE fruits	down	cytosolic sulfotransferase 12-like [Solanum lycopersicum]
gene30208	1.46181e-11	No detected in VvSUC12-OE fruits	down	cytosolic sulfotransferase 12-like [Solanum lycopersicum]
gene22220	3.48103e-08	No detected in VvSUC12-OE fruits	down	cytosolic sulfotransferase 12-like [Solanum lycopersicum]
gene26629	1.5141e-17	No detected in VvSUC12-OE fruits	down	cytosolic sulfotransferase 12-like [Solanum tuberosum]
gene5484	2.00047e-44	No detected in VvSUC12-OE fruits	down	deacetylvindoline O-acetyltransferase-like [Solanum lycopersicum]
gene5486	8.00178e-23	No detected in VvSUC12-OE fruits	down	deacetylvindoline O-acetyltransferase-like [Solanum lycopersicum]
gene5485	1.50452e-19	No detected in VvSUC12-OE fruits	down	deacetylvindoline O-acetyltransferase-like [Solanum lycopersicum]
gene24777	8.77746e-20	No detected in VvSUC12-OE fruits	down	defensin-like protein 155 [Solanum lycopersicum]
Solanum_lycopersicum_newGene_1106	9.23877e-63	No detected in VvSUC12-OE fruits	down	defensin-like protein 290 [Solanum lycopersicum]
Solanum_lycopersicum_newGene_1236	5.07524e-26	No detected in VvSUC12-OE fruits	down	defensin-like protein 290 [Solanum lycopersicum]
gene27726	3.87026e-12	No detected in VvSUC12-OE fruits	down	early nodulin-like protein 1 [Solanum lycopersicum]
gene24023	8.04182e-34	No detected in VvSUC12-OE fruits	down	F-box protein PP2-A13-like [Solanum lycopersicum]
gene20906	2.3016e-42	No detected in VvSUC12-OE fruits	down	flavonoid 3&apos;-monooxygenase-like [Solanum lycopersicum]
gene20904	3.71125e-22	No detected in VvSUC12-OE fruits	down	flavonoid 3&apos;-monooxygenase-like [Solanum lycopersicum]
gene20908	4.81983e-19	No detected in VvSUC12-OE fruits	down	flavonoid 3&apos;-monooxygenase-like [Solanum lycopersicum]
gene20902	2.25286e-18	No detected in VvSUC12-OE fruits	down	flavonoid 3&apos;-monooxygenase-like [Solanum lycopersicum]
gene13167	1.57163e-19	No detected in VvSUC12-OE fruits	down	glycine-rich cell wall structural protein-like [Solanum lycopersicum]
Solanum_lycopersicum_newGene_2742	5.35918e-15	No detected in VvSUC12-OE fruits	down	hypothetical protein PHAVU_008G023200g [Phaseolus vulgaris]
gene23516	1.31224e-22	No detected in VvSUC12-OE fruits	down	minor allergen Alt a 7-like [Solanum lycopersicum]
gene13051	2.87585e-19	No detected in VvSUC12-OE fruits	down	nuclear transcription factor Y subunit B-6-like [Solanum lycopersicum]
gene30245	2.77336e-33	No detected in VvSUC12-OE fruits	down	paired amphipathic helix protein Sin3-like 3, partial [Solanum lycopersicum]
gene1019	5.15559e-20	No detected in VvSUC12-OE fruits	down	pectinesterase inhibitor-like [Solanum lycopersicum]
Solanum_lycopersicum_newGene_106	3.90204e-16	No detected in VvSUC12-OE fruits	down	peroxidase 24-like [Solanum tuberosum]
gene2995	9.60724e-55	No detected in VvSUC12-OE fruits	down	plantacyanin precursor [Solanum lycopersicum]
gene24681	2.90802e-30	No detected in VvSUC12-OE fruits	down	probable aquaporin TIP3-1 [Solanum lycopersicum]
Solanum_lycopersicum_newGene_2222	1.34578e-21	No detected in VvSUC12-OE fruits	down	probable indole-3-pyruvate monooxygenase YUCCA10 [Solanum lycopersicum]
gene25836	5.12471e-12	No detected in VvSUC12-OE fruits	down	probable inositol oxygenase isoform X2 [Solanum lycopersicum]
Solanum_lycopersicum_newGene_862	6.69183e-18	No detected in VvSUC12-OE fruits	down	protein TAP1-like [Nicotiana tomentosiformis]
gene25560	1.07023e-43	No detected in VvSUC12-OE fruits	down	subtilisin-like protease [Solanum lycopersicum]
gene9777	5.42193e-29	No detected in VvSUC12-OE fruits	down	thaumatin-like protein 1b [Solanum lycopersicum]
gene3349	7.7534e-20	No detected in VvSUC12-OE fruits	down	transcription factor bHLH95-like [Solanum lycopersicum]
gene14120	2.10844e-14	No detected in VvSUC12-OE fruits	down	ubiquitin carboxyl-terminal hydrolase 12-like [Solanum lycopersicum]
gene1743	1.1402e-46	No detected in VvSUC12-OE fruits	down	uncharacterized protein LOC101246280 [Solanum lycopersicum]
gene15745	1.47925e-29	No detected in VvSUC12-OE fruits	down	uncharacterized protein LOC101254600 [Solanum lycopersicum]
gene21043	2.62767e-19	No detected in VvSUC12-OE fruits	down	uncharacterized protein LOC101263237 [Solanum lycopersicum]
gene21038	1.8616e-32	No detected in VvSUC12-OE fruits	down	uncharacterized protein LOC101263836 [Solanum lycopersicum]
Solanum_lycopersicum_newGene_1721	1.63483e-25	No detected in VvSUC12-OE fruits	down	uncharacterized protein LOC104237829 [Nicotiana sylvestris]
Solanum_lycopersicum_newGene_1229	1.42442e-13	No detected in VvSUC12-OE fruits	down	uncharacterized protein LOC104245641 [Nicotiana sylvestris]
gene14301	9.79241e-30	No detected in VvSUC12-OE fruits	down	uncharacterized protein LOC104647750 [Solanum lycopersicum]
gene4238	2.65122e-20	-10.9259	down	dehydration-responsive protein RD22-like, partial [Solanum lycopersicum]
gene5039	4.46178e-116	-10.4613	down	senescence-specific cysteine protease SAG39-like [Solanum lycopersicum]
Solanum_lycopersicum_newGene_228	4.29212e-204	-10.2499	down	pectinesterase inhibitor-like [Solanum lycopersicum]
gene18603	3.74929e-40	-9.33757	down	uncharacterized protein LOC101248219 [Solanum lycopersicum]
gene1998	6.25146e-80	-8.81603	down	pectinesterase 2 [Solanum lycopersicum]
gene20097	1.07566e-39	-8.57326	down	vacuolar-processing enzyme-like [Solanum lycopersicum]
Solanum_lycopersicum_newGene_2376	2.43574e-26	-8.49504	down	protein TAP1-like [Nicotiana tomentosiformis]
gene4413	1.66224e-12	-8.4236	down	geraniol 8-hydroxylase-like [Solanum lycopersicum]
gene24773	1.07567e-52	-8.20564	down	defensin-like protein 155 [Solanum lycopersicum]
gene16518	1.81136e-32	-7.80365	down	glucan endo-1,3-beta-glucosidase-like [Solanum lycopersicum]
Solanum_lycopersicum_newGene_2046	7.49501e-76	-7.67121	down	uncharacterized protein LOC104245641 [Nicotiana sylvestris]
gene16170	3.71459e-32	-7.66861	down	uncharacterized protein LOC101265243 [Solanum lycopersicum]
gene26294	1.61891e-57	-7.37088	down	uncharacterized protein LOC101257825 [Solanum lycopersicum]
gene12696	9.05471e-38	-7.30182	down	defensin-like protein 290 [Solanum lycopersicum]
gene23965	6.80797e-37	-7.2999	down	non-specific lipid-transfer protein-like [Solanum lycopersicum]
gene27759	1.87515e-67	-7.14237	down	homeobox-leucine zipper protein HDG2-like [Solanum lycopersicum]
gene21049	7.22862e-25	-7.11515	down	uncharacterized protein LOC104648946 [Solanum lycopersicum]
gene25915	2.39249e-24	-7.08359	down	crocetin glucoside glucosyltransferase-like [Solanum lycopersicum]
Solanum_lycopersicum_newGene_2243	2.00784e-22	-6.96164	down	putative defensin-like protein 73 [Solanum lycopersicum]
Solanum_lycopersicum_newGene_1225	2.10878e-79	-6.86316	down	uncharacterized protein LOC104245641 [Nicotiana sylvestris]
Solanum_lycopersicum_newGene_2047	9.31646e-68	-6.84833	down	uncharacterized protein LOC104245641 [Nicotiana sylvestris]
gene23963	1.87323e-46	-6.75109	down	non-specific lipid-transfer protein C, cotyledon-specific isoform-like [Solanum lycopersicum]
gene334	9.36374e-18	-6.61092	down	mannan endo-1,4-beta-mannosidase 4-like [Solanum lycopersicum]
gene23106	8.64487e-47	-6.52959	down	acanthoscurrin-2-like [Solanum lycopersicum]
Solanum_lycopersicum_newGene_2541	1.59953e-56	-6.51538	down	non-specific lipid-transfer protein C, cotyledon-specific isoform-like [Solanum lycopersicum]
gene13954	9.2926e-22	-6.30743	down	uncharacterized protein LOC104647673 [Solanum lycopersicum]
gene21053	2.22756e-07	-6.28202	down	uncharacterized protein LOC102583823 [Solanum tuberosum]
gene18558	8.13023e-38	-6.27462	down	uncharacterized protein LOC101250708 [Solanum lycopersicum]
gene6830	1.17227e-102	-6.25722	down	auxin-repressed 12.5 kDa protein-like [Solanum lycopersicum]
gene9749	1.96339e-129	-6.1475	down	AP2/ERF and B3 domain-containing transcription factor RAV1 [Solanum lycopersicum]
gene26717	3.32579e-17	-6.1464	down	formin-2-like [Solanum tuberosum]
gene24716	6.0598e-35	-6.13314	down	cold shock protein 2-like [Solanum lycopersicum]
gene12427	0	-6.01509	down	NAC transcription factor 29 [Solanum lycopersicum]
gene27107	1.27865e-44	-5.9794	down	glucan endo-1,3-beta-glucosidase, acidic isoform PR-N [Solanum lycopersicum]
gene9705	4.35083e-78	-5.9542	down	NAC transcription factor 29-like [Solanum lycopersicum]
gene12672	1.86723e-79	-5.94457	down	F-box/FBD/LRR-repeat protein At1g13570-like [Solanum lycopersicum]
gene24995	9.96296e-21	-5.92656	down	protein LE25 [Solanum lycopersicum]
gene13865	2.27297e-07	-5.90345	down	endoglucanase 13-like [Solanum lycopersicum]
gene15320	4.98186e-27	-5.8935	down	terpene synthase [Solanum lycopersicum]
gene19608	1.35576e-57	-5.85676	down	histidine decarboxylase-like [Solanum lycopersicum]
Solanum_lycopersicum_newGene_2108	9.10821e-30	-5.83327	down	uncharacterized protein LOC101491366 [Cicer arietinum]
gene23049	3.38999e-19	-5.81671	down	uncharacterized protein LOC101245795 [Solanum lycopersicum]
gene19958	4.99006e-19	-5.80281	down	cytokinin dehydrogenase 7-like [Solanum lycopersicum]
Solanum_lycopersicum_newGene_1572	6.40616e-61	-5.77738	down	uncharacterized protein LOC102598719 [Solanum tuberosum]
gene19535	1.74596e-44	-5.69678	down	gamma aminobutyrate transaminase 2-like [Solanum lycopersicum]
gene26460	6.62998e-75	-5.65135	down	xyloglucan endotransglucosylase/hydrolase protein 2-like [Solanum lycopersicum]
gene7126	3.95432e-09	-5.488	down	anthocyanidin reductase [Solanum lycopersicum]
gene18442	8.57651e-15	-5.43907	down	flavonol synthase/flavanone 3-hydroxylase [Solanum lycopersicum]
gene4617	3.10963e-19	-5.39971	down	2-oxoglutarate-dependent dioxygenase DAO-like [Solanum lycopersicum]
gene18520	7.21207e-41	-5.39112	down	protein trichome birefringence-like 43 [Solanum lycopersicum]
Solanum_lycopersicum_newGene_956	1.9517e-22	-5.28154	down	hypothetical protein PHAVU_008G023200g [Phaseolus vulgaris]
gene862	1.77565e-73	-5.2295	down	LOB domain-containing protein 1-like [Solanum lycopersicum]
Solanum_lycopersicum_newGene_1107	3.88181e-22	-5.1455	down	defensin-like protein 290 [Solanum lycopersicum]
Solanum_lycopersicum_newGene_1226	3.99412e-51	-5.14043	down	uncharacterized protein LOC104245641 [Nicotiana sylvestris]
gene24930	7.84301e-79	-5.06299	down	alpha-L-arabinofuranosidase 1-like [Solanum lycopersicum]
gene14381	5.72172e-81	-5.0472	down	asparagine synthetase [glutamine-hydrolyzing] [Solanum lycopersicum]
gene19355	2.72416e-37	-5.02269	down	subtilisin-like protease [Solanum lycopersicum]
gene22554	4.96353e-16	-4.99618	down	mavicyanin-like [Solanum lycopersicum]
gene20901	4.0959e-13	-4.93443	down	flavonoid 3&apos;-monooxygenase-like [Solanum lycopersicum]
gene20117	2.17714e-38	-4.80452	down	vacuolar-processing enzyme gamma-isozyme [Solanum lycopersicum]
gene28042	3.97614e-16	-4.80315	down	probable glycosyltransferase At3g42180 isoform X1 [Solanum lycopersicum]
gene25957	2.78403e-16	-4.79283	down	uncharacterized protein LOC101259393 [Solanum lycopersicum]
gene4957	2.82548e-30	-4.77204	down	uncharacterized protein LOC104645868 [Solanum lycopersicum]
gene13731	1.50442e-43	-4.75848	down	uncharacterized protein LOC101260730 [Solanum lycopersicum]
gene4296	5.31321e-149	-4.71925	down	homeobox-leucine zipper protein ATHB-40-like [Solanum lycopersicum]
gene5496	7.47328e-18	-4.59291	down	ABC transporter G family member 31-like [Solanum lycopersicum]
Solanum_lycopersicum_newGene_2771	6.35399e-43	-4.56808	down	uncharacterized protein LOC104114364 [Nicotiana tomentosiformis]
gene28232	3.15426e-27	-4.50024	down	stem-specific protein TSJT1 [Solanum lycopersicum]
gene17002	1.46374e-105	-4.47288	down	trehalose-6-phosphate synthase [Solanum lycopersicum]
gene5140	1.39206e-107	-4.46252	down	LOW QUALITY PROTEIN: pistil-specific extensin-like protein [Solanum lycopersicum]
gene11713	2.77975e-28	-4.43023	down	cytochrome P450 81E8 [Solanum lycopersicum]
gene25116	5.91985e-99	-4.4205	down	zeatin O-glucosyltransferase-like [Solanum lycopersicum]
gene2377	4.30331e-26	-4.41576	down	ethylene-responsive transcription factor WRI1 [Solanum lycopersicum]
gene1393	1.56064e-35	-4.38283	down	protein trichome birefringence-like 38 [Solanum lycopersicum]
gene20476	4.19691e-37	-4.37829	down	aspartic proteinase CDR1-like [Solanum lycopersicum]
gene17348	8.64134e-12	-4.34383	down	organ-specific protein S2-like [Solanum lycopersicum]
gene15288	4.73416e-19	-4.31845	down	ethylene-responsive transcription factor ERF016-like [Solanum lycopersicum]
Solanum_lycopersicum_newGene_53	5.6628e-86	-4.29822	down	Putative gag-pol polyprotein, identical [Solanum demissum]
gene11645	4.86041e-17	-4.27216	down	phytosulfokines 3-like [Solanum lycopersicum]
gene15254	3.9331e-68	-4.26904	down	sugar transport protein 8-like [Solanum tuberosum]
gene6214	0	-4.25509	down	proline dehydrogenase 2, mitochondrial-like [Solanum lycopersicum]
gene29110	2.12825e-41	-4.23003	down	RING-H2 finger protein ATL3-like [Solanum lycopersicum]
gene19356	1.26085e-42	-4.22519	down	subtilisin-like protease [Solanum lycopersicum]
gene8467	5.23663e-11	-4.20536	down	probable aquaporin TIP3-2-like [Solanum lycopersicum]
gene25343	1.84345e-42	-4.14905	down	cytochrome P450 94C1-like [Solanum lycopersicum]
gene7876	3.97873e-65	-4.10599	down	peroxidase 5 [Solanum lycopersicum]
gene30170	2.93356e-08	-4.08384	down	putative pectinesterase/pectinesterase inhibitor 22, partial [Solanum lycopersicum]
gene27783	3.28167e-24	-4.08317	down	protein NRT1/ PTR FAMILY 6.4 [Solanum lycopersicum]
Solanum_lycopersicum_newGene_1109	1.66475e-59	-4.06534	down	uncharacterized protein LOC104118639 [Nicotiana tomentosiformis]
gene12437	6.99108e-50	-4.01038	down	cyclic dof factor 1 [Solanum lycopersicum]
Solanum_lycopersicum_newGene_2202	2.91937e-16	-3.94977	down	uncharacterized protein LOC102600560 [Solanum tuberosum]
gene17513	3.18774e-21	-3.92861	down	branched-chain-amino-acid aminotransferase 2, chloroplastic-like [Solanum lycopersicum]
gene25848	1.67629e-47	-3.91398	down	cationic amino acid transporter 7, chloroplastic [Solanum lycopersicum]
gene2475	2.8425e-08	-3.88885	down	cysteine synthase-like [Solanum lycopersicum]
gene11300	1.75065e-06	-3.8592	down	cytochrome P450 71A1-like [Solanum lycopersicum]
gene24943	1.6438e-22	-3.81894	down	cytochrome P450 98A2-like [Solanum lycopersicum]
gene27195	1.95901e-68	-3.75277	down	serine carboxypeptidase-like [Solanum lycopersicum]
gene8986	3.38683e-207	-3.74628	down	chitin-binding lectin 1-like [Solanum lycopersicum]
gene28449	8.71301e-22	-3.70425	down	uncharacterized protein LOC104644872 [Solanum lycopersicum]
gene6844	1.77093e-275	-3.67219	down	stem-specific protein TSJT1-like [Solanum tuberosum]
gene14242	1.54208e-23	-3.65957	down	protein disulfide-isomerase-like isoform X2 [Solanum lycopersicum]
gene25371	3.83533e-14	-3.65884	down	cytochrome P450 76A2-like [Solanum lycopersicum]
gene3437	4.56059e-10	-3.65841	down	pollen-specific leucine-rich repeat extensin-like protein 1 [Solanum lycopersicum]
gene27227	1.4784e-28	-3.61778	down	putative flavonoid 3&apos;5&apos; hydroxylase [Solanum lycopersicum]
gene6204	9.98289e-25	-3.56796	down	CONSTANS 1 [Solanum lycopersicum]
gene26802	2.69583e-64	-3.55623	down	SlArf/Xyl1 protein precursor [Solanum lycopersicum]
gene20116	1.3045e-24	-3.55448	down	vacuolar-processing enzyme-like [Solanum lycopersicum]
gene27229	2.15791e-36	-3.55078	down	lysosomal Pro-X carboxypeptidase-like [Solanum lycopersicum]
gene29784	1.56064e-11	-3.53481	down	probable 2-oxoglutarate-dependent dioxygenase AOP1 [Solanum lycopersicum]
gene3304	2.12914e-15	-3.50576	down	uncharacterized protein LOC101248432 [Solanum lycopersicum]
gene24869	3.72988e-06	-3.46718	down	protein trichome birefringence-like 34 [Solanum lycopersicum]
gene14336	5.51199e-58	-3.43182	down	non-specific lipid-transfer protein 1-like [Solanum lycopersicum]
gene16699	5.53042e-39	-3.42632	down	serine carboxypeptidase-like 20 [Solanum lycopersicum]
gene28904	1.85685e-11	-3.41142	down	katanin p60 ATPase-containing subunit A1-like [Solanum lycopersicum]
gene5141	3.63262e-20	-3.40702	down	forkhead box protein G1-like [Solanum lycopersicum]
gene23057	1.79134e-66	-3.3588	down	wound-induced proteinase inhibitor 1-like isoform X1 [Solanum lycopersicum]
gene22772	7.66249e-17	-3.3536	down	bidirectional sugar transporter NEC1 [Solanum lycopersicum]
gene23292	6.63136e-20	-3.26729	down	purple acid phosphatase 15 isoform X1 [Solanum lycopersicum]
gene1391	1.35961e-12	-3.2659	down	auxin efflux facilitator SlPIN5 [Solanum lycopersicum]
gene11136	1.4446e-13	-3.25471	down	laccase-14-like isoform X1 [Solanum lycopersicum]
gene24570	1.26083e-137	-3.23886	down	ethylene-responsive transcription factor ERF109-like [Solanum lycopersicum]
gene22619	2.89629e-14	-3.23311	down	LOW QUALITY PROTEIN: phospholipase A1-Igamma2, chloroplastic-like [Solanum lycopersicum]
gene27538	1.27304e-45	-3.22406	down	putative calcium-binding protein CML19 [Solanum lycopersicum]
gene20300	2.50572e-14	-3.21197	down	subtilisin-like protease [Solanum lycopersicum]
Solanum_lycopersicum_newGene_3102	4.27107e-13	-3.20823	down	hypothetical protein VITISV_044399 [Vitis vinifera]
gene23142	5.84568e-94	-3.20083	down	long-chain-alcohol oxidase FAO1 [Solanum lycopersicum]
gene23184	7.73511e-14	-3.20009	down	ammonium transporter 1 member 1 [Solanum lycopersicum]
gene9353	8.61584e-26	-3.18882	down	castasterone 26-hydroxylase [Solanum lycopersicum]
gene1804	6.39289e-77	-3.17345	down	serine carboxypeptidase-like 40 [Solanum lycopersicum]
gene12413	4.33227e-24	-3.15825	down	zinc-finger homeodomain protein 10-like [Solanum lycopersicum]
gene11778	3.30344e-07	-3.15555	down	serine carboxypeptidase-like 13 isoform X1 [Solanum lycopersicum]
gene3376	3.28933e-265	-3.15393	down	ethylene-responsive transcription factor ERF109 [Solanum lycopersicum]
gene8433	5.34677e-51	-3.14183	down	miraculin-like [Solanum lycopersicum]
gene6083	1.69908e-66	-3.10798	down	NAC domain-containing protein 100 [Solanum lycopersicum]
gene28075	3.81383e-31	-3.08917	down	leucine aminopeptidase 1, chloroplastic [Solanum lycopersicum]
gene13916	3.53301e-12	-3.06609	down	glycerol-3-phosphate acyltransferase 5-like [Solanum lycopersicum]
gene6862	2.4275e-47	-3.05507	down	sugar carrier protein C-like [Solanum lycopersicum]
gene27853	4.1623e-09	-3.04933	down	G-type lectin S-receptor-like serine/threonine-protein kinase CES101-like [Solanum tuberosum]
gene10806	3.59993e-49	-3.0439	down	inositol-3-phosphate synthase-like [Solanum lycopersicum]
gene7869	3.69201e-25	-3.03187	down	WAT1-related protein At5g64700-like [Solanum lycopersicum]
Solanum_lycopersicum_newGene_1343	5.71906e-14	-3.01276	down	uncharacterized protein LOC104116457 [Nicotiana tomentosiformis]
gene11449	1.27933e-34	-3.01142	down	7-deoxyloganetin glucosyltransferase-like [Solanum lycopersicum]
gene3717	5.22823e-09	-3.0102	down	L-ascorbate oxidase homolog [Solanum lycopersicum]
gene18641	6.41365e-30	-2.97753	down	glucan endo-1,3-beta-glucosidase-like [Solanum lycopersicum]
gene15976	3.77313e-06	-2.97533	down	NAC domain-containing protein 100-like [Solanum lycopersicum]
gene27004	1.75546e-27	-2.97118	down	uncharacterized protein LOC101267484 [Solanum lycopersicum]
gene17173	7.63778e-28	-2.95837	down	uncharacterized protein LOC101249561 [Solanum lycopersicum]
gene1495	1.46065e-06	-2.95656	down	basic 7S globulin-like [Solanum lycopersicum]
gene6708	1.0381e-07	-2.95515	down	sugar transport protein 8-like [Solanum lycopersicum]
gene22643	3.42974442555243e-318	-2.9199	down	cytochrome P450 94A1-like [Solanum lycopersicum]
gene4998	4.00099e-06	-2.91017	down	probable LRR receptor-like serine/threonine-protein kinase At3g47570 [Solanum lycopersicum]
gene12569	2.82099e-49	-2.90688	down	LOB domain-containing protein 42-like [Solanum lycopersicum]
gene19391	1.70037e-68	-2.90296	down	serine racemase-like [Solanum lycopersicum]
gene14266	5.67744e-84	-2.89354	down	protein NRT1/ PTR FAMILY 3.1-like [Solanum lycopersicum]
gene11448	7.08507e-128	-2.88846	down	7-deoxyloganetin glucosyltransferase-like [Solanum lycopersicum]
gene15860	7.44736e-08	-2.88369	down	AP2-like ethylene-responsive transcription factor At1g16060 [Solanum lycopersicum]
gene18616	1.03697e-37	-2.88247	down	gibberellin 2-oxidase [Solanum lycopersicum]
gene15872	2.90326e-26	-2.85751	down	glutamyl-tRNA(Gln) amidotransferase subunit A, mitochondrial-like isoform X1 [Solanum lycopersicum]
gene20372	5.81115e-22	-2.85113	down	N-hydroxycinnamoyl-CoA:tyramine N-hydroxycinnamoyl transferase THT7-1 [Solanum lycopersicum]
gene8564	1.39654e-36	-2.85085	down	vignain-like [Solanum lycopersicum]
gene14803	9.39355e-39	-2.8395	down	ethylene-responsive transcription factor ERF025-like [Solanum lycopersicum]
gene21481	5.87426e-13	-2.80336	down	auxin-induced protein 15A [Solanum lycopersicum]
gene3398	8.51003e-28	-2.79022	down	serine carboxypeptidase II-3-like [Solanum lycopersicum]
gene21697	1.23739e-07	-2.77356	down	lysosomal Pro-X carboxypeptidase-like [Solanum lycopersicum]
gene6487	1.11961e-89	-2.745	down	subtilisin-like protease [Solanum lycopersicum]
gene4862	3.65958e-67	-2.74354	down	chlorophyll a-b binding protein 1B, chloroplastic-like [Solanum lycopersicum]
gene23134	1.5127e-11	-2.73692	down	putative protein phosphatase 2C-like protein 44 [Solanum lycopersicum]
gene21551	2.51096e-19	-2.73679	down	probable glycosyltransferase At5g03795 isoform X1 [Solanum lycopersicum]
gene18622	5.72724e-136	-2.70755	down	heme-binding protein 2-like [Solanum lycopersicum]
gene3684	1.75294e-28	-2.70285	down	SKP1-like protein 1A [Solanum lycopersicum]
gene23058	1.39053e-30	-2.70203	down	wound-induced proteinase inhibitor 1 [Solanum lycopersicum]
gene27997	0	-2.69682	down	ethylene-responsive transcription factor ERF017 [Solanum lycopersicum]
gene6354	1.58094e-126	-2.69069	down	uncharacterized protein LOC104645686 [Solanum lycopersicum]
gene9330	4.62113e-07	-2.68685	down	protein decapping 5-like isoform X1 [Solanum lycopersicum]
gene30175	7.20931e-21	-2.6818	down	pathogenesis-related leaf protein 6 precursor [Solanum lycopersicum]
Solanum_lycopersicum_newGene_351	4.51657e-111	-2.67934	down	homeobox-leucine zipper protein ATHB-14 isoform X2 [Solanum lycopersicum]
gene27658	3.80065e-62	-2.66593	down	exocyst complex component EXO70A1 [Solanum lycopersicum]
gene9434	1.27006e-12	-2.66232	down	mavicyanin-like [Solanum lycopersicum]
gene6644	2.91982e-08	-2.65938	down	peroxidase 51 [Solanum lycopersicum]
gene14033	4.26193e-08	-2.63177	down	uncharacterized protein LOC104647562 [Solanum lycopersicum]
gene17185	4.68769e-06	-2.61952	down	salutaridinol 7-O-acetyltransferase-like [Solanum lycopersicum]
gene25597	5.61967e-130	-2.61195	down	UDP-glycosyltransferase 73C3-like [Solanum lycopersicum]
gene15397	6.39224e-16	-2.60339	down	TIP protein [Solanum lycopersicum]
gene25809	2.68003e-10	-2.58101	down	3-oxo-5-alpha-steroid 4-dehydrogenase 1-like [Solanum lycopersicum]
gene1633	2.09131e-15	-2.58099	down	aspartic proteinase CDR1-like [Solanum lycopersicum]
gene16213	1.54727e-15	-2.58092	down	naringenin,2-oxoglutarate 3-dioxygenase-like [Solanum lycopersicum]
gene21122	5.09038e-20	-2.58068	down	1-amino-cyclopropane-1-carboxylate synthase [Solanum lycopersicum]
gene11185	4.46802e-35	-2.53779	down	bidirectional sugar transporter SWEET1-like [Solanum lycopersicum]
gene6429	5.53351e-16	-2.53194	down	RecName: Full=1-aminocyclopropane-1-carboxylate synthase 3; Short=ACC synthase 3; AltName: Full=Le-ACS3; Short=ACS-3; AltName: Full=S-adenosyl-L-methionine methylthioadenosine-lyase 3 [Solanum lycopersicum]
gene27211	0	-2.52592	down	superoxidase dismutase [Solanum lycopersicum]
gene20438	6.93355e-07	-2.52413	down	uncharacterized protein At4g15970-like [Solanum lycopersicum]
gene20601	1.49477e-10	-2.51569	down	premnaspirodiene oxygenase-like [Solanum lycopersicum]
gene23949	4.5364e-42	-2.48905	down	WRKY transcription factor 22-like [Solanum lycopersicum]
gene11232	0	-2.45286	down	U-box domain-containing protein 28-like [Solanum lycopersicum]
gene21803	2.37385e-08	-2.45169	down	putative receptor protein kinase ZmPK1 [Solanum lycopersicum]
gene4667	5.37512e-165	-2.44268	down	protein EXORDIUM-like 7 [Solanum lycopersicum]
gene19420	4.04364e-66	-2.43964	down	probable WRKY transcription factor 53 [Solanum lycopersicum]
gene24755	1.26149e-11	-2.43831	down	lysine histidine transporter-like 8 [Solanum lycopersicum]
gene18556	8.51656e-09	-2.42919	down	uncharacterized protein LOC101251005 [Solanum lycopersicum]
gene20539	1.76149e-17	-2.405	down	urea-proton symporter DUR3 [Solanum lycopersicum]
gene13448	7.78466e-15	-2.39909	down	serine carboxypeptidase-like [Solanum lycopersicum]
gene21279	4.62099e-24	-2.39667	down	endo-1,4-beta-glucanase precursor [Solanum lycopersicum]
gene12893	6.19279e-37	-2.38509	down	histidine-rich glycoprotein [Solanum lycopersicum]
Solanum_lycopersicum_newGene_1110	1.5516e-10	-2.3837	down	uncharacterized protein LOC104118639 [Nicotiana tomentosiformis]
gene23489	5.09038e-20	-2.38062	down	probable purine permease 4 [Solanum lycopersicum]
gene12296	5.79987e-05	-2.3351	down	formin-like protein 4 [Solanum lycopersicum]
gene21547	0	-2.33401	down	threonine dehydratase biosynthetic, chloroplastic [Solanum lycopersicum]
gene6276	2.7859e-05	-2.33192	down	geraniol 8-hydroxylase-like [Solanum lycopersicum]
gene22678	6.50156e-06	-2.33141	down	long-chain-alcohol oxidase FAO2-like [Solanum lycopersicum]
gene12226	3.74837e-28	-2.32472	down	U-box domain-containing protein 19-like [Solanum lycopersicum]
gene13216	0.000437987	-2.31802	down	probable polyamine oxidase 5 [Solanum lycopersicum]
gene1497	1.96119e-282	-2.30611	down	uncharacterized protein LOC104648289 [Solanum lycopersicum]
gene3299	1.23868e-12	-2.30173	down	probable indole-3-acetic acid-amido synthetase GH3.1 [Solanum lycopersicum]
gene5010	2.57629e-37	-2.30063	down	transcription factor TGA6 [Solanum lycopersicum]
gene2035	2.32421e-11	-2.29978	down	LOB domain-containing protein 30 [Solanum lycopersicum]
gene19928	5.56916e-30	-2.28313	down	uncharacterized protein LOC101265566 [Solanum lycopersicum]
gene6091	1.93144e-11	-2.28256	down	uncharacterized protein LOC101248932 [Solanum lycopersicum]
gene11299	1.5166e-09	-2.27432	down	ethylene-responsive transcription factor ABR1-like [Solanum lycopersicum]
gene15663	2.94996e-10	-2.25897	down	GDSL esterase/lipase At1g29670-like [Solanum lycopersicum]
gene16700	5.33951e-20	-2.25495	down	serine carboxypeptidase-like 20 [Solanum lycopersicum]
gene5275	9.95745e-17	-2.24542	down	cannabidiolic acid synthase-like 2 [Solanum lycopersicum]
gene10340	1.85816e-14	-2.24399	down	zeatin O-xylosyltransferase-like [Solanum lycopersicum]
gene3531	4.90911e-31	-2.24383	down	embryogenic cell protein 40 [Solanum lycopersicum]
gene8952	1.53957e-10	-2.23587	down	NAC domain-containing protein 100 [Solanum lycopersicum]
gene11177	1.53981e-10	-2.23448	down	uncharacterized protein LOC101258062 [Solanum lycopersicum]
gene24471	2.75605e-06	-2.23288	down	DNA repair protein RAD16-like [Solanum lycopersicum]
gene23060	6.9956e-40	-2.23101	down	wound-induced proteinase inhibitor 1-like [Solanum lycopersicum]
gene23059	1.89115e-08	-2.22237	down	wound-induced proteinase inhibitor 1-like [Solanum lycopersicum]
gene8905	7.60283e-09	-2.20705	down	expansin-A23-like [Solanum lycopersicum]
gene16294	7.60923e-09	-2.20665	down	putative calcium-binding protein CML19 [Solanum lycopersicum]
gene21674	1.04926e-07	-2.20052	down	1-aminocyclopropane-1-carboxylate oxidase homolog 1-like [Solanum lycopersicum]
gene3241	3.85176e-11	-2.17075	down	nucleobase-ascorbate transporter 4 [Solanum lycopersicum]
gene1162	4.44264e-05	-2.1666	down	GATA transcription factor 16 [Solanum lycopersicum]
gene23310	2.97423e-17	-2.16334	down	light-regulated protein [Solanum lycopersicum]
gene8721	1.6971e-15	-2.15205	down	protein NRT1/ PTR FAMILY 2.11 [Solanum lycopersicum]
gene20411	1.56353e-06	-2.1495	down	U-box domain-containing protein 52-like isoform X1 [Solanum lycopersicum]
gene11696	5.03303e-07	-2.1484	down	cytochrome b5-like [Solanum lycopersicum]
gene23931	2.60793e-30	-2.14821	down	probable indole-3-acetic acid-amido synthetase GH3.5 [Solanum lycopersicum]
gene22539	5.20959e-25	-2.14124	down	basic helix-loop-helix protein A [Solanum lycopersicum]
gene9195	0	-2.13565	down	nudix hydrolase 18, mitochondrial-like isoform X1 [Solanum lycopersicum]
gene19306	8.71987e-17	-2.12907	down	beta-amylase 3, chloroplastic-like [Solanum lycopersicum]
gene6819	1.536e-14	-2.11134	down	GDSL esterase/lipase At1g28590-like [Solanum lycopersicum]
gene21468	3.32152e-32	-2.1052	down	cytokinin riboside 5&apos;-monophosphate phosphoribohydrolase LOG3 [Solanum lycopersicum]
gene8474	3.94161e-13	-2.09959	down	alpha-1,4-glucan-protein synthase [UDP-forming] 1-like isoform X1 [Solanum lycopersicum]
gene28341	2.74829e-119	-2.09865	down	cellulose synthase-like protein E6 isoform X1 [Solanum lycopersicum]
gene18379	2.11036e-160	-2.09407	down	ethylene-responsive transcription factor ERF054 [Solanum lycopersicum]
gene9785	1.36047e-06	-2.09107	down	probable serine/threonine-protein kinase At1g18390 [Solanum lycopersicum]
gene18135	0.000177885	-2.08648	down	putative expansin-B14 [Solanum lycopersicum]
gene18303	3.09469e-15	-2.06141	down	protein trichome birefringence-like 42 isoform X1 [Solanum lycopersicum]
gene15466	1.82976e-16	-2.05856	down	acid phosphatase 1 [Solanum lycopersicum]
gene23776	3.35009e-11	-2.05219	down	trans-resveratrol di-O-methyltransferase-like [Solanum lycopersicum]
gene16454	1.03539e-08	-2.04958	down	protein NRT1/ PTR FAMILY 2.7-like [Solanum lycopersicum]
gene7109	1.07142e-214	-2.04836	down	CBF1 protein [Solanum lycopersicum]
gene1467	2.32649e-177	-2.04564	down	uncharacterized protein LOC101247750 [Solanum lycopersicum]
gene5992	1.65901e-36	-2.04496	down	zinc finger AN1 domain-containing stress-associated protein 12 [Solanum lycopersicum]
gene4563	6.04232e-10	-2.04147	down	high affinity nitrate transporter 2.7 isoform X1 [Solanum lycopersicum]
gene4587	1.39284e-28	-2.03461	down	uncharacterized protein LOC101250767 [Solanum lycopersicum]
gene20187	9.3515e-88	-2.03424	down	probable glycosyltransferase At3g07620 [Solanum lycopersicum]
gene12581	2.99472e-10	-2.03119	down	heavy metal-associated isoprenylated plant protein 26-like [Solanum lycopersicum]
gene23070	5.27965e-18	-2.02385	down	uncharacterized protein LOC101267741 [Solanum lycopersicum]
Solanum_lycopersicum_newGene_1433	0.00026054	-2.02034	down	glutamine-dependent NAD(+) synthetase [Nicotiana tomentosiformis]
gene16354	1.30552e-20	-2.02017	down	cytochrome P450 94C1 [Solanum lycopersicum]
gene20018	8.83461e-108	-2.01966	down	uncharacterized protein LOC101251309 [Solanum lycopersicum]
gene25085	1.97246e-54	-2.01618	down	IAA-amino acid hydrolase ILR1-like 6 [Solanum lycopersicum]
gene18008	1.70037e-68	-2.01543	down	aspartic proteinase nepenthesin-2-like [Solanum lycopersicum]
gene14542	3.4963e-14	-2.01225	down	probable receptor-like protein kinase At5g20050 [Solanum lycopersicum]
gene26527	8.36058e-58	-2.00942	down	serine/threonine-protein kinase-like protein CCR4 [Solanum lycopersicum]
gene4863	1.03898e-139	-2.00892	down	chlorophyll a-b binding protein 1B, chloroplastic-like [Solanum lycopersicum]
Solanum_lycopersicum_newGene_1216	1.83901e-07	-2.0087	down	uncharacterized protein LOC102600609 [Solanum tuberosum]
gene14382	7.91131e-48	-2.00032	down	putative protein phosphatase 2C 53 [Solanum lycopersicum]
gene18581	7.45984e-42	-1.99986	down	serine/threonine-protein kinase WAG2-like [Solanum lycopersicum]
gene17188	0	-1.99948	down	protein TRANSPARENT TESTA 12-like [Solanum lycopersicum]
gene21297	0.000266512	-1.9965	down	lectin-domain containing receptor kinase VI.3-like [Solanum lycopersicum]
gene11746	1.75747e-21	-1.99561	down	subtilisin-like protease [Solanum lycopersicum]
gene7027	6.89383e-15	-1.99048	down	uncharacterized protein At3g49055 [Solanum lycopersicum]
gene3529	1.20104e-06	-1.9856	down	uncharacterized protein LOC101246971 isoform X1 [Solanum lycopersicum]
gene6794	2.41605e-08	-1.98449	down	uncharacterized protein LOC101247696 [Solanum lycopersicum]
gene12614	2.46306e-127	-1.98399	down	AP2/ERF and B3 domain-containing transcription factor RAV1-like [Solanum lycopersicum]
gene5639	2.58414e-26	-1.97502	down	uncharacterized protein LOC101245418 [Solanum lycopersicum]
gene21350	0.000479095	-1.97471	down	transcription factor TGA2-like [Solanum lycopersicum]
gene29202	1.22213e-33	-1.9612	down	uncharacterized protein LOC100750250 isoform X1 [Solanum lycopersicum]
gene2939	2.33102e-12	-1.94468	down	COBRA-like protein 6 isoform X2 [Solanum lycopersicum]
gene22742	1.47591e-08	-1.93789	down	serine/threonine-protein phosphatase 6 regulatory ankyrin repeat subunit C-like [Solanum lycopersicum]
gene4956	2.49348e-07	-1.93566	down	uncharacterized protein LOC104645869 [Solanum lycopersicum]
gene14406	7.12725e-29	-1.93059	down	CBL-interacting serine/threonine-protein kinase 11-like [Solanum lycopersicum]
gene20454	2.30605e-09	-1.92303	down	polyphenol oxidase B, chloroplastic [Solanum lycopersicum]
gene15533	4.4321e-05	-1.92194	down	auxin-repressed 12.5 kDa protein [Solanum lycopersicum]
gene4013	3.66073e-07	-1.92183	down	probable cinnamyl alcohol dehydrogenase 6 [Solanum lycopersicum]
gene12578	7.14134e-05	-1.91815	down	adenylate isopentenyltransferase [Solanum lycopersicum]
gene2079	3.80712e-39	-1.90675	down	UDP-galactose/UDP-glucose transporter 4-like isoform X1 [Solanum lycopersicum]
gene17930	7.32111e-10	-1.88724	down	root phototropism protein 2 [Solanum lycopersicum]
gene27812	7.61993e-09	-1.88529	down	protein TRANSPARENT TESTA 12 [Solanum lycopersicum]
gene26648	4.31168e-06	-1.88502	down	carboxymethylenebutenolidase homolog [Solanum lycopersicum]
gene15944	0.00653845	-1.86681	down	isoaspartyl peptidase/L-asparaginase-like [Solanum lycopersicum]
gene19727	1.04939e-06	-1.86285	down	probable glycosyltransferase At5g25310 [Solanum lycopersicum]
gene11656	2.32022e-05	-1.8608	down	uncharacterized protein LOC101256871 [Solanum lycopersicum]
gene8727	3.47988e-11	-1.85901	down	HIPL1 protein-like [Solanum lycopersicum]
gene27838	9.97974e-08	-1.85665	down	uncharacterized protein At1g15400 [Solanum lycopersicum]
gene25457	2.72555e-64	-1.85562	down	premnaspirodiene oxygenase-like [Solanum lycopersicum]
gene11218	5.63327e-07	-1.84848	down	uncharacterized protein LOC101266022 [Solanum lycopersicum]
gene6385	2.66821e-287	-1.8417	down	calcium-binding protein CML24 [Solanum lycopersicum]
gene27983	3.36964e-07	-1.82978	down	3&apos;-hydroxy-N-methyl-(S)-coclaurine 4&apos;-O-methyltransferase-like [Solanum lycopersicum]
gene26042	2.1924e-158	-1.82651	down	endoglucanase 12 [Solanum lycopersicum]
gene1928	2.37663e-27	-1.82173	down	ethylene-responsive transcription factor 13-like [Solanum lycopersicum]
gene23272	3.65343e-05	-1.82037	down	NADP-dependent alkenal double bond reductase P2-like [Solanum lycopersicum]
gene3468	6.97343e-06	-1.81064	down	protein TRANSPARENT TESTA 12-like [Solanum lycopersicum]
gene26566	2.70514e-06	-1.80352	down	uncharacterized protein At4g06598-like [Solanum lycopersicum]
gene3095	3.71008e-08	-1.80341	down	phospho-2-dehydro-3-deoxyheptonate aldolase 2, chloroplastic-like [Solanum lycopersicum]
gene1587	5.42179e-89	-1.80202	down	protein NRT1/ PTR FAMILY 7.3-like [Solanum lycopersicum]
gene18305	2.73679e-13	-1.80072	down	seed biotin-containing protein SBP65-like [Solanum lycopersicum]
gene17209	3.95578e-05	-1.79882	down	EIX receptor 1 precursor [Solanum lycopersicum]
gene16073	4.07911e-18	-1.79758	down	tryptophan aminotransferase-related protein 2 [Solanum lycopersicum]
gene20863	1.04672e-06	-1.79715	down	14 kDa proline-rich protein DC2.15-like [Solanum lycopersicum]
gene3190	5.84573e-127	-1.79524	down	glutamyl-tRNA reductase 1, chloroplastic-like [Solanum lycopersicum]
gene1277	0.000306	-1.79481	down	F-box/kelch-repeat protein At3g23880-like [Solanum lycopersicum]
gene4861	2.73333e-113	-1.79215	down	chlorophyll a-b binding protein 1A, chloroplastic [Solanum lycopersicum]
gene1937	5.95451e-11	-1.78807	down	palmitoyl-protein thioesterase 1 isoform X1 [Solanum lycopersicum]
gene23804	1.45186e-249	-1.78493	down	E3 ubiquitin-protein ligase RMA1H1 [Solanum lycopersicum]
gene26091	5.53078e-180	-1.78236	down	uncharacterized protein LOC101262884 [Solanum lycopersicum]
Solanum_lycopersicum_newGene_552	1.29245e-10	-1.77641	down	probable aquaporin PIP2-8 isoform X1 [Solanum lycopersicum]
gene20194	9.3987e-05	-1.77614	down	ankyrin repeat-containing protein At3g12360-like isoform X2 [Solanum lycopersicum]
gene9802	2.46635e-36	-1.77497	down	uncharacterized protein LOC101267223 [Solanum lycopersicum]
gene18468	6.34535e-07	-1.77066	down	peroxidase P7-like [Solanum lycopersicum]
gene16710	2.66535e-42	-1.76873	down	auxin-induced in root cultures protein 12-like [Solanum lycopersicum]
gene5960	1.62848e-06	-1.75652	down	tetratricopeptide repeat protein 28-like [Solanum lycopersicum]
gene23992	3.32882e-06	-1.75394	down	premnaspirodiene oxygenase-like isoform X1 [Solanum lycopersicum]
gene3525	5.84948e-23	-1.75091	down	phosphatidylinositol/phosphatidylcholine transfer protein SFH12-like [Solanum lycopersicum]
gene9806	3.59125e-05	-1.74908	down	uncharacterized protein LOC104249044 [Nicotiana sylvestris]
gene20316	3.593e-05	-1.74883	down	indole-3-pyruvate monooxygenase YUCCA6 [Solanum lycopersicum]
gene25401	5.3908e-07	-1.74738	down	auxin-induced protein X15-like [Solanum lycopersicum]
gene19373	7.00214e-11	-1.74372	down	dehydration-responsive element-binding protein 1F-like [Solanum lycopersicum]
gene18912	1.22323e-32	-1.73313	down	mitogen-activated protein kinase kinase kinase 2-like [Solanum lycopersicum]
gene30233	1.73739e-05	-1.73272	down	receptor-like serine/threonine-protein kinase SD1-8-like [Solanum tuberosum]
gene15560	4.40414e-14	-1.73142	down	vacuolar H+-ATPase A2 subunit isoform [Solanum lycopersicum]
gene27757	0.000176775	-1.7295	down	uncharacterized protein LOC101247402 isoform X1 [Solanum lycopersicum]
gene3596	2.59753e-21	-1.72785	down	auxin-induced protein 6B [Solanum lycopersicum]
gene26247	1.51366e-15	-1.72467	down	putative receptor-like protein kinase At4g00960 [Solanum lycopersicum]
gene11480	8.50954e-34	-1.71863	down	blue copper protein [Solanum lycopersicum]
gene20789	1.7488e-42	-1.71686	down	ethylene-responsive transcription factor 5-like [Solanum lycopersicum]
gene18598	0	-1.70807	down	nine-cis-epoxycarotenoid dioxygenase [Solanum lycopersicum]
gene1468	4.33445e-09	-1.70777	down	uncharacterized protein LOC101244226 [Solanum lycopersicum]
gene13791	2.87209e-26	-1.702	down	heavy metal-associated isoprenylated plant protein 26-like [Solanum lycopersicum]
gene5600	3.46048e-12	-1.69926	down	protein trichome birefringence-like 34 isoform X1 [Solanum lycopersicum]
gene5871	5.00153e-06	-1.6967	down	cytokinin hydroxylase-like [Solanum lycopersicum]
gene20101	3.54316e-51	-1.69429	down	vacuolar-processing enzyme-like [Solanum lycopersicum]
gene16054	0.000145228	-1.69208	down	uncharacterized protein LOC104648036 [Solanum lycopersicum]
gene28105	2.59272e-09	-1.68707	down	uncharacterized protein LOC104644843 [Solanum lycopersicum]
gene13864	7.29638e-107	-1.6859	down	putative protein phosphatase 2C 53 [Solanum lycopersicum]
gene26186	3.75581e-12	-1.68452	down	uncharacterized protein LOC101259106 [Solanum lycopersicum]
gene21464	2.34505e-13	-1.68032	down	uncharacterized protein LOC101246954 [Solanum lycopersicum]
gene18077	1.63348e-05	-1.6794	down	zinc finger CCCH domain-containing protein 18 [Solanum lycopersicum]
gene19316	9.99153e-06	-1.67412	down	ethylene-responsive transcription factor 2-like [Solanum lycopersicum]
gene12246	5.83458e-86	-1.66946	down	MLP-like protein 423 [Solanum lycopersicum]
gene25759	1.76583e-30	-1.66917	down	protein MKS1 [Solanum lycopersicum]
Solanum_lycopersicum_newGene_2910	5.51998e-08	-1.65919	down	putative PPA 2A inhibitor [Solanum tuberosum]
gene11924	7.124e-14	-1.65767	down	uncharacterized protein LOC101245159 [Solanum lycopersicum]
gene5611	4.1352e-05	-1.65672	down	uncharacterized protein LOC104645394 [Solanum lycopersicum]
gene13816	5.31223e-20	-1.65433	down	ethylene-responsive transcription factor 1 [Solanum lycopersicum]
gene25583	1.54323e-05	-1.64843	down	GDSL esterase/lipase At5g03820 [Solanum lycopersicum]
gene21491	6.7006e-11	-1.64614	down	uncharacterized protein LOC101265954 [Solanum lycopersicum]
gene15389	1.04457e-31	-1.64209	down	putative wall-associated receptor kinase-like 16 [Solanum lycopersicum]
gene11225	0.000173405	-1.63352	down	protein MKS1-like [Solanum lycopersicum]
gene16314	0	-1.63047	down	probable CCR4-associated factor 1 homolog 9 [Solanum lycopersicum]
gene16192	1.22094e-43	-1.6269	down	uncharacterized protein LOC101261035 [Solanum lycopersicum]
gene17148	1.3422e-27	-1.62342	down	IAA35 [Solanum lycopersicum]
gene14377	1.93736e-10	-1.61693	down	omega-3 fatty acid desaturase isoform X2 [Solanum lycopersicum]
gene7024	8.47303e-05	-1.61484	down	uncharacterized protein LOC101256847 [Solanum lycopersicum]
gene1740	3.51786e-16	-1.61372	down	MATE efflux family protein FRD3 [Solanum lycopersicum]
gene8442	2.5661e-05	-1.6119	down	proteinase inhibitor type-2 CEVI57 precursor [Solanum lycopersicum]
gene2838	3.15879e-33	-1.60296	down	probable leucine-rich repeat receptor-like protein kinase At5g49770 [Solanum lycopersicum]
gene5973	1.40123e-22	-1.60214	down	uncharacterized protein LOC104645717 isoform X1 [Solanum lycopersicum]
gene11456	1.63431e-145	-1.59825	down	protein EXORDIUM-like [Solanum lycopersicum]
gene13730	4.81983e-19	-1.5939	down	glutamine synthetase-like [Solanum lycopersicum]
gene11268	0	-1.59351	down	uncharacterized protein LOC101243886 [Solanum lycopersicum]
gene15390	5.33316e-171	-1.59052	down	inactive serine/threonine-protein kinase At1g67470-like [Solanum lycopersicum]
gene9459	7.33775e-21	-1.59	down	uncharacterized protein LOC101254072 [Solanum lycopersicum]
gene318	4.21435e-22	-1.58898	down	phenylacetaldehyde reductase isoform X1 [Solanum lycopersicum]
gene19779	3.76156e-09	-1.58773	down	phospholipase A1-Igamma1, chloroplastic [Solanum lycopersicum]
gene18525	1.93023e-17	-1.58445	down	citrate synthase 3, peroxisomal-like [Solanum lycopersicum]
gene3352	9.30046e-101	-1.58163	down	U-box domain-containing protein 26-like [Solanum lycopersicum]
gene17868	3.79179e-18	-1.57127	down	respiratory burst oxidase homolog protein E isoform X1 [Solanum lycopersicum]
gene22928	5.82098e-06	-1.57013	down	uncharacterized protein LOC101247659 [Solanum lycopersicum]
gene11925	0.000305253	-1.56488	down	isoflavone reductase-like protein [Solanum lycopersicum]
gene5775	1.89121e-117	-1.55449	down	disease resistance RPP13-like protein 4 [Solanum lycopersicum]
gene14509	8.35368e-15	-1.55442	down	IAA22 [Solanum lycopersicum]
gene7465	6.28774e-08	-1.55333	down	ammonium transporter 1 member 3 [Solanum lycopersicum]
gene13948	2.55977e-211	-1.54924	down	zeatin O-xylosyltransferase-like [Solanum lycopersicum]
gene20664	6.23007e-08	-1.54375	down	uncharacterized protein LOC101245191 [Solanum lycopersicum]
Solanum_lycopersicum_newGene_591	2.0107e-10	-1.53753	down	2-alkenal reductase (NADP(+)-dependent)-like [Solanum tuberosum]
gene4491	1.92419e-15	-1.53576	down	uncharacterized protein At5g39570-like isoform X2 [Solanum lycopersicum]
gene23121	2.8688e-20	-1.5323	down	myb-related protein Myb4-like [Solanum lycopersicum]
gene10363	5.9664e-13	-1.53001	down	probable inactive purple acid phosphatase 16 [Solanum lycopersicum]
gene23173	2.97057e-08	-1.52871	down	histone-lysine N-methyltransferase SUVR2 isoform X1 [Solanum lycopersicum]
gene29600	9.93734e-09	-1.52354	down	glycine-rich cell wall structural protein [Solanum lycopersicum]
gene14974	1.33991e-69	-1.52086	down	uncharacterized protein LOC101254906 [Solanum lycopersicum]
gene14994	5.28077e-09	-1.51899	down	adenine/guanine permease AZG1 [Solanum lycopersicum]
gene4646	1.10378e-12	-1.51701	down	ankyrin repeat-containing protein At5g02620-like [Solanum lycopersicum]
gene16001	2.47543e-06	-1.516	down	ABC transporter A family member 11-like [Solanum lycopersicum]
Solanum_lycopersicum_newGene_1392	3.02639e-12	-1.51063	down	endoplasmic reticulum chaperone binding protein [Lycium chinense]
gene4921	1.70972e-45	-1.50786	down	GDSL esterase/lipase At1g29670-like [Solanum lycopersicum]
gene29785	3.58644e-06	-1.50682	down	pleiotropic drug resistance protein 1-like [Solanum lycopersicum]
gene1447	4.60435e-22	-1.50278	down	calvin cycle protein CP12-1, chloroplastic [Solanum lycopersicum]
gene10338	1.00909e-11	-1.49949	down	zeatin O-xylosyltransferase-like [Solanum lycopersicum]
gene21397	2.17578e-190	-1.49854	down	protein YLS9-like [Solanum lycopersicum]
gene2535	1.83734e-14	-1.49407	down	protein FANTASTIC FOUR 3 [Solanum lycopersicum]
gene16465	9.80399e-32	-1.49005	down	exocyst complex component EXO70A1-like [Solanum lycopersicum]
gene8430	0	-1.48516	down	cysteine protease inhibitor 10-like [Solanum lycopersicum]
gene1605	8.31205e-60	-1.48219	down	xyloglucan endotransglucosylase-hydrolase XTH5 precursor [Solanum lycopersicum]
gene27223	0.00159242	-1.4816	down	serine carboxypeptidase-like 51 [Solanum lycopersicum]
gene21120	7.98004e-06	-1.48147	down	uncharacterized protein LOC101246948 [Solanum lycopersicum]
gene19082	1.82208e-13	-1.48128	down	auxin-induced protein X15 [Solanum lycopersicum]
gene8872	6.40407e-25	-1.4793	down	cytochrome P450 78A5-like [Solanum lycopersicum]
gene3336	1.43563e-14	-1.47874	down	scopoletin glucosyltransferase [Solanum lycopersicum]
gene23171	5.15505e-20	-1.47672	down	acid phosphatase 1-like [Solanum lycopersicum]
gene23670	2.27183e-07	-1.47654	down	xylosyltransferase 1-like [Solanum lycopersicum]
gene27872	3.03542e-25	-1.47229	down	aldehyde dehydrogenase family 2 member C4 [Solanum lycopersicum]
gene15601	7.2091e-186	-1.46839	down	agamous-like MADS-box protein AGL11 isoform X1 [Solanum lycopersicum]
gene17863	6.01938e-07	-1.46334	down	uncharacterized protein LOC101244203 [Solanum lycopersicum]
gene21275	7.37069e-111	-1.46199	down	uncharacterized protein LOC101263046 [Solanum lycopersicum]
gene29878	0.000285747	-1.4601	down	polyadenylate-binding protein 3 isoform X1 [Solanum lycopersicum]
gene5517	1.06182e-07	-1.45723	down	premnaspirodiene oxygenase-like [Solanum lycopersicum]
gene6008	1.25783e-74	-1.4523	down	probable galacturonosyltransferase-like 10 [Solanum lycopersicum]
gene20397	8.09146e-42	-1.45108	down	peroxidase 45-like [Solanum lycopersicum]
gene16088	3.60766e-39	-1.44779	down	leucine-rich repeat receptor-like serine/threonine/tyrosine-protein kinase SOBIR1 [Solanum lycopersicum]
gene5861	7.0847e-47	-1.44369	down	uncharacterized protein LOC101248255 [Solanum lycopersicum]
gene13897	1.28329e-12	-1.42809	down	7-deoxyloganetic acid glucosyltransferase-like [Solanum lycopersicum]
gene16000	1.66264e-07	-1.42515	down	ABC transporter A family member 7-like isoform X1 [Solanum lycopersicum]
gene3272	6.86911e-11	-1.42446	down	uncharacterized protein LOC104645408 [Solanum lycopersicum]
gene27839	1.28825e-13	-1.4208	down	uncharacterized protein LOC101264095 [Solanum lycopersicum]
gene17956	0	-1.4205	down	crocetin glucoside glucosyltransferase-like [Solanum lycopersicum]
gene18222	4.77636e-218	-1.41876	down	isocitrate lyase [Solanum lycopersicum]
gene22452	7.24568e-51	-1.41799	down	probable pectate lyase 8 [Solanum lycopersicum]
gene21293	8.48041e-16	-1.41723	down	uncharacterized protein LOC101258885 [Solanum lycopersicum]
gene21264	1.57187e-149	-1.41641	down	uncharacterized protein At1g01500 [Solanum lycopersicum]
gene7430	6.24757e-30	-1.41606	down	methylesterase 10 isoform X1 [Solanum lycopersicum]
gene11319	2.47784e-13	-1.41227	down	xanthoxin dehydrogenase-like [Solanum lycopersicum]
gene9048	6.45705e-18	-1.41196	down	probable WRKY transcription factor 40 [Solanum lycopersicum]
gene27664	1.25362e-46	-1.40992	down	zinc finger protein ZAT11-like [Solanum lycopersicum]
gene6362	3.45116e-12	-1.40852	down	uncharacterized protein LOC104645999 [Solanum lycopersicum]
gene9427	1.20095e-10	-1.40733	down	uncharacterized protein LOC104646538 [Solanum lycopersicum]
gene12700	6.78877e-26	-1.40648	down	uncharacterized protein LOC101255791 [Solanum lycopersicum]
gene17203	3.98556e-156	-1.40458	down	probable inactive purple acid phosphatase 27 [Solanum lycopersicum]
gene5448	4.85463e-10	-1.40315	down	butyrate--CoA ligase AAE11, peroxisomal-like [Solanum lycopersicum]
gene14016	1.7267e-80	-1.39964	down	induced stolen tip protein TUB8-like [Solanum lycopersicum]
gene8987	3.09033e-09	-1.39825	down	42KDa chitin-binding protein [Solanum lycopersicum var. cerasiforme]
gene18610	0.00048566	-1.39605	down	gibberellin 2-oxidase 2 [Solanum lycopersicum]
gene5881	0.00149843	-1.39295	down	uncharacterized protein LOC104645732 isoform X1 [Solanum lycopersicum]
gene25567	2.60192e-198	-1.38451	down	protein ELC-like [Solanum lycopersicum]
gene21970	4.08787e-129	-1.38421	down	uncharacterized protein LOC101267731 [Solanum lycopersicum]
gene28322	2.48824e-37	-1.38398	down	glycerophosphodiester phosphodiesterase GDPDL3-like [Solanum lycopersicum]
gene1200	0.000336019	-1.38307	down	LOW QUALITY PROTEIN: TMV resistance protein N-like [Solanum lycopersicum]
gene18340	8.64185496946299e-310	-1.38171	down	ethylene-responsive transcription factor 4-like [Solanum lycopersicum]
gene11853	3.76879e-07	-1.38035	down	pathogenesis-related protein 5 [Solanum lycopersicum]
gene2207	8.97899e-05	-1.37932	down	WRKY transcription factor 22 [Solanum lycopersicum]
gene18273	1.17029e-07	-1.37435	down	indole-3-acetic acid-amido synthetase GH3.6-like [Solanum lycopersicum]
gene12403	2.83051e-20	-1.37414	down	protein PHYTOCHROME KINASE SUBSTRATE 1-like [Solanum lycopersicum]
gene4775	3.25491e-60	-1.37405	down	uncharacterized protein LOC101257038 [Solanum lycopersicum]
gene26656	8.8204e-72	-1.3734	down	TAGL11 transcription factor [Solanum lycopersicum]
gene2052	2.00155e-46	-1.36902	down	BON1-associated protein 2 [Solanum lycopersicum]
gene20363	4.46585e-86	-1.3677	down	histidine decarboxylase-like [Solanum lycopersicum]
gene7351	0.000227213	-1.36496	down	branched-chain-amino-acid aminotransferase 5, chloroplastic-like [Solanum lycopersicum]
gene9616	8.26099e-06	-1.36387	down	uncharacterized protein LOC104646517 [Solanum lycopersicum]
gene24855	0.00171509	-1.36374	down	solute carrier family 40 member 2-like isoform X1 [Solanum lycopersicum]
gene14789	6.49947e-10	-1.36197	down	transcription factor bHLH36-like [Solanum lycopersicum]
gene27714	7.13235e-216	-1.35844	down	Hop-interacting protein THI039 [Solanum lycopersicum]
gene5317	0.000204654	-1.35833	down	uncharacterized protein LOC101266475 [Solanum lycopersicum]
gene15850	1.59448e-66	-1.35596	down	WRKY transcription factor 1 [Solanum lycopersicum]
gene12597	2.24092e-09	-1.35546	down	probable carboxylesterase 6 [Solanum lycopersicum]
gene295	2.0722e-05	-1.35493	down	BAHD acyltransferase At5g47980-like isoform X1 [Solanum lycopersicum]
gene16521	1.76375e-05	-1.35195	down	factor of DNA methylation 4-like [Solanum lycopersicum]
gene18553	1.54639e-37	-1.35191	down	subtilisin-like protease SBT5.3 [Solanum lycopersicum]
gene28583	1.03535e-06	-1.34795	down	fatty acid amide hydrolase-like [Solanum lycopersicum]
gene24578	2.07655e-14	-1.34546	down	putative late blight resistance protein homolog R1A-10 [Solanum lycopersicum]
gene3511	0.00151989	-1.34399	down	monoacylglycerol lipase abhd6-A [Solanum lycopersicum]
gene23636	2.82192e-42	-1.34283	down	calcium-binding protein PBP1-like [Solanum lycopersicum]
gene28107	4.69854e-48	-1.34093	down	putative glycerol-3-phosphate transporter 5 [Solanum lycopersicum]
gene21173	1.86578e-169	-1.33853	down	uncharacterized protein LOC101261732 [Solanum lycopersicum]
gene25009	5.86889e-17	-1.3382	down	peroxidase A2 [Solanum lycopersicum]
gene15925	3.36234e-05	-1.33683	down	protein ASPARTIC PROTEASE IN GUARD CELL 1-like [Solanum lycopersicum]
gene28064	2.13383e-09	-1.33531	down	zeatin O-glucosyltransferase-like [Solanum lycopersicum]
gene29239	2.85498e-11	-1.33433	down	low affinity sulfate transporter 3-like [Solanum lycopersicum]
gene18595	1.86874e-87	-1.334	down	peroxisomal (S)-2-hydroxy-acid oxidase GLO1 [Solanum lycopersicum]
gene21750	4.95883e-13	-1.33388	down	probable protein phosphatase 2C 23 [Solanum lycopersicum]
gene18510	1.79906e-11	-1.33188	down	G-type lectin S-receptor-like serine/threonine-protein kinase SD2-5 [Solanum lycopersicum]
gene1383	1.34437e-08	-1.33184	down	SNF2 domain-containing protein CLASSY 4-like [Solanum lycopersicum]
gene23584	1.94965e-158	-1.33128	down	ethylene-responsive transcription factor 3-like [Solanum lycopersicum]
gene14356	8.9017e-08	-1.33037	down	anthranilate synthase alpha subunit 1, chloroplastic-like isoform X1 [Solanum lycopersicum]
gene9692	1.03414e-100	-1.32999	down	uncharacterized protein LOC101251569 [Solanum lycopersicum]
gene18320	1.08821e-34	-1.32994	down	fasciclin-like arabinogalactan protein 9 [Solanum lycopersicum]
gene21149	1.8562e-08	-1.32793	down	cation/H(+) antiporter 18-like [Solanum lycopersicum]
gene18774	6.41541e-09	-1.32141	down	NAC domain-containing protein 72 [Solanum lycopersicum]
gene8846	1.53156e-40	-1.32078	down	UDP-glycosyltransferase 89B1 [Solanum lycopersicum]
gene5723	1.26767e-17	-1.31807	down	probable LRR receptor-like serine/threonine-protein kinase At4g36180 [Solanum lycopersicum]
gene27287	4.43025e-09	-1.31531	down	alcohol-forming fatty acyl-CoA reductase-like [Solanum lycopersicum]
gene1791	4.25777e-08	-1.31384	down	SBT4C protein [Solanum lycopersicum]
gene4961	6.71362e-98	-1.31269	down	U-box domain-containing protein 17 [Solanum lycopersicum]
gene29410	0.000457059	-1.31162	down	tubulin beta chain-like [Solanum lycopersicum]
gene6340	2.97835e-08	-1.30992	down	mitogen-activated protein kinase kinase kinase NPK1-like [Solanum lycopersicum]
gene8095	6.61343e-83	-1.30634	down	RecName: Full=Ethylene-responsive transcription factor 1; Short=LeERF1; AltName: Full=ERF1-like protein; AltName: Full=Ethylene-responsive element-binding factor 1; Short=EREBP-1 [Solanum lycopersicum]
gene11772	0.000427691	-1.30495	down	UDP-glucuronate:xylan alpha-glucuronosyltransferase 2 [Solanum lycopersicum]
gene19839	6.04754e-06	-1.30269	down	uncharacterized protein LOC101262938 [Solanum lycopersicum]
gene9137	0.00277664	-1.30251	down	probable E3 ubiquitin-protein ligase RNF217 [Solanum lycopersicum]
gene9556	1.57691e-07	-1.29994	down	3-oxoacyl-[acyl-carrier-protein] synthase II, chloroplastic-like [Solanum lycopersicum]
gene26390	0.00284336	-1.29964	down	histone-lysine N-methyltransferase, H3 lysine-79 specific-like [Solanum lycopersicum]
gene5673	2.04055e-08	-1.2994	down	uncharacterized protein LOC101263663 [Solanum lycopersicum]
gene17964	1.60025e-134	-1.29833	down	uncharacterized oxidoreductase At1g06690, chloroplastic [Solanum lycopersicum]
gene19597	2.38417e-09	-1.29645	down	uncharacterized protein LOC101267330 [Solanum lycopersicum]
gene5154	4.8637e-48	-1.29453	down	probable ubiquitin-conjugating enzyme E2 24 [Solanum lycopersicum]
gene206	0.00192692	-1.29091	down	LOW QUALITY PROTEIN: E3 ubiquitin-protein ligase PUB22-like [Solanum lycopersicum]
gene7168	0.000286054	-1.28864	down	probable polyamine oxidase 4 [Solanum lycopersicum]
gene14380	1.42711e-87	-1.28725	down	protein PMR5 [Solanum lycopersicum]
gene8222	5.99323e-35	-1.28623	down	protein yippee-like isoform X1 [Solanum lycopersicum]
gene5847	1.9751e-28	-1.28442	down	homeobox-leucine zipper protein ATHB-40 [Solanum lycopersicum]
gene11932	0.00323393	-1.28431	down	mannan endo-1,4-beta-mannosidase 7-like [Solanum lycopersicum]
gene28470	6.48093e-54	-1.28072	down	uncharacterized protein LOC101243677 [Solanum lycopersicum]
gene9259	7.41847e-29	-1.27746	down	peptidyl-prolyl cis-trans isomerase FKBP17-2, chloroplastic-like [Solanum lycopersicum]
gene9466	5.83862e-07	-1.27607	down	GDSL esterase/lipase APG-like [Solanum lycopersicum]
gene16674	5.83735e-62	-1.27535	down	mitochondrial calcium uniporter regulatory subunit MCUb-like [Solanum lycopersicum]
gene17746	2.97578e-169	-1.27424	down	salt responsive protein 2 [Solanum lycopersicum]
Solanum_lycopersicum_newGene_1078	9.95892e-10	-1.27418	down	LOW QUALITY PROTEIN: purple acid phosphatase 2-like [Solanum lycopersicum]
gene22740	0.00320714	-1.27349	down	LRR receptor-like serine/threonine-protein kinase ERL1 [Solanum lycopersicum]
gene23441	1.69988e-08	-1.27252	down	leucine-rich repeat receptor protein kinase EXS-like [Solanum lycopersicum]
gene21220	8.79461e-08	-1.27224	down	glutaredoxin domain-containing cysteine-rich protein 1 [Solanum lycopersicum]
gene18275	1.25356e-73	-1.26843	down	calcium-binding protein PBP1-like [Solanum lycopersicum]
gene16981	1.53456e-09	-1.2674	down	uncharacterized protein LOC101259451 [Solanum lycopersicum]
gene5972	2.64314e-142	-1.26672	down	aldehyde dehydrogenase family 2 member B7, mitochondrial-like [Solanum lycopersicum]
gene27286	0.00026541	-1.2662	down	fatty acyl-CoA reductase 3-like isoform X1 [Solanum lycopersicum]
gene29451	0.001483	-1.26554	down	xylem cysteine proteinase 1-like [Solanum lycopersicum]
gene11132	4.99927e-08	-1.26527	down	laccase-14-like isoform X1 [Solanum lycopersicum]
gene10419	1.28072e-67	-1.26414	down	putative methyltransferase DDB_G0268948 [Solanum lycopersicum]
gene25747	3.15616e-45	-1.26154	down	G-type lectin S-receptor-like serine/threonine-protein kinase RLK1 [Solanum lycopersicum]
gene5592	0.000989053	-1.25674	down	probable acyl-activating enzyme 1, peroxisomal [Solanum lycopersicum]
gene28822	0.000938132	-1.25627	down	probable WRKY transcription factor 40 [Solanum lycopersicum]
Solanum_lycopersicum_newGene_848	8.9246e-12	-1.25558	down	uncharacterized protein LOC104234552 [Nicotiana sylvestris]
gene12752	3.8227e-38	-1.25514	down	probable 6-phosphogluconolactonase 1 [Solanum lycopersicum]
gene1857	1.74658e-20	-1.25478	down	putative invertase inhibitor [Solanum lycopersicum]
gene10221	5.19827e-05	-1.25337	down	cysteine proteinase inhibitor 5-like [Solanum lycopersicum]
gene4860	6.58418e-93	-1.25055	down	chlorophyll a-b binding protein 1C, chloroplastic [Solanum lycopersicum]
gene12163	4.8398e-105	-1.24983	down	uncharacterized protein LOC101247521 [Solanum lycopersicum]
gene17895	6.08957e-07	-1.24927	down	organic cation/carnitine transporter 7-like [Solanum lycopersicum]
gene8111	3.90195e-10	-1.24792	down	glycine-rich cell wall structural protein 2-like [Solanum lycopersicum]
gene16296	4.05452e-29	-1.24737	down	uncharacterized protein LOC101264331 [Solanum lycopersicum]
gene11668	5.73965e-06	-1.24473	down	probable strigolactone esterase DAD2 [Solanum lycopersicum]
gene8628	6.08907e-06	-1.24099	down	L-tryptophan--pyruvate aminotransferase 1-like [Solanum lycopersicum]
gene2063	0.000759914	-1.24093	down	F-box protein PP2-A13 [Solanum lycopersicum]
gene8930	0.000173405	-1.24001	down	probable LRR receptor-like serine/threonine-protein kinase At1g74360 [Solanum lycopersicum]
gene25089	0.00227195	-1.23992	down	zinc phosphodiesterase ELAC protein 2 [Solanum lycopersicum]
gene11489	3.46048e-12	-1.23838	down	putative clathrin assembly protein At4g40080 [Solanum lycopersicum]
gene17266	7.89702e-05	-1.23792	down	uncharacterized protein LOC104648168 [Solanum lycopersicum]
gene6066	2.72758e-46	-1.23632	down	myb-related protein 306-like [Solanum lycopersicum]
gene6874	3.59181e-05	-1.236	down	receptor-like serine/threonine-protein kinase SD1-8-like [Solanum tuberosum]
gene3645	1.5417e-11	-1.23233	down	uncharacterized protein LOC101257218 [Solanum lycopersicum]
gene23638	6.53272e-15	-1.23185	down	calcium-binding protein PBP1-like [Solanum lycopersicum]
gene24819	2.09714e-06	-1.23166	down	mannan endo-1,4-beta-mannosidase 6 isoform X2 [Solanum lycopersicum]
gene25849	9.8659e-11	-1.22711	down	transcription factor DIVARICATA [Solanum lycopersicum]
gene13942	0.00516031	-1.22659	down	gibberellin 2-oxidase [Solanum lycopersicum]
gene27848	3.59973e-10	-1.22374	down	uncharacterized protein LOC101267383 [Solanum lycopersicum]
gene20322	0.000179386	-1.2233	down	pentatricopeptide repeat-containing protein At5g25630 isoform X2 [Solanum lycopersicum]
gene21280	4.45766e-15	-1.22091	down	protein BRANCHLESS TRICHOME [Solanum lycopersicum]
gene11740	0.000104449	-1.21797	down	ethylene-responsive transcription factor ERF010-like [Solanum lycopersicum]
gene29566	7.87251e-21	-1.21716	down	cinnamate beta-D-glucosyltransferase-like [Solanum lycopersicum]
gene24576	1.41239e-05	-1.21579	down	cytochrome P450 CYP72A219 [Solanum lycopersicum]
gene3639	2.2782e-278	-1.21534	down	proline-rich protein 4-like isoform X2 [Solanum lycopersicum]
gene18795	2.78494e-12	-1.21514	down	dynein light chain 1, cytoplasmic [Solanum lycopersicum]
gene13560	0.0084603	-1.21367	down	uncharacterized protein LOC101266224 [Solanum lycopersicum]
gene5613	0.0015927	-1.2136	down	uncharacterized protein LOC101267770 [Solanum lycopersicum]
gene17842	4.16185e-145	-1.2122	down	protein TIFY 10A-like [Solanum lycopersicum]
gene1664	5.4659e-35	-1.21079	down	protein YLS3 [Solanum lycopersicum]
gene15039	1.23619e-13	-1.20979	down	protein LURP-one-related 14-like [Solanum lycopersicum]
gene19474	0.000485597	-1.20867	down	crocetin glucoside glucosyltransferase-like [Solanum lycopersicum]
gene6241	8.88792e-93	-1.20804	down	lysM domain receptor-like kinase 4 [Solanum lycopersicum]
gene13969	0.0032273	-1.20737	down	pleiotropic drug resistance protein 1-like [Solanum lycopersicum]
gene1230	2.079e-08	-1.20672	down	bifunctional epoxide hydrolase 2-like, partial [Solanum lycopersicum]
gene25062	8.13256e-09	-1.20501	down	triacylglycerol lipase SDP1-like [Solanum lycopersicum]
gene6265	7.0005e-10	-1.20366	down	B3 domain-containing protein REM16-like [Solanum lycopersicum]
gene5165	6.13703e-18	-1.20334	down	E3 ubiquitin-protein ligase RMA1H1-like [Solanum lycopersicum]
gene16472	2.39022e-61	-1.20068	down	auxin-regulated protein [Solanum lycopersicum]
gene24671	4.5676e-07	-1.19926	down	uncharacterized protein LOC101255145 isoform X1 [Solanum lycopersicum]
gene6342	9.04606e-13	-1.19733	down	nuclear pore complex protein Nup98-Nup96-like isoform X3 [Solanum lycopersicum]
gene22193	1.3895e-12	-1.19694	down	uncharacterized protein LOC101263455 isoform X1 [Solanum lycopersicum]
gene4314	6.89943e-19	-1.19475	down	3-ketoacyl-CoA synthase 6-like [Solanum lycopersicum]
gene2692	7.68085e-38	-1.1925	down	GRAS4 protein [Solanum lycopersicum]
gene20392	0.00163281	-1.19085	down	pathogenesis-related protein PRB1-3 [Solanum lycopersicum]
gene10787	5.44597e-47	-1.19048	down	cytochrome P450 CYP736A12-like [Solanum lycopersicum]
gene16517	0.000294127	-1.19025	down	cytochrome P450 71A9-like [Solanum lycopersicum]
gene12428	3.80884e-18	-1.18981	down	psbQ-like protein 1, chloroplastic isoform X1 [Solanum lycopersicum]
gene24840	1.69343e-84	-1.18886	down	non-specific lipid-transfer protein 2-like [Solanum lycopersicum]
Solanum_lycopersicum_newGene_506	7.7425e-05	-1.18853	down	histone H1-like [Solanum tuberosum]
gene28156	1.2333e-15	-1.18847	down	phospholipase A1-IIdelta-like [Solanum lycopersicum]
gene29418	5.17736e-41	-1.18685	down	uncharacterized protein LOC101254074 [Solanum lycopersicum]
gene21965	0.00356466	-1.18667	down	probable WRKY transcription factor 26 [Solanum lycopersicum]
gene11202	5.49751e-49	-1.18653	down	serine carboxypeptidase-like 42 [Solanum lycopersicum]
gene13300	1.84561e-125	-1.18324	down	nitrile-specifier protein 5-like isoform X1 [Solanum lycopersicum]
gene6302	0.00808462	-1.18073	down	calcium-transporting ATPase 12, plasma membrane-type-like [Solanum lycopersicum]
gene15260	8.1415e-22	-1.17934	down	dirigent protein 22-like [Solanum lycopersicum]
gene5598	0.00307798	-1.1776	down	acidic 26 kDa endochitinase precursor [Solanum lycopersicum]
gene6250	1.03778e-24	-1.17715	down	uncharacterized protein LOC101260191 [Solanum lycopersicum]
gene15742	1.87182e-79	-1.1769	down	probable WRKY transcription factor 26 [Solanum lycopersicum]
gene28155	2.1815e-35	-1.17552	down	F-box/LRR-repeat MAX2 homolog A-like [Solanum lycopersicum]
gene22042	2.41051e-212	-1.17434	down	CBL-interacting serine/threonine-protein kinase 14 [Solanum lycopersicum]
gene19131	1.94443e-34	-1.17201	down	putative F-box protein At1g49610 isoform X1 [Solanum lycopersicum]
gene10734	0.000173392	-1.17064	down	ethylene-responsive transcription factor RAP2-7-like [Solanum lycopersicum]
gene13727	6.41247e-07	-1.17013	down	potassium channel SKOR-like [Solanum lycopersicum]
gene14276	1.44295e-172	-1.16918	down	mitogen-activated protein kinase 3 [Solanum lycopersicum]
gene6338	7.11812e-11	-1.16267	down	mitogen-activated protein kinase kinase kinase NPK1-like [Solanum lycopersicum]
gene28347	2.98094e-42	-1.16137	down	uncharacterized membrane protein At1g06890-like isoform X1 [Solanum lycopersicum]
gene26758	0.000831645	-1.15977	down	feruloyl CoA ortho-hydroxylase 1 [Solanum lycopersicum]
gene22888	1.14221e-36	-1.15971	down	mavicyanin [Solanum lycopersicum]
gene14261	3.15484e-25	-1.1576	down	uncharacterized protein LOC101251588 [Solanum lycopersicum]
gene6285	0.00196514	-1.15602	down	putative two-component response regulator ARR13 [Solanum lycopersicum]
gene16820	0.00313896	-1.15478	down	copalyl diphosphate synthase [Solanum lycopersicum]
gene6527	0.00313896	-1.15471	down	zingipain-2-like [Solanum lycopersicum]
gene4154	3.0526e-08	-1.15457	down	probable acyl-activating enzyme 5, peroxisomal [Solanum lycopersicum]
gene19081	0.000354745	-1.14827	down	probable LRR receptor-like serine/threonine-protein kinase At1g56140 isoform X1 [Solanum lycopersicum]
gene13641	8.12715e-100	-1.14521	down	cytosolic NADP-malic enzyme [Solanum lycopersicum]
gene24837	3.03487e-100	-1.14426	down	non-specific lipid transfer protein precursor [Solanum lycopersicum]
gene3198	0.000450373	-1.13988	down	transcription factor bHLH18-like [Solanum lycopersicum]
gene20890	2.92761e-14	-1.13815	down	14 kDa proline-rich protein DC2.15-like [Solanum lycopersicum]
gene19102	2.9192e-160	-1.13696	down	uncharacterized protein LOC101261048 [Solanum lycopersicum]
gene22835	6.92139e-21	-1.13459	down	indole-3-acetic acid-induced protein ARG2 [Solanum lycopersicum]
gene17104	9.38797e-140	-1.13362	down	arogenate dehydrogenase 2, chloroplastic-like [Solanum lycopersicum]
gene27198	0.00545928	-1.13354	down	xyloglucan endotransglucosylase-hydrolase XTH6 precursor [Solanum lycopersicum]
gene21625	0.000118325	-1.1333	down	uncharacterized protein LOC101261444 [Solanum lycopersicum]
gene11620	1.12595e-06	-1.13026	down	G-type lectin S-receptor-like serine/threonine-protein kinase At4g27290 isoform X1 [Solanum lycopersicum]
gene25197	5.46677e-37	-1.12992	down	cytochrome P450 86B1-like [Solanum lycopersicum]
gene10132	1.72091e-16	-1.12981	down	uncharacterized protein LOC101253579 [Solanum lycopersicum]
gene15140	3.01071e-07	-1.12865	down	protein IQ-DOMAIN 1 isoform X1 [Solanum lycopersicum]
gene6611	1.0686e-11	-1.12508	down	lysine histidine transporter 1-like [Solanum lycopersicum]
gene13095	7.8024e-06	-1.12429	down	cysteine-rich and transmembrane domain-containing protein A-like [Solanum lycopersicum]
gene1969	1.71725e-17	-1.12385	down	GATA transcription factor 4 [Solanum lycopersicum]
gene3373	9.5404e-07	-1.12304	down	abscisic acid 8&apos;-hydroxylase 4 isoform X1 [Solanum lycopersicum]
gene9501	1.68118e-94	-1.12276	down	beta-galactosidase precursor [Solanum lycopersicum]
gene19233	5.20446e-08	-1.12271	down	E3 ubiquitin-protein ligase Praja-2 [Solanum lycopersicum]
gene20249	2.98961e-07	-1.12138	down	probable WRKY transcription factor 40 [Solanum lycopersicum]
gene1	3.64761e-152	-1.11765	down	glutamate decarboxylase isoform3 [Solanum lycopersicum]
gene11506	5.83192e-33	-1.11764	down	zinc-finger homeodomain protein 2 [Solanum lycopersicum]
gene8092	2.41718e-119	-1.11752	down	ethylene-responsive transcription factor 5-like [Solanum lycopersicum]
gene20370	2.78165e-05	-1.11744	down	aromatic amino acid decarboxylase 1A [Solanum lycopersicum]
gene1046	0.00641783	-1.11705	down	transcription factor MYB108-like [Solanum lycopersicum]
gene3279	9.37447e-37	-1.11534	down	ZF2 protein [Solanum lycopersicum]
gene8886	3.11317e-46	-1.11471	down	exocyst complex component EXO70B1-like [Solanum lycopersicum]
gene13867	3.95665e-232	-1.11411	down	zinc finger CCCH domain-containing protein 29-like [Solanum lycopersicum]
gene1915	3.65616e-18	-1.11303	down	4,5-DOPA dioxygenase extradiol-like [Solanum lycopersicum]
gene6740	3.52897e-101	-1.11081	down	cellulose synthase-like protein G2 [Solanum lycopersicum]
gene27339	7.27188e-51	-1.11069	down	F-box protein At2g27310 [Solanum lycopersicum]
gene8917	0.00948515	-1.10843	down	zinc finger protein ZAT1-like [Solanum lycopersicum]
gene1527	5.28209e-05	-1.10758	down	uncharacterized protein LOC101247158 [Solanum lycopersicum]
gene14326	1.59247e-174	-1.10658	down	E3 ubiquitin-protein ligase RING1 [Solanum lycopersicum]
gene9329	0.00473103	-1.10647	down	uncharacterized protein LOC101257549 [Solanum lycopersicum]
gene5396	3.42008e-10	-1.10472	down	deoxyhypusine synthase-like [Solanum lycopersicum]
gene1329	3.16269e-06	-1.10459	down	protein SRG1 [Solanum lycopersicum]
gene4104	0.000162352	-1.10454	down	uncharacterized protein LOC102579764 [Solanum tuberosum]
gene15409	0.0043884	-1.10412	down	phospholipase A1-Ibeta2, chloroplastic-like [Solanum lycopersicum]
gene24836	8.95879e-77	-1.10399	down	non-specific lipid-transfer protein 2 precursor [Solanum lycopersicum]
gene983	4.11823e-05	-1.10391	down	calmodulin-binding transcription factor SR4 isoform X1 [Solanum lycopersicum]
gene26872	0.00817462	-1.10311	down	protein NRT1/ PTR FAMILY 4.4-like isoform X1 [Solanum lycopersicum]
gene25214	5.25973e-177	-1.10254	down	uncharacterized protein LOC101251527 [Solanum lycopersicum]
gene2674	2.85751e-44	-1.10124	down	F-box protein PP2-B15-like [Solanum lycopersicum]
gene24935	3.42302e-112	-1.1009	down	uncharacterized protein LOC101259793 [Solanum lycopersicum]
gene13765	9.02699e-06	-1.10076	down	putative BTB/POZ domain-containing protein DOT3 isoform X1 [Solanum lycopersicum]
gene8618	6.49063e-63	-1.09867	down	E3 ubiquitin-protein ligase ATL6-like [Solanum lycopersicum]
gene18429	1.13805e-11	-1.09747	down	uncharacterized protein LOC101254505 [Solanum lycopersicum]
gene6982	6.57705e-07	-1.09605	down	uncharacterized protein LOC101259315 [Solanum lycopersicum]
gene16709	5.52078e-06	-1.09575	down	dCTP pyrophosphatase 1-like [Solanum lycopersicum]
gene2738	2.50088e-14	-1.09553	down	transcription factor bHLH149 [Solanum lycopersicum]
gene4868	0.0019151	-1.09457	down	probable purine permease 9 [Solanum lycopersicum]
gene18834	1.05682e-07	-1.09348	down	probable galacturonosyltransferase 12 [Solanum lycopersicum]
gene4433	2.2951e-47	-1.09168	down	CASP-like protein 5C3 [Solanum lycopersicum]
gene5642	4.59721e-26	-1.08995	down	15-cis-phytoene desaturase, chloroplastic/chromoplastic [Solanum lycopersicum]
gene11680	5.76674e-123	-1.08888	down	C2H2-type zinc finger protein [Solanum lycopersicum]
gene17060	3.15833e-14	-1.08801	down	uncharacterized protein LOC104648148 [Solanum lycopersicum]
gene13914	5.39111e-45	-1.08738	down	L-type lectin-domain containing receptor kinase S.4-like [Solanum lycopersicum]
gene5537	2.06608e-122	-1.08688	down	3-hydroxy-3-methylglutaryl-coenzyme A reductase 1 [Solanum lycopersicum]
gene7653	3.61102e-25	-1.08658	down	uncharacterized protein LOC101263088 [Solanum lycopersicum]
gene1452	1.88398e-10	-1.08497	down	uncharacterized protein LOC101244523 [Solanum lycopersicum]
gene9117	1.72389e-10	-1.08475	down	mitogen-activated protein kinase kinase kinase YODA-like [Solanum lycopersicum]
gene5499	7.75085e-05	-1.08343	down	pentatricopeptide repeat-containing protein At3g57430, chloroplastic [Solanum lycopersicum]
gene12370	7.84028e-88	-1.08287	down	protein kinase 2B, chloroplastic-like [Solanum lycopersicum]
gene27346	7.21409e-27	-1.08062	down	probable CCR4-associated factor 1 homolog 11 [Solanum lycopersicum]
gene20675	0.00357573	-1.08053	down	abscisic acid receptor PYR1-like [Solanum lycopersicum]
gene18321	1.15048e-13	-1.07903	down	glutaredoxin-C9-like [Solanum lycopersicum]
gene22613	2.46635e-36	-1.07805	down	IAA3 protein [Solanum lycopersicum]
gene27955	2.18064e-49	-1.07758	down	beta-galactosidase [Solanum lycopersicum]
gene3681	4.98186e-27	-1.07727	down	probable BOI-related E3 ubiquitin-protein ligase 3 [Solanum lycopersicum]
gene470	9.21478e-05	-1.07696	down	uncharacterized protein LOC101261845 [Solanum lycopersicum]
Solanum_lycopersicum_newGene_979	1.96849e-05	-1.07694	down	GDSL esterase/lipase EXL3-like [Solanum lycopersicum]
Solanum_lycopersicum_newGene_412	3.92116e-15	-1.07613	down	uncharacterized protein LOC102589989 [Solanum tuberosum]
gene21557	1.53323e-67	-1.07452	down	uncharacterized protein LOC101249675 [Solanum lycopersicum]
gene3708	0.00601118	-1.07383	down	serine/threonine-protein kinase HT1 isoform X1 [Solanum lycopersicum]
gene4392	0.000175416	-1.07119	down	mitogen-activated protein kinase kinase kinase 1-like [Solanum lycopersicum]
Solanum_lycopersicum_newGene_2334	3.86643e-08	-1.06991	down	uncharacterized protein LOC104116724 [Nicotiana tomentosiformis]
gene11767	2.21953e-10	-1.06662	down	thioredoxin-like 4, chloroplastic [Solanum lycopersicum]
gene3415	3.67515e-05	-1.06643	down	cyclin-dependent kinase inhibitor 7 [Solanum lycopersicum]
gene6774	1.63548e-114	-1.06589	down	uncharacterized protein LOC101245729 [Solanum lycopersicum]
gene15026	1.97715e-05	-1.06554	down	arogenate dehydrogenase 1, chloroplastic-like [Solanum lycopersicum]
gene13799	6.60843e-12	-1.06553	down	uncharacterized protein LOC101247024 [Solanum lycopersicum]
gene13774	3.81671e-10	-1.06445	down	2-hydroxyisoflavanone dehydratase-like [Solanum lycopersicum]
gene11706	5.30738e-14	-1.06425	down	isoflavone 2&apos;-hydroxylase-like [Solanum lycopersicum]
gene24615	3.09841e-11	-1.06379	down	F-box protein At2g16365-like [Solanum lycopersicum]
gene19738	1.00657e-172	-1.05979	down	uncharacterized protein LOC101261347 [Solanum lycopersicum]
gene988	1.37919e-05	-1.05887	down	transcription factor bHLH95-like [Solanum lycopersicum]
gene17982	4.9787e-07	-1.05809	down	N-acetyl-D-glucosamine kinase [Solanum lycopersicum]
gene1844	3.31631e-11	-1.05747	down	RING-H2 finger protein ATL34-like [Solanum lycopersicum]
gene18615	3.70709e-06	-1.05744	down	gibberellin 2-oxidase [Solanum lycopersicum]
gene1224	3.00367e-112	-1.05733	down	RING-H2 finger protein ATL2-like [Solanum lycopersicum]
gene20246	3.08731e-05	-1.05706	down	F-box only protein 13 [Solanum lycopersicum]
gene3550	3.11317e-46	-1.05267	down	cysteine proteinase RD19a [Solanum lycopersicum]
Solanum_lycopersicum_newGene_685	3.04489e-05	-1.0494	down	uncharacterized protein LOC104644920 [Solanum lycopersicum]
gene2598	5.60075e-05	-1.0492	down	probable linoleate 9S-lipoxygenase 5 [Solanum lycopersicum]
gene30198	1.44155e-60	-1.04813	down	protein EXORDIUM-like [Solanum lycopersicum]
gene5788	4.7089e-14	-1.04731	down	uncharacterized protein LOC101264778 [Solanum lycopersicum]
gene17954	2.72926e-185	-1.04331	down	zeatin O-xylosyltransferase-like [Solanum lycopersicum]
gene12191	1.0916e-38	-1.04216	down	uncharacterized protein LOC101248673 [Solanum lycopersicum]
gene1421	0.0059788	-1.03981	down	probable pectinesterase 53 [Solanum lycopersicum]
gene1551	1.53686e-159	-1.03731	down	uncharacterized protein LOC101268511 [Solanum lycopersicum]
gene6225	1.53271e-37	-1.03541	down	putative endo-1,3(4)-beta-glucanase 2 isoform X1 [Solanum lycopersicum]
gene19989	9.40793e-10	-1.03479	down	homeobox protein Wariai-like [Solanum lycopersicum]
gene1168	2.29914e-152	-1.0322	down	COBRA-like protein 7 [Solanum lycopersicum]
gene3306	3.83294e-07	-1.03214	down	transcription factor bHLH113-like [Solanum lycopersicum]
gene8237	0.000285456	-1.02946	down	wound/stress protein precursor [Solanum lycopersicum]
gene5743	4.67445e-15	-1.02888	down	probable leucine-rich repeat receptor-like protein kinase At1g35710 [Solanum lycopersicum]
gene3895	2.75213e-18	-1.02794	down	transmembrane protein 53 [Solanum lycopersicum]
gene6347	0.00881636	-1.02688	down	uncharacterized protein LOC104645687 [Solanum lycopersicum]
gene10284	0.000633527	-1.02382	down	G-type lectin S-receptor-like serine/threonine-protein kinase At5g35370 [Solanum lycopersicum]
gene4484	6.6836e-08	-1.02374	down	uncharacterized protein LOC101249885 [Solanum lycopersicum]
gene25656	3.90271e-47	-1.02276	down	steroid 5-alpha-reductase DET2 [Solanum lycopersicum]
gene26011	3.34479e-05	-1.02147	down	psbP domain-containing protein 7, chloroplastic isoform X1 [Solanum lycopersicum]
gene3455	0.00915012	-1.02082	down	cytochrome P450 CYP74C4 [Solanum lycopersicum]
gene29760	4.50979e-25	-1.02065	down	Hop-interacting protein THI032 [Solanum lycopersicum]
gene9536	1.23874e-09	-1.02048	down	formin-like protein 20 [Solanum lycopersicum]
gene6565	5.57504e-39	-1.01997	down	uncharacterized protein LOC101260885 isoform X1 [Solanum lycopersicum]
gene11457	2.06093e-48	-1.01922	down	protein EXORDIUM-like [Solanum lycopersicum]
gene12891	5.23008e-112	-1.01747	down	uncharacterized protein LOC101268683 [Solanum lycopersicum]
gene18684	5.52888e-62	-1.01719	down	protein LIGHT-DEPENDENT SHORT HYPOCOTYLS 10-like isoform X2 [Solanum lycopersicum]
gene18948	0.000864689	-1.01506	down	pirin-like protein At1g50590 [Solanum lycopersicum]
gene25705	0.000623275	-1.01412	down	WD repeat-containing protein RUP2-like [Solanum lycopersicum]
gene22280	1.43477e-128	-1.01098	down	U-box domain-containing protein 9 [Solanum lycopersicum]
gene3457	1.60151e-18	-1.0073	down	cold-regulated 413 plasma membrane protein 1 [Solanum lycopersicum]
gene17941	0.0088233	-1.00499	down	probable pectinesterase 8 [Solanum lycopersicum]
gene19965	0.000768809	-1.00268	down	spe4 protein [Solanum lycopersicum]
gene16564	1.50205e-75	1.00137	up	serine/arginine-rich splicing factor SR45a [Solanum lycopersicum]
gene12776	0.00194832	1.00388	up	wall-associated receptor kinase-like 15 [Solanum lycopersicum]
Solanum_lycopersicum_newGene_2647	0.000107719	1.00407	up	cysteine-rich and transmembrane domain-containing protein A [Nicotiana sylvestris]
gene23256	1.56103e-126	1.00664	up	salicylate carboxymethyltransferase-like [Solanum lycopersicum]
gene27355	2.8935e-06	1.00897	up	protein YLS9-like [Solanum lycopersicum]
gene17804	1.87892e-06	1.00907	up	auxin-binding protein ABP19a-like [Solanum lycopersicum]
gene9458	9.78518e-24	1.00918	up	uncharacterized protein LOC101253763 [Solanum lycopersicum]
gene30172	3.73459e-08	1.01107	up	ATP synthase subunit a, partial [Solanum lycopersicum]
gene18149	1.34346e-16	1.01312	up	condensin complex subunit 2 [Solanum lycopersicum]
gene8509	0.00106154	1.01368	up	uncharacterized protein LOC101267981 [Solanum lycopersicum]
gene27114	0.00125345	1.01422	up	ABC transporter G family member 15-like [Solanum lycopersicum]
gene26201	9.8018e-50	1.01515	up	aspartic proteinase PCS1 [Solanum lycopersicum]
gene9165	0.00284336	1.01572	up	protein kish-like isoform X1 [Solanum lycopersicum]
gene26914	9.40495e-07	1.01604	up	endo-1,4-beta-D-glucanase precursor [Solanum lycopersicum]
gene6147	2.39564e-17	1.01613	up	uncharacterized protein LOC101260290 [Solanum lycopersicum]
gene11597	6.20987e-39	1.0167	up	receptor-like protein kinase HSL1 [Solanum lycopersicum]
gene9736	3.43584e-33	1.01794	up	protein NSP-INTERACTING KINASE 2 [Solanum lycopersicum]
gene4565	0.00953203	1.01987	up	uncharacterized protein LOC101257136 [Solanum lycopersicum]
gene10227	6.59153e-06	1.02034	up	uncharacterized protein LOC101259429 [Solanum lycopersicum]
gene20705	2.28884e-09	1.0229	up	UMP-CMP kinase 3 [Solanum lycopersicum]
gene2350	1.31835e-06	1.02345	up	CO(2)-response secreted protease-like [Solanum lycopersicum]
Solanum_lycopersicum_newGene_64	3.81278e-09	1.02433	up	putative polyprotein [Nicotiana tabacum]
gene15959	2.04058e-05	1.02854	up	UDP-glucose 6-dehydrogenase 5-like [Solanum lycopersicum]
gene17196	3.62161e-14	1.0298	up	pentatricopeptide repeat-containing protein At3g14730 isoform X1 [Solanum lycopersicum]
gene6737	2.3135e-08	1.03029	up	flotillin-like protein 6 [Solanum lycopersicum]
gene21256	3.79592e-06	1.03076	up	zinc finger HIT domain-containing protein 2 [Solanum lycopersicum]
gene6324	2.6128e-41	1.0322	up	heat shock factor protein HSF24 [Solanum lycopersicum]
gene25266	1.59777e-25	1.033	up	ABC transporter F family member 4-like [Solanum lycopersicum]
gene1164	3.63e-42	1.03358	up	uncharacterized protein LOC101268027 [Solanum lycopersicum]
gene17924	1.75428e-06	1.03705	up	uncharacterized protein LOC101259763 [Solanum lycopersicum]
gene11643	1.92637e-23	1.03795	up	kinesin-related protein 11 [Solanum lycopersicum]
gene1262	0.00262376	1.03886	up	WAT1-related protein At3g30340-like [Solanum lycopersicum]
gene15300	2.10298e-19	1.04327	up	auxin efflux facilitator SlPIN6 [Solanum lycopersicum]
gene11035	1.22307e-06	1.04389	up	uncharacterized serine-rich protein C215.13 [Solanum lycopersicum]
gene22403	1.20194e-05	1.04649	up	BTB/POZ domain-containing protein At5g48800 [Solanum lycopersicum]
gene11405	1.58462e-14	1.04817	up	probable trehalose-phosphate phosphatase J [Solanum lycopersicum]
gene155	2.81764e-128	1.04909	up	lipoxygenase [Solanum lycopersicum]
gene24911	9.00938e-05	1.05192	up	18.0 kDa class I heat shock protein-like [Solanum lycopersicum]
gene22589	2.20367e-46	1.0534	up	BI1-like protein [Solanum lycopersicum]
gene27527	5.84674e-115	1.05498	up	lysosomal beta glucosidase isoform X1 [Solanum lycopersicum]
gene21436	5.29954e-71	1.05623	up	uncharacterized protein LOC101252623 [Solanum lycopersicum]
gene8440	4.43067e-19	1.05657	up	proteinase inhibitor type-2 P303.51-like [Solanum lycopersicum]
gene16189	6.56419e-45	1.05939	up	high mobility group nucleosome-binding domain-containing protein 5-like [Solanum lycopersicum]
Solanum_lycopersicum_newGene_462	0.00558418	1.06398	up	uncharacterized protein LOC101244681 [Solanum lycopersicum]
gene21754	1.04944e-30	1.06561	up	kinesin-like protein KIF22 [Solanum lycopersicum]
gene20229	1.20053e-52	1.0719	up	acyl-protein thioesterase 1 homolog 1-like [Solanum lycopersicum]
gene5782	0.000507635	1.07326	up	uncharacterized protein LOC104645741 [Solanum lycopersicum]
gene12575	0.000208553	1.07447	up	zinc finger protein JAGGED isoform X1 [Solanum lycopersicum]
gene22902	1.50072e-19	1.07497	up	phosphatidylinositol/phosphatidylcholine transfer protein SFH4 [Solanum lycopersicum]
gene24823	0.00157148	1.07588	up	uncharacterized protein LOC101263359 [Solanum lycopersicum]
Solanum_lycopersicum_newGene_1378	4.36475e-05	1.07775	up	uncharacterized protein LOC102601350 [Solanum tuberosum]
gene3627	9.30966e-55	1.07821	up	uncharacterized protein LOC101257023 [Solanum lycopersicum]
gene21171	1.12191e-66	1.07906	up	high mobility group B protein 6-like [Solanum lycopersicum]
gene4677	2.07458e-29	1.07926	up	uncharacterized protein PHLOEM PROTEIN 2-LIKE A4 [Solanum lycopersicum]
gene25106	1.10527e-05	1.08133	up	cytokinin oxidase/dehydrogenase-like 7 precursor [Solanum lycopersicum]
gene11787	6.20458e-16	1.08205	up	B3 domain-containing protein At5g42700 [Solanum lycopersicum]
gene19937	0.00604843	1.08338	up	uncharacterized protein LOC101267914 [Solanum lycopersicum]
gene21908	4.07011e-05	1.08559	up	polygalacturonase inhibitor [Solanum lycopersicum]
gene8227	0.00408994	1.08668	up	transcription factor DIVARICATA-like [Solanum lycopersicum]
gene28716	1.82613e-13	1.09144	up	putative phospholipid-transporting ATPase 4 isoform X1 [Solanum lycopersicum]
gene26379	5.58985e-07	1.09146	up	LAX3 protein [Solanum lycopersicum]
gene16541	6.74101e-05	1.0917	up	ras-related protein Rab11A [Solanum lycopersicum]
Solanum_lycopersicum_newGene_38	0.000831294	1.09265	up	CLAVATA3/ESR (CLE)-related protein 25-like [Nicotiana tomentosiformis]
gene12740	2.24925e-83	1.09275	up	MADS-box transcription factor MADS-rin [Solanum lycopersicum]
gene27871	4.66895e-29	1.09347	up	uncharacterized protein LOC101262597 [Solanum lycopersicum]
gene27849	2.48255e-09	1.09388	up	transcription factor LUX [Solanum lycopersicum]
Solanum_lycopersicum_newGene_904	5.4908e-10	1.09572	up	uncharacterized protein LOC104234421, partial [Nicotiana sylvestris]
gene22970	1.29492e-14	1.09771	up	early light-induced protein 1, chloroplastic isoform X1 [Solanum lycopersicum]
gene5758	1.85089e-57	1.10254	up	3-epi-6-deoxocathasterone 23-monooxygenase [Solanum lycopersicum]
gene15655	5.45739e-08	1.10396	up	uncharacterized protein LOC101249465 [Solanum lycopersicum]
Solanum_lycopersicum_newGene_438	5.32877e-07	1.10452	up	probable salt tolerance-like protein At1g78600-like isoform X1 [Solanum tuberosum]
gene27782	1.1443e-05	1.10527	up	putative late blight resistance protein homolog R1B-14 [Solanum lycopersicum]
gene27099	3.2025e-65	1.10654	up	ubiquitin-conjugating enzyme E2 20 [Solanum lycopersicum]
gene25822	0.00024994	1.10671	up	uncharacterized protein LOC101258323 [Solanum lycopersicum]
Solanum_lycopersicum_newGene_2354	2.57734e-08	1.10967	up	uncharacterized protein LOC104649329 [Solanum lycopersicum]
Solanum_lycopersicum_newGene_1323	3.00013e-07	1.11214	up	hypothetical protein SDM1_29t00005 [Solanum demissum]
gene959	4.20339e-17	1.11628	up	universal stress protein A-like protein isoform X1 [Solanum lycopersicum]
gene125	1.58103e-08	1.11685	up	inactive protein RESTRICTED TEV MOVEMENT 1-like [Solanum lycopersicum]
gene20676	2.15409e-233	1.12066	up	acetylornithine deacetylase [Solanum lycopersicum]
Solanum_lycopersicum_newGene_2204	1.07919e-13	1.12108	up	putative pentatricopeptide repeat-containing protein At1g10330 [Solanum lycopersicum]
gene4895	6.64233e-05	1.12147	up	ABC transporter B family member 9-like [Solanum lycopersicum]
gene22057	1.56347e-14	1.12185	up	transcription factor bHLH61-like isoform X1 [Solanum lycopersicum]
gene27685	1.11939e-64	1.12761	up	NEP1-interacting protein-like 1 [Solanum lycopersicum]
gene16063	9.11442e-06	1.128	up	uncharacterized protein LOC101260442 [Solanum lycopersicum]
gene11508	8.5003e-90	1.13285	up	uncharacterized protein LOC101247909 [Solanum lycopersicum]
gene12075	6.96794e-17	1.13725	up	prolyl endopeptidase-like [Solanum lycopersicum]
gene3185	1.36731e-17	1.14168	up	fatty acid amide hydrolase-like isoform X1 [Solanum lycopersicum]
gene10635	4.91423e-14	1.14459	up	squamosa promoter-binding-like protein 3 [Solanum lycopersicum]
gene22687	0.00158085	1.14535	up	peroxidase 44-like [Solanum lycopersicum]
gene13964	7.02763e-218	1.14542	up	chalcone synthase 2 [Solanum lycopersicum]
gene9559	0.00583599	1.14572	up	peroxisomal (S)-2-hydroxy-acid oxidase GLO4 isoform X1 [Solanum lycopersicum]
gene13725	8.17895e-05	1.14828	up	ethylene-responsive factor 1 [Solanum lycopersicum]
gene29201	0.000469373	1.15054	up	ethylene-responsive transcription factor ERF110-like isoform X1 [Solanum lycopersicum]
gene19336	1.62667e-07	1.15254	up	uncharacterized protein LOC101258390 [Solanum lycopersicum]
gene27112	1.36069e-05	1.15582	up	uncharacterized protein LOC101258129 isoform X1 [Solanum lycopersicum]
Solanum_lycopersicum_newGene_2773	1.36132e-05	1.15637	up	uncharacterized protein LOC102580349 [Solanum tuberosum]
gene19589	8.42589e-08	1.15823	up	potassium channel KAT3 [Solanum lycopersicum]
gene18271	1.74615e-11	1.16296	up	disease resistance RPP13-like protein 4 [Solanum lycopersicum]
gene7883	0.00195908	1.16312	up	protein YLS9 [Solanum lycopersicum]
gene5689	9.92378e-82	1.16394	up	naringenin,2-oxoglutarate 3-dioxygenase [Solanum lycopersicum]
gene18460	0.00015505	1.16456	up	uncharacterized protein LOC104648382 [Solanum lycopersicum]
gene28750	3.47055e-06	1.16724	up	uncharacterized protein LOC101247701 [Solanum lycopersicum]
gene4934	8.12548e-05	1.16739	up	uncharacterized protein LOC101259110 [Solanum lycopersicum]
gene7296	0.00121563	1.16762	up	uncharacterized protein LOC101256848 [Solanum lycopersicum]
gene10036	6.11776e-17	1.16908	up	1-aminocyclopropane-1-carboxylate oxidase homolog 1 [Solanum lycopersicum]
gene10035	9.53702e-09	1.17075	up	1-aminocyclopropane-1-carboxylate oxidase homolog 1-like [Solanum lycopersicum]
gene15352	3.02206e-11	1.17087	up	uncharacterized protein LOC101261721 [Solanum lycopersicum]
gene13902	2.11687e-22	1.17182	up	protein DA1-related 2 isoform X1 [Solanum lycopersicum]
gene8592	7.30624e-07	1.17545	up	uncharacterized protein LOC101247804 [Solanum lycopersicum]
gene19258	1.94306e-07	1.17763	up	uncharacterized protein LOC101248596 [Solanum lycopersicum]
Solanum_lycopersicum_newGene_1462	1.28533e-21	1.17806	up	heat shock cognate 70 kDa protein-like isoform 2 [Cucumis sativus]
gene14024	2.43095e-58	1.18175	up	scarecrow-like protein 13 [Solanum lycopersicum]
gene9896	8.16121e-10	1.18991	up	serine/threonine-protein kinase BRI1-like 2 [Solanum lycopersicum]
gene12476	1.09115e-07	1.19237	up	G-type lectin S-receptor-like serine/threonine-protein kinase At4g27290 [Solanum lycopersicum]
gene19500	7.72689e-55	1.19255	up	transcription factor bHLH113 [Solanum lycopersicum]
gene6705	1.99905e-17	1.19887	up	uncharacterized protein LOC101252956 [Solanum lycopersicum]
gene20043	3.00277e-34	1.2021	up	glutaredoxin-C6-like [Solanum lycopersicum]
gene22828	4.61693e-61	1.20252	up	caffeoylshikimate esterase isoform X1 [Solanum lycopersicum]
gene19423	1.35195e-05	1.20386	up	ethylene-responsive transcription factor ERF061-like [Solanum lycopersicum]
gene12552	2.33378e-31	1.20908	up	zinc finger protein 6 [Solanum lycopersicum]
gene17106	0.00278082	1.21082	up	uncharacterized protein LOC101259167 [Solanum lycopersicum]
gene5281	8.13903e-100	1.21423	up	suberization-associated anionic peroxidase 1 [Solanum lycopersicum]
gene10240	1.21854e-36	1.21435	up	golgin subfamily A member 6-like protein 22 [Solanum lycopersicum]
Solanum_lycopersicum_newGene_1475	1.39059e-33	1.21509	up	protein TRANSPORT INHIBITOR RESPONSE 1-like [Nicotiana sylvestris]
gene22924	2.17347e-05	1.21551	up	uncharacterized protein LOC101250447 [Solanum lycopersicum]
gene27265	0.00218793	1.2169	up	uncharacterized protein LOC104644768 [Solanum lycopersicum]
gene4867	6.87694e-06	1.21908	up	probable purine permease 9 isoform X1 [Solanum lycopersicum]
gene23582	0.00217384	1.22162	up	uncharacterized protein LOC101267356 [Solanum lycopersicum]
Solanum_lycopersicum_newGene_1724	1.16118e-25	1.22163	up	uncharacterized protein LOC104113218 [Nicotiana tomentosiformis]
gene14026	3.49696e-18	1.22256	up	CASP-like protein 2B1 [Solanum lycopersicum]
gene5187	9.1542e-05	1.22358	up	putative serine/threonine-protein kinase isoform X1 [Solanum lycopersicum]
gene9490	1.61455e-12	1.22637	up	inorganic pyrophosphatase 1-like [Solanum lycopersicum]
gene2131	1.05231e-09	1.22651	up	myb-related protein Zm38-like [Solanum lycopersicum]
gene20054	0.000114728	1.23276	up	zeaxanthin epoxidase, chloroplastic-like [Solanum lycopersicum]
gene14439	1.7219e-06	1.23545	up	uncharacterized protein LOC104647773 [Solanum lycopersicum]
gene17147	8.3146e-05	1.23609	up	transcription factor MYB82 [Solanum lycopersicum]
gene2785	0.000273391	1.23793	up	myosin-11 [Solanum lycopersicum]
gene18830	3.62321e-13	1.23984	up	21.7 kDa class VI heat shock protein [Solanum lycopersicum]
gene25326	0.00195622	1.24179	up	probable F-box protein At1g60180 [Solanum lycopersicum]
gene29687	1.39242e-08	1.24196	up	vacuolar invertase inhibitor [Solanum lycopersicum]
gene19121	1.03714e-10	1.24316	up	probable transcription factor KAN2 isoform X1 [Solanum lycopersicum]
gene11681	3.09141e-11	1.24373	up	LOB domain-containing protein 38-like [Solanum lycopersicum]
gene11355	3.30832e-07	1.24454	up	uncharacterized protein LOC101263206 [Solanum lycopersicum]
gene6178	1.23422e-12	1.24507	up	truncated transcription factor CAULIFLOWER A [Solanum lycopersicum]
gene15081	2.82309e-11	1.24883	up	vinorine synthase-like [Solanum lycopersicum]
gene15507	0.00225884	1.25341	up	eukaryotic initiation factor 4A-8 isoform X1 [Solanum lycopersicum]
gene16549	8.87786e-135	1.25386	up	17.8 kDa class I heat shock protein-like [Solanum lycopersicum]
gene4955	0.00407915	1.25537	up	transcription repressor OFP5 [Solanum lycopersicum]
gene140	1.53968e-32	1.25544	up	extensin-like protein precursor [Solanum lycopersicum]
gene6549	4.92476e-07	1.25603	up	transcription factor SPATULA isoform X1 [Solanum lycopersicum]
gene16070	0.00358519	1.26308	up	short-chain dehydrogenase TIC 32, chloroplastic-like [Solanum lycopersicum]
gene503	1.77954e-14	1.26474	up	protein TWIN LOV 1-like isoform X1 [Solanum lycopersicum]
gene6470	7.35283e-07	1.27272	up	calcium-transporting ATPase 2, plasma membrane-type-like isoform X1 [Solanum lycopersicum]
gene8862	4.45453e-234	1.27662	up	alpha-1,4-glucan-protein synthase [UDP-forming] 2-like [Solanum lycopersicum]
gene246	0.000257036	1.27864	up	transcription repressor OFP6 [Solanum lycopersicum]
gene27896	0.000257074	1.27916	up	uncharacterized protein LOC101253755 [Solanum lycopersicum]
gene26513	6.40611e-145	1.28031	up	heat shock protein 70 [Solanum lycopersicum]
gene14956	0.000876155	1.2874	up	uncharacterized protein At4g08330, chloroplastic-like [Solanum lycopersicum]
gene14313	3.25767e-23	1.28745	up	probable receptor-like protein kinase At5g47070 isoform X1 [Solanum lycopersicum]
gene2018	6.3625e-85	1.2892	up	uncharacterized protein LOC101251327 [Solanum lycopersicum]
gene2214	5.64753e-19	1.29205	up	plant cell wall protein SlTFR88 [Solanum lycopersicum]
gene9824	5.42418e-30	1.29456	up	MLP-like protein 43 [Solanum lycopersicum]
gene20079	4.517e-76	1.29484	up	LOW QUALITY PROTEIN: homeobox protein ATH1 [Solanum lycopersicum]
gene17011	4.08528e-05	1.30096	up	uncharacterized protein LOC101265142 [Solanum lycopersicum]
gene28220	9.99008e-25	1.30099	up	uncharacterized protein LOC101256850 [Solanum lycopersicum]
gene16515	3.50591e-299	1.30279	up	metallothionein-like protein type 2 [Solanum lycopersicum]
gene11934	0.000687012	1.30482	up	uncharacterized protein LOC101245645 [Solanum lycopersicum]
Solanum_lycopersicum_newGene_2570	2.63454e-25	1.30655	up	uncharacterized protein LOC102605937 [Solanum tuberosum]
gene12148	3.86051e-05	1.31133	up	putative DNA-binding protein ESCAROLA isoform X1 [Solanum lycopersicum]
gene17016	3.93803e-06	1.31385	up	CONSTANS-like protein [Solanum lycopersicum]
gene15404	1.59019e-08	1.31776	up	uncharacterized protein LOC101245665 [Solanum lycopersicum]
gene14408	0.000573042	1.31908	up	EPIDERMAL PATTERNING FACTOR-like protein 6 [Solanum lycopersicum]
gene9849	1.06853e-12	1.32054	up	uncharacterized protein LOC104646728 [Solanum lycopersicum]
gene10195	1.79572e-26	1.32074	up	15.7 kDa heat shock protein, peroxisomal [Solanum lycopersicum]
Solanum_lycopersicum_newGene_549	9.56708e-39	1.32125	up	DNA mismatch repair protein MLH3 isoform X2 [Solanum lycopersicum]
gene27647	6.35099e-06	1.32163	up	uncharacterized protein LOC101257533 [Solanum lycopersicum]
Solanum_lycopersicum_newGene_2689	6.5696e-05	1.32519	up	proteinase inhibitor type-2 TR8-like [Solanum lycopersicum]
gene2593	1.78585e-36	1.32918	up	lipoxygenase [Solanum lycopersicum]
gene29571	7.23552e-07	1.32935	up	uncharacterized protein LOC104645214 isoform X1 [Solanum lycopersicum]
Solanum_lycopersicum_newGene_433	0.00170303	1.33472	up	oligopeptide transporter 7-like [Solanum tuberosum]
gene23871	5.14613e-64	1.33688	up	squamosa promoter-binding protein 1-like [Solanum lycopersicum]
gene2558	0.000196359	1.33848	up	coleoptile phototropism protein 1-like [Solanum lycopersicum]
gene24978	6.28988e-35	1.34014	up	jacalin-related lectin 3 isoform X2 [Solanum lycopersicum]
gene1618	0.000287627	1.34592	up	F-box/kelch-repeat protein SKIP25-like [Solanum lycopersicum]
gene2568	1.43688e-14	1.34662	up	cyclin-P3-1 isoform X1 [Solanum lycopersicum]
gene24845	1.16169e-25	1.35061	up	transcription repressor OFP1 [Solanum lycopersicum]
gene4300	4.12159e-10	1.35175	up	anthocyanidin 3-O-glucosyltransferase 5-like [Solanum lycopersicum]
gene11328	1.04982e-168	1.35324	up	dynamin-related protein 4C [Solanum lycopersicum]
Solanum_lycopersicum_newGene_1483	0.0010895	1.35944	up	Polyprotein, putative [Solanum demissum]
gene24988	2.24513e-156	1.36071	up	squamosa promoter-binding-like protein 9 [Solanum lycopersicum]
gene3835	0.000254638	1.36712	up	uncharacterized protein LOC101256635 [Solanum lycopersicum]
gene2095	5.27513e-18	1.37133	up	MADS-box transcription factor 6 isoform X1 [Solanum lycopersicum]
gene5127	3.03046e-149	1.37702	up	squamosa promoter-binding protein 1 isoform X2 [Solanum lycopersicum]
gene7348	0.00123466	1.37932	up	cytochrome c oxidase subunit 6a, mitochondrial-like [Solanum lycopersicum]
gene2746	1.4258e-11	1.37936	up	uncharacterized protein LOC101254641 [Solanum lycopersicum]
gene14160	6.75957e-10	1.38135	up	probable pectate lyase 5 [Solanum lycopersicum]
gene8651	0.00250001	1.38182	up	uncharacterized protein LOC101256758 [Solanum lycopersicum]
gene18186	5.89193e-21	1.38211	up	DNA repair protein RAD16-like [Solanum lycopersicum]
Solanum_lycopersicum_newGene_2613	0.00011923	1.38292	up	hypothetical protein LYC_68t000011 [Solanum lycopersicum]
gene14525	1.22251e-50	1.38445	up	glutaredoxin-C13-like [Solanum lycopersicum]
gene12353	0.00182135	1.38755	up	protein NRT1/ PTR FAMILY 4.6-like [Solanum lycopersicum]
Solanum_lycopersicum_newGene_2868	1.16642e-167	1.40205	up	calcium-dependent protein kinase [Solanum tuberosum]
gene4399	2.585e-05	1.40242	up	aspartic proteinase PCS1-like [Solanum lycopersicum]
gene18266	3.04067e-18	1.40667	up	scarecrow-like protein 32 [Solanum lycopersicum]
gene16193	2.37738e-274	1.4084	up	uncharacterized protein LOC101260734 [Solanum lycopersicum]
gene8342	3.16933e-30	1.4086	up	NAC transcription factor 29 [Solanum lycopersicum]
gene7051	1.10001e-42	1.40922	up	oxalate--CoA ligase-like [Solanum lycopersicum]
Solanum_lycopersicum_newGene_436	0.00032266	1.41014	up	uncharacterized protein LOC102597212 [Solanum tuberosum]
gene13783	8.33251e-85	1.41486	up	systemin isoform X1 [Solanum lycopersicum]
gene14565	3.78501e-20	1.42601	up	aspartic proteinase Asp1 isoform X1 [Solanum lycopersicum]
gene4138	9.48858e-257	1.42756	up	1-aminocyclopropane-1-carboxylate oxidase [Solanum lycopersicum]
gene11841	1.36344e-06	1.43014	up	uncharacterized protein LOC101245158 isoform X1 [Solanum lycopersicum]
gene25832	4.67707e-123	1.43181	up	apoptosis-inducing factor homolog A-like [Solanum lycopersicum]
gene12559	0.000404018	1.43309	up	uncharacterized protein LOC101244872 isoform X1 [Solanum lycopersicum]
gene16868	8.23081e-06	1.43897	up	chitotriosidase-1 [Solanum lycopersicum]
gene9356	3.03543e-144	1.441	up	probable pyridoxal biosynthesis protein PDX1.2 [Solanum lycopersicum]
gene11942	3.38004e-15	1.4418	up	omega-hydroxypalmitate O-feruloyl transferase [Solanum lycopersicum]
Solanum_lycopersicum_newGene_2927	2.60744e-05	1.44512	up	transmembrane 9 superfamily member 4-like [Solanum tuberosum]
gene22889	7.37868e-19	1.45513	up	hexose transporter [Solanum lycopersicum]
gene28751	1.8801e-16	1.45613	up	uncharacterized protein LOC101247111 [Solanum lycopersicum]
gene9595	3.70569e-59	1.46024	up	17.4 kDa class III heat shock protein [Solanum lycopersicum]
Solanum_lycopersicum_newGene_2619	3.72662e-23	1.46328	up	uncharacterized protein LOC101267491 [Solanum lycopersicum]
gene27047	0.00127931	1.46348	up	blue copper protein-like [Solanum lycopersicum]
gene25570	8.72171e-17	1.46437	up	uncharacterized protein LOC101256236 isoform X1 [Solanum lycopersicum]
gene6554	2.48732e-11	1.46519	up	nuclear pore complex protein Nup98-Nup96-like isoform X1 [Solanum lycopersicum]
gene17678	0.000249573	1.46874	up	GATA transcription factor 21 [Solanum lycopersicum]
gene1888	3.73802e-06	1.47736	up	flotillin-like protein 6 [Solanum lycopersicum]
gene12467	3.73841e-06	1.47805	up	uncharacterized protein At1g66480-like [Solanum lycopersicum]
gene196	3.23254e-50	1.4803	up	nuclear transcription factor Y subunit A-10 [Solanum lycopersicum]
gene6744	9.8285e-30	1.48071	up	WAT1-related protein At2g39510 [Solanum lycopersicum]
gene7173	8.19191e-60	1.48347	up	uncharacterized protein LOC101258828 isoform X1 [Solanum lycopersicum]
gene20696	9.54315e-31	1.48508	up	inositol-1,4,5-triphosphate-5-phosphatase [Solanum lycopersicum]
gene6159	1.87279e-10	1.49658	up	TCP transcription factor 5 [Solanum lycopersicum]
gene6888	8.12917e-05	1.49754	up	uncharacterized protein LOC101253357 [Solanum lycopersicum]
gene27460	5.59424e-35	1.50414	up	glutaredoxin-C6-like [Solanum lycopersicum]
gene24760	6.7022e-15	1.51339	up	endochitinase 4 [Solanum lycopersicum]
gene21518	8.23196e-06	1.51535	up	uncharacterized protein LOC101257997 [Solanum lycopersicum]
gene27723	1.05834e-89	1.51697	up	acetyl-CoA-benzylalcohol acetyltransferase-like [Solanum lycopersicum]
gene10206	4.95423e-109	1.51927	up	universal stress protein A-like protein [Solanum lycopersicum]
gene30226	4.53411e-09	1.53248	up	probable acetyltransferase NATA1-like [Solanum lycopersicum]
gene8898	1.051e-29	1.53622	up	flavonoid 3&apos;-monooxygenase [Solanum lycopersicum]
gene16420	2.06148e-05	1.54156	up	protein ENHANCED DISEASE RESISTANCE 2-like [Solanum lycopersicum]
gene17133	4.1959e-21	1.54165	up	36.4 kDa proline-rich protein-like [Solanum lycopersicum]
gene18686	1.53342e-19	1.54619	up	epidermis-specific secreted glycoprotein EP1-like [Solanum lycopersicum]
gene9359	9.79269e-33	1.55122	up	uncharacterized protein LOC101251365 [Solanum lycopersicum]
gene13060	0.000364066	1.55374	up	uncharacterized protein LOC101249266 [Solanum lycopersicum]
gene18824	1.50366e-93	1.56084	up	organic cation/carnitine transporter 4 [Solanum lycopersicum]
gene17960	6.67646e-15	1.57526	up	UDP-arabinose 4-epimerase 1 [Solanum lycopersicum]
gene29604	3.89208e-05	1.57575	up	cytochrome b5-like [Solanum lycopersicum]
gene12439	1.62526e-29	1.57588	up	E3 ubiquitin-protein ligase RING1-like [Solanum lycopersicum]
gene20500	0.000416857	1.5776	up	uncharacterized protein LOC101256209 [Solanum lycopersicum]
gene9056	8.01744e-11	1.58546	up	sister chromatid cohesion protein PDS5 homolog B-like [Solanum lycopersicum]
gene13961	4.14979e-06	1.58885	up	uncharacterized protein LOC101262116 [Solanum lycopersicum]
gene5108	6.82233e-91	1.59349	up	dnaJ protein homolog 1-like [Solanum lycopersicum]
Solanum_lycopersicum_newGene_1777	2.4903e-07	1.59776	up	pathogen-related protein-like [Solanum tuberosum]
gene21414	3.40789e-64	1.62834	up	L-ascorbate peroxidase 2, cytosolic [Solanum lycopersicum]
gene15831	7.49379e-17	1.6335	up	protein SRG1-like [Solanum lycopersicum]
gene7308	8.84255e-143	1.63493	up	non-specific lipid-transfer protein 2-like [Solanum lycopersicum]
gene7900	6.73423e-16	1.63627	up	small heat shock protein, chloroplastic [Solanum lycopersicum]
gene29556	1.05681e-42	1.64477	up	probable trans-2-enoyl-CoA reductase, mitochondrial [Solanum lycopersicum]
gene17169	1.82808e-104	1.65446	up	non-symbiotic hemoglobin class 1 [Solanum lycopersicum]
gene10048	0.000123468	1.65794	up	protein LIGHT-DEPENDENT SHORT HYPOCOTYLS 1-like [Solanum lycopersicum]
gene6333	8.44417e-55	1.65898	up	uncharacterized protein LOC101267367 [Solanum lycopersicum]
gene14293	9.72527e-08	1.66158	up	LOW QUALITY PROTEIN: ras-related protein RABE1c [Solanum lycopersicum]
gene16083	1.83694e-28	1.66893	up	uncharacterized protein LOC101267816 [Solanum lycopersicum]
gene13276	2.28751e-11	1.67248	up	pyruvate dehydrogenase E1 component subunit beta-1, mitochondrial-like [Solanum lycopersicum]
gene15947	2.83874e-162	1.67404	up	TDR4 transcription factor [Solanum lycopersicum]
gene17280	7.93515e-35	1.67668	up	xyloglucan endotransglycosylase LeXET2 precursor [Solanum lycopersicum]
gene12227	2.15591e-07	1.67669	up	probable xyloglucan endotransglucosylase/hydrolase protein 33 [Solanum lycopersicum]
gene344	6.2664e-08	1.67845	up	L-ascorbate oxidase-like isoform X1 [Solanum lycopersicum]
gene5927	0.000167573	1.68185	up	galactinol--sucrose galactosyltransferase-like [Solanum lycopersicum]
gene6833	3.55167e-14	1.6832	up	uncharacterized protein LOC101259314 [Solanum lycopersicum]
gene11615	2.61973e-06	1.68395	up	homeotic protein knotted-1 [Solanum lycopersicum]
Solanum_lycopersicum_newGene_893	4.10926e-104	1.69183	up	cysteine-rich and transmembrane domain-containing protein A [Nicotiana sylvestris]
gene8335	2.23619e-13	1.69416	up	uncharacterized protein LOC101265905 [Solanum lycopersicum]
gene2009	1.39875e-34	1.69669	up	arginase 2 [Solanum lycopersicum]
gene21183	0	1.7058	up	uncharacterized protein LOC101259182 [Solanum lycopersicum]
gene1614	7.62135e-11	1.72006	up	beta-glucosidase 11-like isoform X1 [Nicotiana sylvestris]
gene27153	4.03431e-18	1.72274	up	MATE efflux family protein 1 [Solanum lycopersicum]
gene4252	8.13957e-141	1.73346	up	probable 2-oxoglutarate-dependent dioxygenase AOP1 [Solanum lycopersicum]
gene7150	3.27086e-20	1.74299	up	beta-glucosidase 46-like [Solanum lycopersicum]
gene27854	7.80545e-19	1.74323	up	potassium channel [Solanum lycopersicum]
gene10289	7.54408e-51	1.75503	up	putative uncharacterized protein DDB_G0287457 [Solanum lycopersicum]
gene13565	6.12492e-117	1.77031	up	uncharacterized protein LOC101265337 [Solanum lycopersicum]
gene12936	1.1417e-06	1.77602	up	uncharacterized protein LOC101254202 [Solanum lycopersicum]
gene2966	1.57838e-21	1.78564	up	uncharacterized protein LOC101254040 isoform X1 [Solanum lycopersicum]
gene8196	1.21253e-15	1.79122	up	LOB domain-containing protein 21 [Solanum lycopersicum]
gene27828	3.96733e-34	1.7923	up	beta-amyrin synthase isoform X1 [Solanum lycopersicum]
gene10200	6.9798e-20	1.80404	up	ethylene-responsive transcription factor 1B-like [Solanum lycopersicum]
Solanum_lycopersicum_newGene_1457	7.39149e-09	1.81161	up	putative defensin-like protein 120 [Nicotiana tomentosiformis]
gene12438	8.14763e-10	1.81445	up	uncharacterized protein LOC101248294 [Solanum lycopersicum]
gene76	1.33842e-09	1.81935	up	receptor-like protein 12 [Solanum lycopersicum]
gene9725	1.62687e-05	1.82735	up	protein NRT1/ PTR FAMILY 4.6-like [Solanum lycopersicum]
gene6228	1.52852e-68	1.83	up	dihydroflavonol-4-reductase-like isoform X1 [Solanum lycopersicum]
gene26722	2.59072e-09	1.83675	up	agamous-like MADS-box protein AGL12-like isoform X1 [Solanum tuberosum]
Solanum_lycopersicum_newGene_175	3.63752e-06	1.84056	up	uncharacterized protein LOC101251459 [Solanum lycopersicum]
gene15126	2.13371e-12	1.84471	up	inorganic phosphate transporter 1-11 isoform X1 [Solanum lycopersicum]
gene6270	1.1113e-13	1.85043	up	dof zinc finger protein DOF3.4 [Solanum lycopersicum]
gene17021	1.24354e-69	1.85131	up	vinorine synthase-like [Solanum lycopersicum]
gene21884	7.22862e-25	1.85346	up	probable anion transporter 3, chloroplastic [Solanum lycopersicum]
gene1659	5.51036e-58	1.85731	up	uncharacterized protein LOC101256626 [Solanum lycopersicum]
gene25810	3.35349e-09	1.85783	up	very-long-chain enoyl-CoA reductase-like [Solanum lycopersicum]
gene27525	3.00628e-158	1.86094	up	abscisic-aldehyde oxidase-like [Solanum lycopersicum]
gene14264	1.47594e-26	1.86384	up	F-box/FBD/LRR-repeat protein At1g13570-like [Solanum lycopersicum]
gene20848	1.65231e-15	1.87012	up	uncharacterized protein LOC101253408 [Solanum lycopersicum]
gene22719	2.46077e-11	1.87711	up	uncharacterized protein LOC101268224 [Solanum lycopersicum]
gene5282	4.51514e-12	1.87794	up	suberization-associated anionic peroxidase 2 [Solanum lycopersicum]
gene14824	6.58226e-28	1.88222	up	oxalate--CoA ligase-like isoform X1 [Solanum lycopersicum]
gene18293	3.05585e-06	1.88324	up	uncharacterized protein LOC104648389 [Solanum lycopersicum]
gene3808	3.02948e-73	1.88598	up	uncharacterized protein LOC101251233 isoform X2 [Solanum lycopersicum]
gene24604	1.60486e-10	1.88872	up	SANT/MYB domain protein [Solanum lycopersicum]
gene18847	1.24067e-104	1.89628	up	pectinesterase 2.1 [Solanum lycopersicum]
gene28252	2.27326e-11	1.89902	up	uncharacterized protein LOC100527172 [Glycine max]
gene21843	1.1675e-147	1.89989	up	18.1 kDa class I heat shock protein [Solanum lycopersicum]
gene15725	1.11307e-12	1.90306	up	myb family transcription factor APL-like isoform X1 [Solanum lycopersicum]
gene9055	1.17054e-06	1.9145	up	uncharacterized protein LOC101253990 [Solanum lycopersicum]
gene24841	3.7624e-08	1.92583	up	non-specific lipid-transfer protein 2-like [Solanum lycopersicum]
gene442	1.79564e-11	1.92872	up	GEM-like protein 5 [Solanum lycopersicum]
gene14304	8.79765e-28	1.96391	up	uncharacterized protein LOC101252991 [Solanum lycopersicum]
gene18539	1.16766e-25	1.97651	up	probable xyloglucan endotransglucosylase/hydrolase protein 16 [Solanum lycopersicum]
gene10166	1.37607e-06	2.00386	up	LRR receptor-like serine/threonine-protein kinase EFR isoform X1 [Solanum lycopersicum]
Solanum_lycopersicum_newGene_1574	5.01716e-06	2.00389	up	defensin Lc-def {ECO:0000303|PubMed:18468512, ECO:0000312|EMBL:ABP04037.1}-like [Nicotiana tomentosiformis]
gene22900	6.58157e-180	2.00786	up	heat shock 70 kDa protein 8 [Solanum lycopersicum]
gene18342	1.39685e-16	2.01775	up	probable protein phosphatase 2C 58 isoform X1 [Solanum lycopersicum]
gene3428	1.07371e-06	2.01843	up	3-hydroxyisobutyryl-CoA hydrolase 1-like [Solanum lycopersicum]
gene14615	7.12071e-47	2.02371	up	uncharacterized protein LOC101250021 [Solanum lycopersicum]
gene29234	1.44354e-20	2.0286	up	transcription factor TGA1 [Solanum lycopersicum]
gene25888	2.19963e-11	2.03512	up	hippocampus abundant transcript-like protein 1 isoform X1 [Solanum lycopersicum]
gene23038	1.56373e-13	2.04238	up	IAA14 [Solanum lycopersicum]
gene21361	1.1932e-10	2.04677	up	uncharacterized protein LOC101246275 [Solanum lycopersicum]
gene10319	5.02612e-10	2.04911	up	heat stress transcription factor B-3 [Solanum lycopersicum]
gene11619	6.31901e-12	2.05709	up	G-type lectin S-receptor-like serine/threonine-protein kinase At4g27290 [Solanum lycopersicum]
gene13592	6.06322e-05	2.0583	up	cytochrome P450 78A9-like [Solanum lycopersicum]
gene16078	2.27544e-08	2.06134	up	transcription factor MYB86-like [Solanum lycopersicum]
gene21786	6.88361e-114	2.06835	up	ultraviolet-B receptor UVR8 isoform X1 [Solanum lycopersicum]
Solanum_lycopersicum_newGene_2808	0.000143792	2.09425	up	hypothetical protein STB1_57t00015 [Solanum tuberosum]
gene25139	1.9833e-96	2.09823	up	GATA zinc finger domain-containing protein 8-like [Solanum lycopersicum]
gene17398	7.56505e-12	2.09913	up	ribulose bisphosphate carboxylase small chain clone 512-like [Solanum lycopersicum]
gene22594	1.29553e-135	2.10122	up	heat stress transcription factor A-7a isoform X1 [Solanum lycopersicum]
gene18917	3.98427e-10	2.11476	up	endoglucanase 11-like [Solanum lycopersicum]
gene29711	2.97778e-51	2.12828	up	bifunctional epoxide hydrolase 2 [Solanum lycopersicum]
Solanum_lycopersicum_newGene_2968	5.04678e-17	2.13025	up	uncharacterized protein LOC104225710 [Nicotiana sylvestris]
gene17121	0	2.13434	up	defensin protein [Solanum lycopersicum]
gene9041	1.28275e-81	2.16162	up	LOW QUALITY PROTEIN: uncharacterized protein LOC101255783 [Solanum lycopersicum]
gene23358	1.74824e-14	2.16744	up	cytochrome P450 83B1-like [Solanum lycopersicum]
gene2265	5.00335e-18	2.1842	up	uncharacterized protein LOC101245704 [Solanum lycopersicum]
gene12342	1.09178e-55	2.18565	up	thioredoxin H4 [Solanum lycopersicum]
gene5431	0	2.18735	up	1-aminocyclopropane-1-carboxylate oxidase [Solanum lycopersicum]
gene23368	2.75363e-13	2.18851	up	70 kDa peptidyl-prolyl isomerase-like [Solanum lycopersicum]
gene10938	1.85864e-08	2.22281	up	nuclear transcription factor Y subunit B-3-like [Solanum lycopersicum]
Solanum_lycopersicum_newGene_1084	7.5693e-07	2.23104	up	uncharacterized protein LOC102586983 [Solanum tuberosum]
gene21967	4.66282e-25	2.244	up	18.2 kDa class I heat shock protein-like [Solanum lycopersicum]
gene27547	1.94531e-283	2.24475	up	dnaJ protein homolog [Solanum lycopersicum]
gene9002	6.0801e-09	2.24607	up	late embryogenesis abundant protein [Solanum lycopersicum]
gene26574	1.44679e-39	2.26107	up	proteinase inhibitor type-2 TR8 precursor [Solanum lycopersicum]
Solanum_lycopersicum_newGene_205	2.77473e-77	2.28752	up	uncharacterized protein LOC101250021 [Solanum lycopersicum]
gene21034	4.57807e-07	2.3032	up	osmotin-like protein OSML15 [Solanum lycopersicum]
gene28688	6.49893e-15	2.32601	up	uncharacterized protein LOC104645031 [Solanum lycopersicum]
gene28713	1.47409e-30	2.33558	up	omega-6 fatty acid desaturase, endoplasmic reticulum isozyme 2-like [Solanum tuberosum]
gene12591	5.2439e-131	2.35143	up	biorientation of chromosomes in cell division protein 1-like 1 [Solanum lycopersicum]
gene27750	1.61154e-15	2.3597	up	uncharacterized protein LOC101245623 [Solanum lycopersicum]
gene9450	5.18449e-165	2.36949	up	zinc finger CCCH domain-containing protein 4-like [Solanum tuberosum]
gene13907	7.29276e-33	2.37682	up	ultraviolet-B receptor UVR8 isoform X1 [Solanum lycopersicum]
gene1273	5.50492e-07	2.37842	up	flowering-promoting factor 1-like protein 3 [Solanum lycopersicum]
gene29606	2.86833e-19	2.38025	up	probable pectinesterase 29 [Solanum lycopersicum]
gene2631	6.95338e-51	2.38187	up	uncharacterized protein LOC104644648 [Solanum lycopersicum]
Solanum_lycopersicum_newGene_1858	2.01168e-29	2.3826	up	high mobility group B protein 10-like [Solanum tuberosum]
gene9116	1.22157e-142	2.3887	up	heat shock 70 kDa protein 5 [Solanum lycopersicum]
gene5467	1.5829e-22	2.39602	up	FtsH protease [Solanum lycopersicum]
gene10439	2.30813e-17	2.4004	up	ATP-citrate synthase alpha chain protein 2-like isoform X1 [Solanum lycopersicum]
gene8478	9.84485e-147	2.40272	up	TDR8 protein isoform X1 [Solanum lycopersicum]
gene28797	8.44969e-44	2.40631	up	acyl-protein thioesterase 2-like [Solanum lycopersicum]
gene20677	1.50913e-07	2.40849	up	acetylornithine deacetylase-like [Solanum lycopersicum]
gene21368	2.92796e-13	2.43875	up	exocyst complex component EXO70A1 [Solanum lycopersicum]
gene8361	1.49436e-152	2.43896	up	bidirectional sugar transporter N3 [Solanum lycopersicum]
gene9823	2.9011e-291	2.44746	up	kirola-like [Solanum lycopersicum]
gene5784	1.043e-10	2.46325	up	galactinol synthase 2 [Solanum lycopersicum]
Solanum_lycopersicum_newGene_2083	2.90653e-50	2.48307	up	SNF2 domain-containing protein CLASSY 3-like [Solanum lycopersicum]
gene3086	9.16733e-15	2.48638	up	metacaspase-3 [Solanum lycopersicum]
gene1516	3.57554e-28	2.50024	up	adenylate isopentenyltransferase 5, chloroplastic-like [Solanum lycopersicum]
gene4518	2.24198e-14	2.51147	up	zinc-finger homeodomain protein 9-like [Solanum lycopersicum]
gene21032	2.70381e-06	2.51272	up	protein NP24 [Solanum lycopersicum]
gene8899	2.98505e-229	2.52587	up	chaperone protein ClpB1 [Solanum lycopersicum]
gene18494	2.47003e-23	2.52836	up	cytochrome P450 CYP72A219-like [Solanum lycopersicum]
gene29256	8.64134e-12	2.53105	up	7-deoxyloganetin glucosyltransferase-like [Solanum lycopersicum]
gene11224	2.37663e-27	2.53376	up	ABC transporter G family member 22-like isoform X1 [Solanum lycopersicum]
gene19986	2.07531e-51	2.54145	up	uncharacterized protein LOC104648824 [Solanum lycopersicum]
gene12027	2.87259e-100	2.54482	up	pathogenesis-related protein 5 [Solanum lycopersicum]
gene8763	3.54635e-13	2.57138	up	LOW QUALITY PROTEIN: F-box/WD repeat-containing protein sel-10 [Solanum lycopersicum]
gene28104	1.26157e-07	2.57248	up	homeobox protein knotted-1-like LET12 isoform X1 [Solanum lycopersicum]
gene8347	5.24531e-10	2.58903	up	trans-resveratrol di-O-methyltransferase-like [Solanum lycopersicum]
gene20886	4.34969e-06	2.61667	up	vacuolar-processing enzyme beta-isozyme [Solanum lycopersicum]
gene30215	3.29475e-57	2.64348	up	cytochrome P450 CYP736A12-like [Solanum lycopersicum]
Solanum_lycopersicum_newGene_501	0	2.65633	up	Polyprotein, putative [Solanum demissum]
gene10098	1.26273e-256	2.66935	up	heat shock protein 70 isoform 3 isoform X1 [Solanum lycopersicum]
gene87	1.14084e-09	2.70373	up	receptor-like protein 12 [Solanum lycopersicum]
Solanum_lycopersicum_newGene_2966	3.06403e-07	2.71526	up	ethylene-responsive transcription factor CRF1 [Solanum lycopersicum]
gene15599	3.02471e-69	2.71611	up	GDSL esterase/lipase At1g71691-like [Solanum lycopersicum]
gene11819	6.17442e-09	2.73552	up	serpin-ZX-like [Solanum lycopersicum]
Solanum_lycopersicum_newGene_1789	9.27179e-11	2.76046	up	disease resistance protein RPP13-like [Solanum lycopersicum]
gene3789	1.22005e-08	2.76167	up	B3 domain-containing protein REM5-like [Solanum lycopersicum]
gene25677	2.46125e-07	2.77557	up	18.1 kDa class I heat shock protein-like [Solanum lycopersicum]
gene4809	3.27026e-08	2.7764	up	gibberellin 2-beta-dioxygenase 1-like [Solanum lycopersicum]
gene3212	0.000786249	2.81219	up	PR1 protein precursor [Solanum lycopersicum]
gene17165	2.47105e-22	2.81666	up	equilibrative nucleotide transporter 8 [Solanum lycopersicum]
gene3848	1.06149e-20	2.82341	up	receptor-like protein kinase FERONIA [Solanum lycopersicum]
gene28686	2.53212e-21	2.82643	up	uncharacterized protein LOC101264603 [Solanum lycopersicum]
Solanum_lycopersicum_newGene_1069	9.01571e-25	2.82691	up	defensin-like protein 6-like [Solanum tuberosum]
gene13557	9.41196e-09	2.8454	up	periaxin-like [Solanum lycopersicum]
gene21940	9.41196e-09	2.84595	up	wall-associated receptor kinase 2-like [Solanum lycopersicum]
gene1655	6.33224e-15	2.86337	up	non-specific lipid-transfer protein 1-like [Solanum lycopersicum]
gene26660	1.27161e-15	2.87205	up	defensin-like protein [Solanum lycopersicum]
gene16373	9.5326e-14	2.89012	up	putative phospholipid:diacylglycerol acyltransferase 2 isoform X1 [Solanum lycopersicum]
gene23201	2.59948e-20	2.89161	up	3-isopropylmalate dehydratase large subunit [Solanum lycopersicum]
gene7808	7.53507e-28	2.89222	up	G-type lectin S-receptor-like serine/threonine-protein kinase RLK1 [Solanum lycopersicum]
gene12832	5.32942e-10	2.91926	up	uncharacterized protein LOC101256182 [Solanum lycopersicum]
gene2860	3.10169e-26	2.93791	up	22.7 kDa class IV heat shock protein-like [Solanum lycopersicum]
gene14111	5.68287e-195	2.93822	up	RNA-binding protein 42 isoform X1 [Solanum lycopersicum]
gene21969	2.16668e-114	2.95326	up	17.3 kDa class I heat shock protein-like [Solanum lycopersicum]
gene5905	1.26444e-36	2.97405	up	uncharacterized protein LOC101261981 [Solanum lycopersicum]
gene14627	7.06174e-11	2.99234	up	MLO-like protein 6 [Solanum lycopersicum]
gene3033	0	2.99739	up	ethylene-responsive transcriptional coactivator [Solanum lycopersicum]
gene27732	5.55571e-19	3.01033	up	protein MLP1-like [Solanum lycopersicum]
gene20956	3.12316e-89	3.04383	up	subtilisin-like protease precursor [Solanum lycopersicum]
gene21575	0	3.07763	up	uncharacterized protein LOC101245195 [Solanum lycopersicum]
gene11008	3.8323e-91	3.08064	up	sulfate transporter 2.1-like [Solanum lycopersicum]
gene24685	9.82481e-06	3.0846	up	probable aquaporin TIP3-2 isoform X1 [Solanum lycopersicum]
gene14852	7.60915e-266	3.08769	up	heat shock protein 83-like [Solanum lycopersicum]
Solanum_lycopersicum_newGene_3100	8.57343e-32	3.12162	up	receptor-like protein 12 [Solanum lycopersicum]
gene6983	0	3.1565	up	heat shock protein 83 [Solanum lycopersicum]
gene25362	4.40644e-41	3.157	up	putative phytosulfokines 6 [Solanum lycopersicum]
gene17122	0	3.17939	up	defensin-like protein P322 [Solanum lycopersicum]
gene8079	8.62638e-19	3.18953	up	beta expansin precursor [Solanum lycopersicum]
gene27182	4.91097e-116	3.19045	up	heat shock cognate 70 kDa protein [Solanum lycopersicum]
gene25417	5.79866e-54	3.20706	up	BAG family molecular chaperone regulator 5, mitochondrial-like [Solanum lycopersicum]
gene2437	1.25049e-109	3.21657	up	uncharacterized protein LOC101263938 [Solanum lycopersicum]
gene16148	0	3.23137	up	uncharacterized protein LOC104648101 [Solanum lycopersicum]
gene12231	1.00433e-121	3.23158	up	putative potassium transporter 12 [Solanum lycopersicum]
gene23085	2.67073e-16	3.25162	up	1-aminocyclopropane-1-carboxylate oxidase homolog isoform X2 [Solanum lycopersicum]
gene26536	2.49277e-39	3.3073	up	small heat shock protein precursor [Solanum lycopersicum]
gene7349	1.12726e-08	3.32535	up	nudix hydrolase 1-like [Solanum lycopersicum]
gene3066	5.1923e-52	3.32611	up	cationic peroxidase [Solanum lycopersicum]
gene16456	8.75063e-36	3.339	up	uncharacterized protein LOC101254215 [Solanum lycopersicum]
Solanum_lycopersicum_newGene_1881	8.53533e-16	3.3462	up	uncharacterized protein LOC104645717 isoform X1 [Solanum lycopersicum]
gene3809	7.88828e-22	3.34764	up	interferon-induced guanylate-binding protein 2-like [Solanum lycopersicum]
Solanum_lycopersicum_newGene_2804	4.10486e-06	3.3777	up	uncharacterized protein LOC101250021 [Solanum lycopersicum]
gene21389	1.50334e-50	3.40434	up	125 kDa kinesin-related protein-like isoform X1 [Solanum lycopersicum]
gene2230	0	3.44986	up	BAG family molecular chaperone regulator 6 [Solanum lycopersicum]
Solanum_lycopersicum_newGene_1281	9.10821e-30	3.4908	up	ethylene-responsive transcription factor CRF1 [Solanum lycopersicum]
gene10361	2.5237e-43	3.50389	up	glucan endo-1,3-beta-D-glucosidase precursor [Solanum lycopersicum]
gene799	1.2375e-46	3.52231	up	uncharacterized protein LOC104645462 isoform X1 [Solanum lycopersicum]
gene14794	3.70419e-37	3.53901	up	MADS-box protein SOC1-like [Solanum lycopersicum]
gene4335	6.76415e-14	3.57299	up	probable ADP-ribosylation factor GTPase-activating protein AGD11 [Solanum lycopersicum]
gene29557	2.94847e-71	3.60079	up	pelargonidin 3-O-(6-caffeoylglucoside) 5-O-(6-O-malonylglucoside) 4&apos;&apos;&apos;-malonyltransferase-like [Solanum lycopersicum]
gene16337	0	3.64082	up	uncharacterized protein LOC101253793 [Solanum lycopersicum]
gene19914	5.33281e-26	3.64154	up	serine/threonine-protein kinase At5g01020 [Solanum lycopersicum]
gene28801	2.31891e-102	3.66195	up	26.5 kDa heat shock protein, mitochondrial [Solanum lycopersicum]
Solanum_lycopersicum_newGene_1024	4.05016e-10	3.66565	up	uncharacterized protein LOC104218499 isoform X1 [Nicotiana sylvestris]
gene12041	5.15184e-54	3.67429	up	uncharacterized protein LOC102603803 [Solanum tuberosum]
gene1621	2.35566e-169	3.7183	up	glutathione transferase GST 23-like [Solanum lycopersicum]
gene19995	1.08169e-174	3.77223	up	class II small heat shock protein Le-HSP17.6 [Solanum lycopersicum]
gene20842	0	3.80275	up	mitochondrial small heat shock protein [Solanum lycopersicum]
gene1834	9.17488e-18	3.8226	up	amidophosphoribosyltransferase, chloroplastic-like [Solanum lycopersicum]
gene17166	1.67353e-149	3.83083	up	uncharacterized protein LOC101248118 [Solanum lycopersicum]
gene5843	1.62415e-78	3.83092	up	globulin-1 S allele-like [Solanum lycopersicum]
gene19490	0	3.83407	up	linoleate 9S-lipoxygenase A [Solanum lycopersicum]
gene7339	1.55312e-49	3.8433	up	U-box domain-containing protein 4-like isoform X1 [Solanum lycopersicum]
gene20656	1.15522e-16	3.85576	up	tetraketide alpha-pyrone reductase 1-like isoform X1 [Solanum lycopersicum]
gene21914	4.95883e-13	3.86755	up	MLP-like protein 31 [Solanum lycopersicum]
Solanum_lycopersicum_newGene_384	7.46076e-14	3.89683	up	3-oxoacyl-[acyl-carrier-protein] synthase I, chloroplastic [Solanum lycopersicum]
gene5082	1.44196e-38	3.97176	up	pathogenesis-related genes transcriptional activator PTI5 [Solanum lycopersicum]
gene21033	9.62477e-63	3.99091	up	osmotin-like protein TPM-1 [Solanum lycopersicum]
gene23116	3.117e-19	4.01286	up	inorganic phosphate transporter 1-4-like [Solanum lycopersicum]
gene18422	2.91652e-10	4.02581	up	external alternative NAD(P)H-ubiquinone oxidoreductase B3, mitochondrial [Solanum lycopersicum]
gene7499	7.35664e-14	4.06265	up	alpha-1,4-glucan-protein synthase [UDP-forming] 1-like [Solanum lycopersicum]
gene16082	4.98706e-27	4.12039	up	U-box domain-containing protein 35-like [Solanum lycopersicum]
gene2032	3.15408e-21	4.27903	up	uncharacterized protein LOC104645453 [Solanum lycopersicum]
gene24838	3.26692e-94	4.30215	up	non-specific lipid-transfer protein 1 precursor [Solanum lycopersicum]
gene19990	1.17966e-34	4.35375	up	cytosolic class II small heat shock protein HCT2 [Solanum lycopersicum]
gene21026	7.60881e-18	4.45305	up	thaumatin-like protein [Solanum lycopersicum]
gene18126	0	4.50879	up	GDSL esterase/lipase At2g04570-like [Solanum lycopersicum]
gene14166	7.1325e-32	4.94475	up	protein FLOWERING LOCUS D-like [Solanum lycopersicum]
Solanum_lycopersicum_newGene_1972	5.60786e-65	4.99102	up	F-box/FBD/LRR-repeat protein At1g13570-like [Solanum lycopersicum]
gene7809	1.95195e-47	5.01691	up	G-type lectin S-receptor-like serine/threonine-protein kinase RLK1 [Solanum lycopersicum]
gene5285	4.85833e-30	5.05487	up	LOW QUALITY PROTEIN: uncharacterized protein LOC101264400 [Solanum lycopersicum]
Solanum_lycopersicum_newGene_2429	1.92669e-67	5.12721	up	probable glycerol-3-phosphate dehydrogenase [NAD(+)] 1, cytosolic [Solanum lycopersicum]
Solanum_lycopersicum_newGene_2049	5.94921e-68	5.46274	up	uncharacterized protein LOC101257004 [Solanum lycopersicum]
gene12215	3.71487e-257	5.58625	up	polygalacturonase non-catalytic subunit AroGP2 [Solanum lycopersicum]
gene14683	6.73401e-31	5.59742	up	serine carboxypeptidase-like [Solanum lycopersicum]
gene5983	4.89602e-91	5.7071	up	alpha-dioxygenase 1-like [Solanum lycopersicum]
Solanum_lycopersicum_newGene_1310	2.80206e-19	5.82206	up	SNF2 domain-containing protein CLASSY 3-like [Solanum tuberosum]
Solanum_lycopersicum_newGene_997	1.79218e-20	5.91101	up	uncharacterized protein LOC101266878 [Solanum lycopersicum]
Solanum_lycopersicum_newGene_65	5.10535e-217	6.07797	up	GPI mannosyltransferase 3-like [Solanum tuberosum]
Solanum_lycopersicum_newGene_2244	1.17681e-100	6.09357	up	F-box protein CPR30-like [Solanum tuberosum]
Solanum_lycopersicum_newGene_2327	8.1512e-26	6.24248	up	E3 ubiquitin-protein ligase UPL5-like [Solanum tuberosum]
Solanum_lycopersicum_newGene_1941	1.76189e-17	6.58685	up	uncharacterized protein LOC102595008 [Solanum tuberosum]
Solanum_lycopersicum_newGene_2145	1.56848e-17	6.92074	up	GDT1-like protein 3 [Solanum lycopersicum]
gene3962	1.87759e-52	6.99197	up	zinc finger BED domain-containing protein RICESLEEPER 2-like [Solanum lycopersicum]
gene23086	7.97572e-29	7.33497	up	1-aminocyclopropane-1-carboxylate oxidase homolog [Solanum tuberosum]
Solanum_lycopersicum_newGene_1455	9.04129e-60	7.42504	up	shaggy-related protein kinase eta [Solanum lycopersicum]
gene5286	2.30353e-35	7.63337	up	LOW QUALITY PROTEIN: uncharacterized protein LOC101264400 [Solanum lycopersicum]
gene2123	7.35513e-191	7.72017	up	(+)-neomenthol dehydrogenase-like [Solanum tuberosum]
gene20110	5.78234e-46	8.0075	up	vacuolar-processing enzyme-like [Solanum lycopersicum]
gene8179	8.95381e-175	8.31613	up	chlorophyllide a oxygenase, chloroplastic-like isoform X2 [Solanum lycopersicum]
Solanum_lycopersicum_newGene_3126	2.22288e-21	8.5018	up	uncharacterized protein LOC104648285 [Solanum lycopersicum]
gene16550	0	8.73028	up	17.7 kDa class I heat shock protein-like [Solanum lycopersicum]
gene14822	0	8.90256	up	homeobox-leucine zipper protein HDG1-like isoform X1 [Solanum lycopersicum]
gene18846	0	9.41286	up	pectinesterase 1 precursor [Solanum lycopersicum]
Solanum_lycopersicum_newGene_1186	3.43819e-16	No detected in WT fruits	up	hypothetical protein VITISV_037104 [Vitis vinifera]
gene14308	3.42009e-16	No detected in WT fruits	up	metallothionein-like protein type 2 [Solanum lycopersicum]
gene29800	5.70659e-45	No detected in WT fruits	up	protein ASPARTIC PROTEASE IN GUARD CELL 2-like [Solanum lycopersicum]
Solanum_lycopersicum_newGene_1570	2.87651e-58	No detected in WT fruits	up	Protein kinase [Medicago truncatula]
gene7006	5.88619e-34	No detected in WT fruits	up	protein TRANSPARENT TESTA 12-like [Solanum lycopersicum]
gene19774	2.48299e-45	No detected in WT fruits	up	uncharacterized protein LOC104084442 [Nicotiana tomentosiformis]
gene12036	1.40857e-35	No detected in WT fruits	up	uncharacterized protein LOC104647208 isoform X1 [Solanum lycopersicum]

## Sheet: WT_vs_VvSUC27-OE.annotation
#ID	FDR	log2FC	regulated	Annotation
Solanum_lycopersicum_newGene_2742	4.01719e-15	No detected in VvSUC27-OE fruits	down	hypothetical protein PHAVU_008G023200g [Phaseolus vulgaris]
Solanum_lycopersicum_newGene_956	2.44395e-28	No detected in VvSUC27-OE fruits	down	hypothetical protein PHAVU_008G023200g [Phaseolus vulgaris]
gene2995	2.15015e-55	No detected in VvSUC27-OE fruits	down	plantacyanin precursor [Solanum lycopersicum]
gene2002	8.76578e-59	No detected in VvSUC27-OE fruits	down	21 kDa protein-like [Solanum lycopersicum]
gene7375	2.48257e-21	No detected in VvSUC27-OE fruits	down	B3 domain-containing transcription factor VRN1-like [Solanum lycopersicum]
gene14652	3.14079e-25	No detected in VvSUC27-OE fruits	down	coiled-coil domain-containing protein 93 isoform X1 [Solanum lycopersicum]
gene25915	1.429e-25	No detected in VvSUC27-OE fruits	down	crocetin glucoside glucosyltransferase-like [Solanum lycopersicum]
gene4378	6.26236e-08	No detected in VvSUC27-OE fruits	down	cytochrome P450 81D11-like [Solanum lycopersicum]
gene18495	2.18944e-41	No detected in VvSUC27-OE fruits	down	cytochrome P450 CYP72A219-like [Solanum lycopersicum]
gene18491	1.67889e-21	No detected in VvSUC27-OE fruits	down	cytochrome P450 CYP72A219-like [Solanum lycopersicum]
gene19958	1.67889e-21	No detected in VvSUC27-OE fruits	down	cytokinin dehydrogenase 7-like [Solanum lycopersicum]
gene30208	1.09516e-11	No detected in VvSUC27-OE fruits	down	cytosolic sulfotransferase 12-like [Solanum lycopersicum]
gene22220	2.78075e-08	No detected in VvSUC27-OE fruits	down	cytosolic sulfotransferase 12-like [Solanum lycopersicum]
gene26629	1.34367e-17	No detected in VvSUC27-OE fruits	down	cytosolic sulfotransferase 12-like [Solanum tuberosum]
gene5484	1.73145e-43	No detected in VvSUC27-OE fruits	down	deacetylvindoline O-acetyltransferase-like [Solanum lycopersicum]
gene5485	9.82065e-20	No detected in VvSUC27-OE fruits	down	deacetylvindoline O-acetyltransferase-like [Solanum lycopersicum]
gene5486	4.74311e-23	No detected in VvSUC27-OE fruits	down	deacetylvindoline O-acetyltransferase-like [Solanum lycopersicum]
gene24777	5.41149e-20	No detected in VvSUC27-OE fruits	down	defensin-like protein 155 [Solanum lycopersicum]
gene24773	1.82358e-53	No detected in VvSUC27-OE fruits	down	defensin-like protein 155 [Solanum lycopersicum]
gene12696	1.52944e-46	No detected in VvSUC27-OE fruits	down	defensin-like protein 290 [Solanum lycopersicum]
Solanum_lycopersicum_newGene_1107	1.36493e-26	No detected in VvSUC27-OE fruits	down	defensin-like protein 290 [Solanum lycopersicum]
Solanum_lycopersicum_newGene_1106	2.16758e-61	No detected in VvSUC27-OE fruits	down	defensin-like protein 290 [Solanum lycopersicum]
Solanum_lycopersicum_newGene_1236	2.53859e-26	No detected in VvSUC27-OE fruits	down	defensin-like protein 290 [Solanum lycopersicum]
gene27726	2.75798e-12	No detected in VvSUC27-OE fruits	down	early nodulin-like protein 1 [Solanum lycopersicum]
gene13865	6.93645e-09	No detected in VvSUC27-OE fruits	down	endoglucanase 13-like [Solanum lycopersicum]
gene20906	7.6261e-43	No detected in VvSUC27-OE fruits	down	flavonoid 3&apos;-monooxygenase-like [Solanum lycopersicum]
gene20901	3.26973e-16	No detected in VvSUC27-OE fruits	down	flavonoid 3&apos;-monooxygenase-like [Solanum lycopersicum]
gene20908	2.99114e-19	No detected in VvSUC27-OE fruits	down	flavonoid 3&apos;-monooxygenase-like [Solanum lycopersicum]
gene20902	1.45581e-18	No detected in VvSUC27-OE fruits	down	flavonoid 3&apos;-monooxygenase-like [Solanum lycopersicum]
gene20904	2.06439e-22	No detected in VvSUC27-OE fruits	down	flavonoid 3&apos;-monooxygenase-like [Solanum lycopersicum]
gene26717	2.59222e-20	No detected in VvSUC27-OE fruits	down	formin-2-like [Solanum tuberosum]
gene27107	2.68124e-54	No detected in VvSUC27-OE fruits	down	glucan endo-1,3-beta-glucosidase, acidic isoform PR-N [Solanum lycopersicum]
gene18641	4.76235e-73	No detected in VvSUC27-OE fruits	down	glucan endo-1,3-beta-glucosidase-like [Solanum lycopersicum]
gene13167	9.12571e-20	No detected in VvSUC27-OE fruits	down	glycine-rich cell wall structural protein-like [Solanum lycopersicum]
gene12581	5.14372e-31	No detected in VvSUC27-OE fruits	down	heavy metal-associated isoprenylated plant protein 26-like [Solanum lycopersicum]
gene27759	1.76714e-73	No detected in VvSUC27-OE fruits	down	homeobox-leucine zipper protein HDG2-like [Solanum lycopersicum]
gene28904	8.62226e-19	No detected in VvSUC27-OE fruits	down	katanin p60 ATPase-containing subunit A1-like [Solanum lycopersicum]
gene334	3.93924e-19	No detected in VvSUC27-OE fruits	down	mannan endo-1,4-beta-mannosidase 4-like [Solanum lycopersicum]
gene23516	7.53549e-23	No detected in VvSUC27-OE fruits	down	minor allergen Alt a 7-like [Solanum lycopersicum]
Solanum_lycopersicum_newGene_2541	7.93056e-63	No detected in VvSUC27-OE fruits	down	non-specific lipid-transfer protein C, cotyledon-specific isoform-like [Solanum lycopersicum]
gene23963	2.90301e-54	No detected in VvSUC27-OE fruits	down	non-specific lipid-transfer protein C, cotyledon-specific isoform-like [Solanum lycopersicum]
gene23965	1.12082e-42	No detected in VvSUC27-OE fruits	down	non-specific lipid-transfer protein-like [Solanum lycopersicum]
gene13051	2.21885e-19	No detected in VvSUC27-OE fruits	down	nuclear transcription factor Y subunit B-6-like [Solanum lycopersicum]
gene17348	2.78254e-19	No detected in VvSUC27-OE fruits	down	organ-specific protein S2-like [Solanum lycopersicum]
gene30245	9.95919e-33	No detected in VvSUC27-OE fruits	down	paired amphipathic helix protein Sin3-like 3, partial [Solanum lycopersicum]
gene1019	5.63543e-20	No detected in VvSUC27-OE fruits	down	pectinesterase inhibitor-like [Solanum lycopersicum]
Solanum_lycopersicum_newGene_228	7.88361e-210	No detected in VvSUC27-OE fruits	down	pectinesterase inhibitor-like [Solanum lycopersicum]
Solanum_lycopersicum_newGene_106	3.13277e-16	No detected in VvSUC27-OE fruits	down	peroxidase 24-like [Solanum tuberosum]
gene28377	3.05451e-17	No detected in VvSUC27-OE fruits	down	photosystem II 10 kDa polypeptide, chloroplastic isoform X1 [Solanum lycopersicum]
Solanum_lycopersicum_newGene_2222	1.67889e-21	No detected in VvSUC27-OE fruits	down	probable indole-3-pyruvate monooxygenase YUCCA10 [Solanum lycopersicum]
gene25836	4.30691e-12	No detected in VvSUC27-OE fruits	down	probable inositol oxygenase isoform X2 [Solanum lycopersicum]
Solanum_lycopersicum_newGene_2376	7.67349e-29	No detected in VvSUC27-OE fruits	down	protein TAP1-like [Nicotiana tomentosiformis]
Solanum_lycopersicum_newGene_862	6.13317e-18	No detected in VvSUC27-OE fruits	down	protein TAP1-like [Nicotiana tomentosiformis]
Solanum_lycopersicum_newGene_2243	1.05376e-23	No detected in VvSUC27-OE fruits	down	putative defensin-like protein 73 [Solanum lycopersicum]
gene18135	5.191e-22	No detected in VvSUC27-OE fruits	down	putative expansin-B14 [Solanum lycopersicum]
gene30170	1.87044e-13	No detected in VvSUC27-OE fruits	down	putative pectinesterase/pectinesterase inhibitor 22, partial [Solanum lycopersicum]
Solanum_lycopersicum_newGene_2083	7.42927e-23	No detected in VvSUC27-OE fruits	down	SNF2 domain-containing protein CLASSY 3-like [Solanum lycopersicum]
gene25560	8.77925e-43	No detected in VvSUC27-OE fruits	down	subtilisin-like protease [Solanum lycopersicum]
gene14120	1.43001e-14	No detected in VvSUC27-OE fruits	down	ubiquitin carboxyl-terminal hydrolase 12-like [Solanum lycopersicum]
gene28749	8.57109e-93	No detected in VvSUC27-OE fruits	down	uncharacterized protein LOC101247991 isoform X1 [Solanum lycopersicum]
gene18603	4.53232e-42	No detected in VvSUC27-OE fruits	down	uncharacterized protein LOC101248219 [Solanum lycopersicum]
gene26294	1.37664e-59	No detected in VvSUC27-OE fruits	down	uncharacterized protein LOC101257825 [Solanum lycopersicum]
gene21043	2.67196e-19	No detected in VvSUC27-OE fruits	down	uncharacterized protein LOC101263237 [Solanum lycopersicum]
gene21038	7.45844e-33	No detected in VvSUC27-OE fruits	down	uncharacterized protein LOC101263836 [Solanum lycopersicum]
Solanum_lycopersicum_newGene_2108	1.09738e-39	No detected in VvSUC27-OE fruits	down	uncharacterized protein LOC101491366 [Cicer arietinum]
gene21053	7.77219e-09	No detected in VvSUC27-OE fruits	down	uncharacterized protein LOC102583823 [Solanum tuberosum]
Solanum_lycopersicum_newGene_1572	3.69126e-69	No detected in VvSUC27-OE fruits	down	uncharacterized protein LOC102598719 [Solanum tuberosum]
Solanum_lycopersicum_newGene_2202	1.55462e-23	No detected in VvSUC27-OE fruits	down	uncharacterized protein LOC102600560 [Solanum tuberosum]
Solanum_lycopersicum_newGene_790	1.13566e-34	No detected in VvSUC27-OE fruits	down	uncharacterized protein LOC102603347 [Solanum tuberosum]
Solanum_lycopersicum_newGene_1110	1.29542e-68	No detected in VvSUC27-OE fruits	down	uncharacterized protein LOC104118639 [Nicotiana tomentosiformis]
Solanum_lycopersicum_newGene_1109	1.71682e-100	No detected in VvSUC27-OE fruits	down	uncharacterized protein LOC104118639 [Nicotiana tomentosiformis]
Solanum_lycopersicum_newGene_1721	8.36585e-26	No detected in VvSUC27-OE fruits	down	uncharacterized protein LOC104237829 [Nicotiana sylvestris]
Solanum_lycopersicum_newGene_1225	3.23367e-84	No detected in VvSUC27-OE fruits	down	uncharacterized protein LOC104245641 [Nicotiana sylvestris]
Solanum_lycopersicum_newGene_1229	1.0318e-13	No detected in VvSUC27-OE fruits	down	uncharacterized protein LOC104245641 [Nicotiana sylvestris]
Solanum_lycopersicum_newGene_2047	9.33873e-85	No detected in VvSUC27-OE fruits	down	uncharacterized protein LOC104245641 [Nicotiana sylvestris]
Solanum_lycopersicum_newGene_2046	2.25245e-81	No detected in VvSUC27-OE fruits	down	uncharacterized protein LOC104245641 [Nicotiana sylvestris]
Solanum_lycopersicum_newGene_1226	1.58491e-73	No detected in VvSUC27-OE fruits	down	uncharacterized protein LOC104245641 [Nicotiana sylvestris]
gene821	9.95487e-13	No detected in VvSUC27-OE fruits	down	uncharacterized protein LOC104646478 [Solanum lycopersicum]
gene13417	6.52644e-19	No detected in VvSUC27-OE fruits	down	uncharacterized protein LOC104647656 [Solanum lycopersicum]
gene13954	1.66827e-26	No detected in VvSUC27-OE fruits	down	uncharacterized protein LOC104647673 [Solanum lycopersicum]
gene14301	2.58864e-29	No detected in VvSUC27-OE fruits	down	uncharacterized protein LOC104647750 [Solanum lycopersicum]
gene21049	4.40321e-26	No detected in VvSUC27-OE fruits	down	uncharacterized protein LOC104648946 [Solanum lycopersicum]
gene26460	6.32799e-96	No detected in VvSUC27-OE fruits	down	xyloglucan endotransglucosylase/hydrolase protein 2-like [Solanum lycopersicum]
gene9749	8.36886e-142	-9.61733	down	AP2/ERF and B3 domain-containing transcription factor RAV1 [Solanum lycopersicum]
gene1393	9.25929e-68	-9.60209	down	protein trichome birefringence-like 38 [Solanum lycopersicum]
gene4238	3.95936e-19	-9.3508	down	dehydration-responsive protein RD22-like, partial [Solanum lycopersicum]
gene20476	2.1231e-84	-9.00637	down	aspartic proteinase CDR1-like [Solanum lycopersicum]
gene18520	1.6517e-55	-8.98656	down	protein trichome birefringence-like 43 [Solanum lycopersicum]
gene20097	3.39001e-40	-8.58473	down	vacuolar-processing enzyme-like [Solanum lycopersicum]
gene27229	3.15835e-57	-8.36835	down	lysosomal Pro-X carboxypeptidase-like [Solanum lycopersicum]
gene15320	2.084e-31	-8.22569	down	terpene synthase [Solanum lycopersicum]
gene13731	2.89519e-83	-8.16934	down	uncharacterized protein LOC101260730 [Solanum lycopersicum]
gene5039	1.36037e-109	-8.14734	down	senescence-specific cysteine protease SAG39-like [Solanum lycopersicum]
gene23106	1.8168e-48	-8.12537	down	acanthoscurrin-2-like [Solanum lycopersicum]
Solanum_lycopersicum_newGene_3059	1.7431e-41	-8.09739	down	hypothetical protein VITISV_013540 [Vitis vinifera]
gene19355	4.85092e-51	-8.09263	down	subtilisin-like protease [Solanum lycopersicum]
gene18867	2.83357e-131	-7.96273	down	uncharacterized protein LOC101267913 [Solanum lycopersicum]
gene24930	2.19362e-116	-7.92209	down	alpha-L-arabinofuranosidase 1-like [Solanum lycopersicum]
gene2377	1.90476e-34	-7.74299	down	ethylene-responsive transcription factor WRI1 [Solanum lycopersicum]
gene19356	3.26081e-90	-7.58973	down	subtilisin-like protease [Solanum lycopersicum]
gene22554	3.12311e-22	-7.58816	down	mavicyanin-like [Solanum lycopersicum]
gene19391	1.52508e-126	-7.58567	down	serine racemase-like [Solanum lycopersicum]
gene1743	7.49751e-44	-7.54148	down	uncharacterized protein LOC101246280 [Solanum lycopersicum]
gene4413	6.07404e-12	-7.43294	down	geraniol 8-hydroxylase-like [Solanum lycopersicum]
gene15745	1.34821e-27	-7.30085	down	uncharacterized protein LOC101254600 [Solanum lycopersicum]
gene26619	1.95058e-15	-7.06186	down	cytosolic sulfotransferase 12-like [Solanum lycopersicum]
gene5275	1.89636e-42	-6.98358	down	cannabidiolic acid synthase-like 2 [Solanum lycopersicum]
gene18558	3.60322e-39	-6.87067	down	uncharacterized protein LOC101250708 [Solanum lycopersicum]
gene20117	1.51687e-59	-6.85556	down	vacuolar-processing enzyme gamma-isozyme [Solanum lycopersicum]
gene23070	4.73347e-52	-6.71276	down	uncharacterized protein LOC101267741 [Solanum lycopersicum]
gene3349	2.08503e-18	-6.68068	down	transcription factor bHLH95-like [Solanum lycopersicum]
gene1804	2.03292e-128	-6.59212	down	serine carboxypeptidase-like 40 [Solanum lycopersicum]
gene1391	8.92027e-22	-6.49899	down	auxin efflux facilitator SlPIN5 [Solanum lycopersicum]
gene20116	1.21156e-52	-6.49016	down	vacuolar-processing enzyme-like [Solanum lycopersicum]
gene14266	4.74195e-170	-6.48788	down	protein NRT1/ PTR FAMILY 3.1-like [Solanum lycopersicum]
gene28713	4.51282e-16	-6.46581	down	omega-6 fatty acid desaturase, endoplasmic reticulum isozyme 2-like [Solanum tuberosum]
gene28042	1.83523e-20	-6.39474	down	probable glycosyltransferase At3g42180 isoform X1 [Solanum lycopersicum]
gene20194	1.43333e-14	-6.31205	down	ankyrin repeat-containing protein At3g12360-like isoform X2 [Solanum lycopersicum]
gene3437	4.5325e-14	-6.24924	down	pollen-specific leucine-rich repeat extensin-like protein 1 [Solanum lycopersicum]
Solanum_lycopersicum_newGene_1343	1.28313e-27	-6.2351	down	uncharacterized protein LOC104116457 [Nicotiana tomentosiformis]
gene15288	3.30441e-23	-6.13329	down	ethylene-responsive transcription factor ERF016-like [Solanum lycopersicum]
gene6708	4.60062e-13	-6.13066	down	sugar transport protein 8-like [Solanum lycopersicum]
gene4617	1.98334e-20	-5.99614	down	2-oxoglutarate-dependent dioxygenase DAO-like [Solanum lycopersicum]
gene24869	2.25021e-09	-5.93442	down	protein trichome birefringence-like 34 [Solanum lycopersicum]
gene24023	3.35033e-29	-5.91634	down	F-box protein PP2-A13-like [Solanum lycopersicum]
gene24681	6.66159e-26	-5.75425	down	probable aquaporin TIP3-1 [Solanum lycopersicum]
gene29626	6.42206e-170	-5.7323	down	apyrase [Solanum lycopersicum]
gene8474	2.53914e-49	-5.73022	down	alpha-1,4-glucan-protein synthase [UDP-forming] 1-like isoform X1 [Solanum lycopersicum]
gene24716	3.95716e-33	-5.72756	down	cold shock protein 2-like [Solanum lycopersicum]
gene1998	3.44307e-69	-5.65439	down	pectinesterase 2 [Solanum lycopersicum]
gene19608	3.782e-56	-5.60423	down	histidine decarboxylase-like [Solanum lycopersicum]
gene9806	1.71652e-15	-5.51179	down	uncharacterized protein LOC104249044 [Nicotiana sylvestris]
gene25370	5.30582e-15	-5.46664	down	cytochrome P450 76A2-like [Solanum lycopersicum]
gene11300	6.81245e-09	-5.45347	down	cytochrome P450 71A1-like [Solanum lycopersicum]
gene7869	1.45927e-49	-5.45333	down	WAT1-related protein At5g64700-like [Solanum lycopersicum]
gene18442	7.71066e-15	-5.44946	down	flavonol synthase/flavanone 3-hydroxylase [Solanum lycopersicum]
gene12569	1.97108e-82	-5.40624	down	LOB domain-containing protein 42-like [Solanum lycopersicum]
gene16294	4.87961e-20	-5.38665	down	putative calcium-binding protein CML19 [Solanum lycopersicum]
gene7876	4.89437e-80	-5.38621	down	peroxidase 5 [Solanum lycopersicum]
gene29110	2.34935e-47	-5.32812	down	RING-H2 finger protein ATL3-like [Solanum lycopersicum]
gene25957	1.02387e-17	-5.31733	down	uncharacterized protein LOC101259393 [Solanum lycopersicum]
gene23292	2.83291e-28	-5.21508	down	purple acid phosphatase 15 isoform X1 [Solanum lycopersicum]
gene8467	1.026e-12	-5.21418	down	probable aquaporin TIP3-2-like [Solanum lycopersicum]
gene21674	5.61796e-17	-5.14942	down	1-aminocyclopropane-1-carboxylate oxidase homolog 1-like [Solanum lycopersicum]
gene9777	1.01104e-22	-5.13062	down	thaumatin-like protein 1b [Solanum lycopersicum]
gene17575	1.17632e-16	-5.12028	down	1-aminocyclopropane-1-carboxylate oxidase [Solanum lycopersicum]
gene1468	8.03854e-28	-4.99045	down	uncharacterized protein LOC101244226 [Solanum lycopersicum]
gene27783	2.42869e-27	-4.96865	down	protein NRT1/ PTR FAMILY 6.4 [Solanum lycopersicum]
gene24995	1.15913e-18	-4.93596	down	protein LE25 [Solanum lycopersicum]
gene27195	3.82934e-92	-4.92418	down	serine carboxypeptidase-like [Solanum lycopersicum]
gene5496	1.67292e-18	-4.92399	down	ABC transporter G family member 31-like [Solanum lycopersicum]
gene14803	1.6448e-62	-4.89674	down	ethylene-responsive transcription factor ERF025-like [Solanum lycopersicum]
gene6362	1.36254e-49	-4.89002	down	uncharacterized protein LOC104645999 [Solanum lycopersicum]
gene15976	6.23213e-10	-4.87549	down	NAC domain-containing protein 100-like [Solanum lycopersicum]
gene14033	6.15851e-14	-4.86429	down	uncharacterized protein LOC104647562 [Solanum lycopersicum]
gene11185	2.98758e-64	-4.85091	down	bidirectional sugar transporter SWEET1-like [Solanum lycopersicum]
gene11713	2.04796e-31	-4.79808	down	cytochrome P450 81E8 [Solanum lycopersicum]
gene5141	5.55984e-30	-4.79727	down	forkhead box protein G1-like [Solanum lycopersicum]
gene27853	2.68366e-13	-4.79358	down	G-type lectin S-receptor-like serine/threonine-protein kinase CES101-like [Solanum tuberosum]
gene27227	2.34457e-37	-4.78492	down	putative flavonoid 3&apos;5&apos; hydroxylase [Solanum lycopersicum]
gene22772	2.77565e-24	-4.77962	down	bidirectional sugar transporter NEC1 [Solanum lycopersicum]
gene862	1.30919e-67	-4.76813	down	LOB domain-containing protein 1-like [Solanum lycopersicum]
gene7126	2.53712e-08	-4.76143	down	anthocyanidin reductase [Solanum lycopersicum]
gene11136	5.22782e-18	-4.74677	down	laccase-14-like isoform X1 [Solanum lycopersicum]
gene12427	3.69995e-272	-4.71988	down	NAC transcription factor 29 [Solanum lycopersicum]
gene6982	6.3489e-39	-4.69155	down	uncharacterized protein LOC101259315 [Solanum lycopersicum]
gene16699	1.30518e-54	-4.68097	down	serine carboxypeptidase-like 20 [Solanum lycopersicum]
gene5140	1.23133e-115	-4.67516	down	LOW QUALITY PROTEIN: pistil-specific extensin-like protein [Solanum lycopersicum]
gene23134	1.23011e-18	-4.67227	down	putative protein phosphatase 2C-like protein 44 [Solanum lycopersicum]
gene24471	6.30811e-12	-4.6322	down	DNA repair protein RAD16-like [Solanum lycopersicum]
gene8433	1.89132e-74	-4.63099	down	miraculin-like [Solanum lycopersicum]
gene15860	7.40882e-12	-4.63078	down	AP2-like ethylene-responsive transcription factor At1g16060 [Solanum lycopersicum]
gene3398	1.39637e-53	-4.63063	down	serine carboxypeptidase II-3-like [Solanum lycopersicum]
gene2475	8.06113e-10	-4.59094	down	cysteine synthase-like [Solanum lycopersicum]
gene18616	9.39052e-57	-4.58728	down	gibberellin 2-oxidase [Solanum lycopersicum]
gene9330	2.22038e-11	-4.56948	down	protein decapping 5-like isoform X1 [Solanum lycopersicum]
gene9353	1.60954e-34	-4.54655	down	castasterone 26-hydroxylase [Solanum lycopersicum]
gene19727	4.614e-18	-4.53491	down	probable glycosyltransferase At5g25310 [Solanum lycopersicum]
gene13916	2.87224e-18	-4.52268	down	glycerol-3-phosphate acyltransferase 5-like [Solanum lycopersicum]
gene6354	1.30874e-204	-4.51145	down	uncharacterized protein LOC104645686 [Solanum lycopersicum]
gene13448	3.16479e-27	-4.48529	down	serine carboxypeptidase-like [Solanum lycopersicum]
gene11645	1.17908e-18	-4.47428	down	phytosulfokines 3-like [Solanum lycopersicum]
gene25116	7.84181e-98	-4.47181	down	zeatin O-glucosyltransferase-like [Solanum lycopersicum]
gene6830	1.34289e-82	-4.43585	down	auxin-repressed 12.5 kDa protein-like [Solanum lycopersicum]
gene4392	5.25133e-37	-4.3932	down	mitogen-activated protein kinase kinase kinase 1-like [Solanum lycopersicum]
gene8564	1.17834e-64	-4.39104	down	vignain-like [Solanum lycopersicum]
gene4957	6.85154e-28	-4.34097	down	uncharacterized protein LOC104645868 [Solanum lycopersicum]
gene14336	8.24975e-70	-4.32922	down	non-specific lipid-transfer protein 1-like [Solanum lycopersicum]
gene23142	5.40046e-120	-4.23885	down	long-chain-alcohol oxidase FAO1 [Solanum lycopersicum]
gene6862	5.39469e-63	-4.21667	down	sugar carrier protein C-like [Solanum lycopersicum]
gene21481	6.58846e-20	-4.21261	down	auxin-induced protein 15A [Solanum lycopersicum]
gene206	2.21757e-12	-4.20922	down	LOW QUALITY PROTEIN: E3 ubiquitin-protein ligase PUB22-like [Solanum lycopersicum]
gene27004	2.73095e-43	-4.20259	down	uncharacterized protein LOC101267484 [Solanum lycopersicum]
gene14242	3.89505e-29	-4.18412	down	protein disulfide-isomerase-like isoform X2 [Solanum lycopersicum]
gene7643	9.34929e-06	-4.1755	down	mini zinc finger protein 2-like [Solanum lycopersicum]
gene16518	1.33009e-21	-4.16832	down	glucan endo-1,3-beta-glucosidase-like [Solanum lycopersicum]
gene2597	8.38367e-212	-4.13861	down	linoleate 9S-lipoxygenase B isoform X1 [Solanum lycopersicum]
gene21120	2.37086e-17	-4.13586	down	uncharacterized protein LOC101246948 [Solanum lycopersicum]
gene11746	1.9316e-52	-4.0986	down	subtilisin-like protease [Solanum lycopersicum]
gene3531	2.91685e-58	-4.08993	down	embryogenic cell protein 40 [Solanum lycopersicum]
gene18303	2.59583e-30	-4.08439	down	protein trichome birefringence-like 42 isoform X1 [Solanum lycopersicum]
gene3376	0	-4.01198	down	ethylene-responsive transcription factor ERF109 [Solanum lycopersicum]
gene4296	1.7533e-128	-3.99842	down	homeobox-leucine zipper protein ATHB-40-like [Solanum lycopersicum]
gene1928	1.13822e-66	-3.98795	down	ethylene-responsive transcription factor 13-like [Solanum lycopersicum]
gene21122	1.4323e-30	-3.98188	down	1-amino-cyclopropane-1-carboxylate synthase [Solanum lycopersicum]
gene1495	6.82688e-09	-3.96801	down	basic 7S globulin-like [Solanum lycopersicum]
gene17002	5.62953e-92	-3.9634	down	trehalose-6-phosphate synthase [Solanum lycopersicum]
Solanum_lycopersicum_newGene_53	1.61861e-78	-3.95954	down	Putative gag-pol polyprotein, identical [Solanum demissum]
gene25401	1.4512e-17	-3.94478	down	auxin-induced protein X15-like [Solanum lycopersicum]
gene21551	1.61915e-29	-3.93552	down	probable glycosyltransferase At5g03795 isoform X1 [Solanum lycopersicum]
gene21921	5.52138e-29	-3.89154	down	S-type anion channel SLAH2-like [Solanum lycopersicum]
gene28765	2.65049e-18	-3.88469	down	rop guanine nucleotide exchange factor 12-like [Solanum lycopersicum]
gene16170	9.55937e-23	-3.87103	down	uncharacterized protein LOC101265243 [Solanum lycopersicum]
gene19420	1.61279e-113	-3.84979	down	probable WRKY transcription factor 53 [Solanum lycopersicum]
gene22619	4.30325e-16	-3.72848	down	LOW QUALITY PROTEIN: phospholipase A1-Igamma2, chloroplastic-like [Solanum lycopersicum]
gene20370	5.38952e-23	-3.72842	down	aromatic amino acid decarboxylase 1A [Solanum lycopersicum]
gene20601	3.65765e-16	-3.71529	down	premnaspirodiene oxygenase-like [Solanum lycopersicum]
gene23931	6.40206e-55	-3.70578	down	probable indole-3-acetic acid-amido synthetase GH3.5 [Solanum lycopersicum]
gene24379	2.55062e-14	-3.69437	down	root phototropism protein 3-like [Solanum lycopersicum]
gene20863	1.21796e-14	-3.61413	down	14 kDa proline-rich protein DC2.15-like [Solanum lycopersicum]
gene9434	4.95371e-17	-3.61211	down	mavicyanin-like [Solanum lycopersicum]
gene26802	1.8597e-63	-3.59559	down	SlArf/Xyl1 protein precursor [Solanum lycopersicum]
gene9705	1.18402e-54	-3.5851	down	NAC transcription factor 29-like [Solanum lycopersicum]
gene23489	9.57532e-31	-3.55915	down	probable purine permease 4 [Solanum lycopersicum]
gene11778	5.69769e-08	-3.54915	down	serine carboxypeptidase-like 13 isoform X1 [Solanum lycopersicum]
gene1467	0	-3.48009	down	uncharacterized protein LOC101247750 [Solanum lycopersicum]
gene10028	3.58105e-15	-3.47499	down	MATE efflux family protein 6 isoform X1 [Solanum lycopersicum]
gene13815	8.33447e-206	-3.4682	down	ethylene-responsive transcription factor 5 [Solanum lycopersicum]
gene18448	7.80621e-14	-3.45256	down	transcription factor WER-like [Solanum lycopersicum]
gene24943	6.17783e-20	-3.44268	down	cytochrome P450 98A2-like [Solanum lycopersicum]
gene18556	1.23624e-12	-3.43945	down	uncharacterized protein LOC101251005 [Solanum lycopersicum]
gene1162	2.24836e-08	-3.43859	down	GATA transcription factor 16 [Solanum lycopersicum]
gene27538	1.11588e-55	-3.42265	down	putative calcium-binding protein CML19 [Solanum lycopersicum]
gene25848	1.27826e-40	-3.41459	down	cationic amino acid transporter 7, chloroplastic [Solanum lycopersicum]
gene27969	0	-3.41442	down	uncharacterized protein LOC101246112 [Solanum lycopersicum]
gene12614	4.98833e-238	-3.40469	down	AP2/ERF and B3 domain-containing transcription factor RAV1-like [Solanum lycopersicum]
gene23856	5.83582e-15	-3.38127	down	glutaredoxin-C9-like isoform X1 [Solanum lycopersicum]
gene21464	5.39488e-31	-3.3597	down	uncharacterized protein LOC101246954 [Solanum lycopersicum]
gene6429	3.32557e-21	-3.34893	down	RecName: Full=1-aminocyclopropane-1-carboxylate synthase 3; Short=ACC synthase 3; AltName: Full=Le-ACS3; Short=ACS-3; AltName: Full=S-adenosyl-L-methionine methylthioadenosine-lyase 3 [Solanum lycopersicum]
gene23171	8.69668e-56	-3.34479	down	acid phosphatase 1-like [Solanum lycopersicum]
Solanum_lycopersicum_newGene_2771	2.85303e-32	-3.34121	down	uncharacterized protein LOC104114364 [Nicotiana tomentosiformis]
gene16710	2.95643e-100	-3.31623	down	auxin-induced in root cultures protein 12-like [Solanum lycopersicum]
gene27997	0	-3.2722	down	ethylene-responsive transcription factor ERF017 [Solanum lycopersicum]
gene18379	9.84815e-286	-3.26484	down	ethylene-responsive transcription factor ERF054 [Solanum lycopersicum]
gene16354	1.21991e-35	-3.25781	down	cytochrome P450 94C1 [Solanum lycopersicum]
gene13942	2.77165e-09	-3.25343	down	gibberellin 2-oxidase [Solanum lycopersicum]
gene13791	9.22117e-58	-3.241	down	heavy metal-associated isoprenylated plant protein 26-like [Solanum lycopersicum]
gene19373	1.6938e-22	-3.23394	down	dehydration-responsive element-binding protein 1F-like [Solanum lycopersicum]
gene24570	2.59483e-125	-3.21558	down	ethylene-responsive transcription factor ERF109-like [Solanum lycopersicum]
gene27812	4.80278e-16	-3.19382	down	protein TRANSPARENT TESTA 12 [Solanum lycopersicum]
gene8026	7.69574e-69	-3.17938	down	21 kDa protein-like [Solanum lycopersicum]
gene27664	1.25621e-134	-3.17118	down	zinc finger protein ZAT11-like [Solanum lycopersicum]
gene11217	2.02511e-54	-3.13705	down	endoglucanase 21-like [Solanum lycopersicum]
gene16213	8.428e-19	-3.12994	down	naringenin,2-oxoglutarate 3-dioxygenase-like [Solanum lycopersicum]
gene22539	2.77241e-38	-3.11813	down	basic helix-loop-helix protein A [Solanum lycopersicum]
gene10340	6.36197e-20	-3.11531	down	zeatin O-xylosyltransferase-like [Solanum lycopersicum]
gene19389	9.19694e-09	-3.1044	down	protein LURP-one-related 4-like [Solanum lycopersicum]
gene11489	1.32827e-35	-3.09659	down	putative clathrin assembly protein At4g40080 [Solanum lycopersicum]
gene20372	2.61683e-23	-3.08998	down	N-hydroxycinnamoyl-CoA:tyramine N-hydroxycinnamoyl transferase THT7-1 [Solanum lycopersicum]
gene6487	3.00313e-103	-3.08836	down	subtilisin-like protease [Solanum lycopersicum]
gene15663	2.12447e-14	-3.08788	down	GDSL esterase/lipase At1g29670-like [Solanum lycopersicum]
gene21697	7.4988e-09	-3.08693	down	lysosomal Pro-X carboxypeptidase-like [Solanum lycopersicum]
gene21270	4.4726e-10	-3.08661	down	homeobox-leucine zipper protein ATHB-7-like [Solanum lycopersicum]
gene6338	3.37057e-39	-3.0833	down	mitogen-activated protein kinase kinase kinase NPK1-like [Solanum lycopersicum]
gene20018	3.57796e-192	-3.08123	down	uncharacterized protein LOC101251309 [Solanum lycopersicum]
gene26091	0	-3.07687	down	uncharacterized protein LOC101262884 [Solanum lycopersicum]
gene295	4.95986e-12	-3.07175	down	BAHD acyltransferase At5g47980-like isoform X1 [Solanum lycopersicum]
gene14509	1.93908e-34	-3.06028	down	IAA22 [Solanum lycopersicum]
gene18320	1.1874e-104	-3.05323	down	fasciclin-like arabinogalactan protein 9 [Solanum lycopersicum]
gene20300	1.22774e-13	-3.04307	down	subtilisin-like protease [Solanum lycopersicum]
Solanum_lycopersicum_newGene_1078	1.28685e-29	-3.02718	down	LOW QUALITY PROTEIN: purple acid phosphatase 2-like [Solanum lycopersicum]
gene3717	5.25911e-09	-3.01971	down	L-ascorbate oxidase homolog [Solanum lycopersicum]
gene23310	3.53857e-25	-3.01658	down	light-regulated protein [Solanum lycopersicum]
gene14381	3.80607e-51	-3.01567	down	asparagine synthetase [glutamine-hydrolyzing] [Solanum lycopersicum]
gene28313	5.61113e-63	-3.01348	down	indole-3-acetate O-methyltransferase 1-like [Solanum lycopersicum]
gene15390	0	-2.97919	down	inactive serine/threonine-protein kinase At1g67470-like [Solanum lycopersicum]
gene30175	8.21612e-23	-2.97707	down	pathogenesis-related leaf protein 6 precursor [Solanum lycopersicum]
gene2118	2.14599e-09	-2.95327	down	uncharacterized protein LOC101260280 isoform X2 [Solanum lycopersicum]
gene27757	6.42705e-08	-2.94836	down	uncharacterized protein LOC101247402 isoform X1 [Solanum lycopersicum]
gene1605	9.34151e-147	-2.93956	down	xyloglucan endotransglucosylase-hydrolase XTH5 precursor [Solanum lycopersicum]
gene3272	7.32642e-24	-2.93439	down	uncharacterized protein LOC104645408 [Solanum lycopersicum]
gene1513	9.05278e-08	-2.927	down	uncharacterized protein LOC101257893 [Solanum lycopersicum]
gene1791	9.11506e-22	-2.92697	down	SBT4C protein [Solanum lycopersicum]
gene11456	1.81092366295687e-313	-2.91749	down	protein EXORDIUM-like [Solanum lycopersicum]
gene12226	6.9158e-36	-2.91035	down	U-box domain-containing protein 19-like [Solanum lycopersicum]
gene157	4.13406e-83	-2.90654	down	lipoxygenase [Solanum lycopersicum]
gene16073	2.11421e-32	-2.90429	down	tryptophan aminotransferase-related protein 2 [Solanum lycopersicum]
gene15409	8.87016e-10	-2.9041	down	phospholipase A1-Ibeta2, chloroplastic-like [Solanum lycopersicum]
gene23238	1.53149e-12	-2.89027	down	S-protein homologue precursor [Solanum lycopersicum]
gene11232	0	-2.88826	down	U-box domain-containing protein 28-like [Solanum lycopersicum]
gene25550	1.56184e-162	-2.88818	down	protein LURP-one-related 10-like [Solanum lycopersicum]
gene23804	0	-2.87727	down	E3 ubiquitin-protein ligase RMA1H1 [Solanum lycopersicum]
gene17513	3.30294e-15	-2.87401	down	branched-chain-amino-acid aminotransferase 2, chloroplastic-like [Solanum lycopersicum]
gene19131	1.64167e-118	-2.8705	down	putative F-box protein At1g49610 isoform X1 [Solanum lycopersicum]
gene11299	2.78956e-12	-2.86965	down	ethylene-responsive transcription factor ABR1-like [Solanum lycopersicum]
gene8052	3.9302e-35	-2.85441	down	probable xyloglucan endotransglucosylase/hydrolase protein 23 [Solanum lycopersicum]
gene2035	1.56022e-13	-2.85125	down	LOB domain-containing protein 30 [Solanum lycopersicum]
gene26648	2.60605e-08	-2.84259	down	carboxymethylenebutenolidase homolog [Solanum lycopersicum]
gene21468	1.36385e-45	-2.83997	down	cytokinin riboside 5&apos;-monophosphate phosphoribohydrolase LOG3 [Solanum lycopersicum]
gene6990	7.23307e-61	-2.8392	down	beta-carotene hydroxylase [Solanum lycopersicum]
gene21838	4.84216e-05	-2.82958	down	copper transporter 1-like [Solanum lycopersicum]
gene15944	0.000111297	-2.82709	down	isoaspartyl peptidase/L-asparaginase-like [Solanum lycopersicum]
gene27498	5.48317e-110	-2.82281	down	alcohol dehydrogenase-like 3 [Solanum lycopersicum]
gene21279	1.99831e-28	-2.82152	down	endo-1,4-beta-glucanase precursor [Solanum lycopersicum]
gene17091	5.89616e-33	-2.81643	down	probable LRR receptor-like serine/threonine-protein kinase At4g26540 isoform X1 [Solanum lycopersicum]
gene6385	0	-2.81116	down	calcium-binding protein CML24 [Solanum lycopersicum]
gene8721	5.7206e-21	-2.80745	down	protein NRT1/ PTR FAMILY 2.11 [Solanum lycopersicum]
gene11696	1.68203e-08	-2.80559	down	cytochrome b5-like [Solanum lycopersicum]
gene16472	9.97694e-197	-2.79629	down	auxin-regulated protein [Solanum lycopersicum]
gene23173	1.49997e-15	-2.7893	down	histone-lysine N-methyltransferase SUVR2 isoform X1 [Solanum lycopersicum]
gene11138	1.96387e-31	-2.78922	down	uncharacterized protein LOC101268861 [Solanum lycopersicum]
gene4559	2.06764e-19	-2.78589	down	carbonic anhydrase [Solanum lycopersicum]
gene8872	2.1892e-54	-2.7734	down	cytochrome P450 78A5-like [Solanum lycopersicum]
gene1383	3.76038e-22	-2.76954	down	SNF2 domain-containing protein CLASSY 4-like [Solanum lycopersicum]
gene5775	1.50563e-276	-2.7487	down	disease resistance RPP13-like protein 4 [Solanum lycopersicum]
gene6819	1.73487e-19	-2.74635	down	GDSL esterase/lipase At1g28590-like [Solanum lycopersicum]
gene8053	4.74748e-144	-2.74305	down	probable xyloglucan endotransglucosylase/hydrolase protein 23 [Solanum lycopersicum]
gene27462	5.50914e-07	-2.73776	down	probable leucine-rich repeat receptor-like protein kinase At1g68400 [Solanum lycopersicum]
gene3241	1.6996e-14	-2.73775	down	nucleobase-ascorbate transporter 4 [Solanum lycopersicum]
gene1623	1.47391e-17	-2.72546	down	glutathione transferase GST 23-like [Solanum lycopersicum]
gene3299	4.56849e-15	-2.7251	down	probable indole-3-acetic acid-amido synthetase GH3.1 [Solanum lycopersicum]
gene27855	1.2538e-107	-2.70291	down	putative brassinosteroid hydroxylase [Solanum lycopersicum]
gene10806	1.20214e-41	-2.69034	down	inositol-3-phosphate synthase-like [Solanum lycopersicum]
gene5202	6.96178e-44	-2.68231	down	serine carboxypeptidase-like 31 [Solanum lycopersicum]
gene20101	1.04941e-88	-2.67992	down	vacuolar-processing enzyme-like [Solanum lycopersicum]
gene20789	6.92109e-79	-2.67402	down	ethylene-responsive transcription factor 5-like [Solanum lycopersicum]
gene18610	9.05835e-09	-2.66893	down	gibberellin 2-oxidase 2 [Solanum lycopersicum]
gene15850	3.47304e-189	-2.66446	down	WRKY transcription factor 1 [Solanum lycopersicum]
gene16700	8.20119e-25	-2.64536	down	serine carboxypeptidase-like 20 [Solanum lycopersicum]
gene4921	2.42654e-96	-2.63797	down	GDSL esterase/lipase At1g29670-like [Solanum lycopersicum]
gene6844	3.52617e-186	-2.63679	down	stem-specific protein TSJT1-like [Solanum tuberosum]
gene4998	1.36233e-05	-2.62052	down	probable LRR receptor-like serine/threonine-protein kinase At3g47570 [Solanum lycopersicum]
gene25583	1.28053e-09	-2.61768	down	GDSL esterase/lipase At5g03820 [Solanum lycopersicum]
gene9459	1.35238e-39	-2.61451	down	uncharacterized protein LOC101254072 [Solanum lycopersicum]
gene25371	8.81696e-10	-2.59121	down	cytochrome P450 76A2-like [Solanum lycopersicum]
gene12024	1.39045e-45	-2.5904	down	DNAJ-like protein [Solanum lycopersicum]
gene8986	2.46155e-122	-2.58348	down	chitin-binding lectin 1-like [Solanum lycopersicum]
gene22928	6.9116e-11	-2.57985	down	uncharacterized protein LOC101247659 [Solanum lycopersicum]
gene9802	3.29058e-58	-2.57724	down	uncharacterized protein LOC101267223 [Solanum lycopersicum]
gene16314	0	-2.577	down	probable CCR4-associated factor 1 homolog 9 [Solanum lycopersicum]
gene28376	0	-2.57686	down	xyloglucan endo-transglycosylase precursor [Solanum lycopersicum]
gene14382	3.53077e-66	-2.571	down	putative protein phosphatase 2C 53 [Solanum lycopersicum]
Solanum_lycopersicum_newGene_1391	2.3972e-16	-2.56631	down	secologanin synthase-like [Solanum tuberosum]
gene2535	6.07717e-29	-2.5579	down	protein FANTASTIC FOUR 3 [Solanum lycopersicum]
gene374	6.71092e-71	-2.55715	down	protein YLS9 [Solanum lycopersicum]
gene18615	5.75357e-20	-2.55195	down	gibberellin 2-oxidase [Solanum lycopersicum]
gene20363	5.54995e-250	-2.54108	down	histidine decarboxylase-like [Solanum lycopersicum]
gene8952	2.27339e-10	-2.53905	down	NAC domain-containing protein 100 [Solanum lycopersicum]
gene25399	1.23595e-63	-2.5275	down	uncharacterized protein LOC101245601 [Solanum lycopersicum]
gene12413	4.29063e-18	-2.52722	down	zinc-finger homeodomain protein 10-like [Solanum lycopersicum]
gene22985	6.74818e-39	-2.52649	down	putative calcium-transporting ATPase 13, plasma membrane-type [Solanum lycopersicum]
gene23879	3.19833e-31	-2.52368	down	organ-specific protein S2-like [Solanum lycopersicum]
gene2939	1.36066e-16	-2.50699	down	COBRA-like protein 6 isoform X2 [Solanum lycopersicum]
gene11449	4.56322e-27	-2.50058	down	7-deoxyloganetin glucosyltransferase-like [Solanum lycopersicum]
gene20681	3.68191e-26	-2.49726	down	uncharacterized protein LOC101266965 [Solanum lycopersicum]
Solanum_lycopersicum_newGene_552	6.46357e-16	-2.49173	down	probable aquaporin PIP2-8 isoform X1 [Solanum lycopersicum]
gene25597	6.39064e-112	-2.48543	down	UDP-glycosyltransferase 73C3-like [Solanum lycopersicum]
gene11457	5.43048e-155	-2.47939	down	protein EXORDIUM-like [Solanum lycopersicum]
gene1236	1.45249e-06	-2.47374	down	protein GAMETE EXPRESSED 2 isoform X2 [Solanum lycopersicum]
gene22643	1.61815e-245	-2.47057	down	cytochrome P450 94A1-like [Solanum lycopersicum]
gene9048	1.29635e-37	-2.46598	down	probable WRKY transcription factor 40 [Solanum lycopersicum]
gene21803	9.10645e-09	-2.46105	down	putative receptor protein kinase ZmPK1 [Solanum lycopersicum]
gene24462	7.31041e-284	-2.45831	down	probable protein phosphatase 2C 63 [Solanum lycopersicum]
gene25304	0	-2.45155	down	protein YLS9-like [Solanum lycopersicum]
gene8905	7.40622e-10	-2.44599	down	expansin-A23-like [Solanum lycopersicum]
gene2052	5.21757e-106	-2.44389	down	BON1-associated protein 2 [Solanum lycopersicum]
gene20187	8.58353e-110	-2.43946	down	probable glycosyltransferase At3g07620 [Solanum lycopersicum]
gene7109	1.03494e-255	-2.43537	down	CBF1 protein [Solanum lycopersicum]
gene11218	8.44896e-10	-2.42785	down	uncharacterized protein LOC101266022 [Solanum lycopersicum]
gene2414	1.18932e-11	-2.42626	down	pathogenesis-related protein P2 precursor [Solanum lycopersicum]
gene6008	1.49023e-189	-2.42507	down	probable galacturonosyltransferase-like 10 [Solanum lycopersicum]
gene28681	2.49715e-49	-2.41455	down	myb-related protein 308-like [Solanum lycopersicum]
gene27838	1.66512e-10	-2.41426	down	uncharacterized protein At1g15400 [Solanum lycopersicum]
gene5992	3.96836e-45	-2.41036	down	zinc finger AN1 domain-containing stress-associated protein 12 [Solanum lycopersicum]
gene14974	3.08946e-115	-2.40174	down	uncharacterized protein LOC101254906 [Solanum lycopersicum]
gene23949	2.96086e-39	-2.40032	down	WRKY transcription factor 22-like [Solanum lycopersicum]
gene8054	4.82142e-23	-2.39801	down	xyloglucan endotransglucosylase-hydrolase XTH3 precursor [Solanum lycopersicum]
gene18598	0	-2.39705	down	nine-cis-epoxycarotenoid dioxygenase [Solanum lycopersicum]
gene19157	5.4359e-26	-2.39389	down	abscisic acid 8&apos;-hydroxylase 1 [Solanum lycopersicum]
gene18008	5.16693e-79	-2.39115	down	aspartic proteinase nepenthesin-2-like [Solanum lycopersicum]
gene15601	0	-2.38882	down	agamous-like MADS-box protein AGL11 isoform X1 [Solanum lycopersicum]
gene18275	4.38447e-177	-2.3868	down	calcium-binding protein PBP1-like [Solanum lycopersicum]
gene15314	1.26159e-32	-2.3865	down	branched chain alpha-keto acid dehydrogenase E1-alpha subunit [Solanum lycopersicum]
gene28707	6.86626e-16	-2.37849	down	probable L-xylulose reductase [Solanum lycopersicum]
gene1224	0	-2.35999	down	RING-H2 finger protein ATL2-like [Solanum lycopersicum]
gene5010	5.89501e-38	-2.35805	down	transcription factor TGA6 [Solanum lycopersicum]
gene11454	0	-2.34579	down	protein EXORDIUM-like [Solanum lycopersicum]
gene19236	4.6924e-17	-2.3442	down	B3 domain-containing protein REM9-like [Solanum lycopersicum]
gene28232	7.08773e-13	-2.33877	down	stem-specific protein TSJT1 [Solanum lycopersicum]
gene4563	1.72117e-11	-2.33582	down	high affinity nitrate transporter 2.7 isoform X1 [Solanum lycopersicum]
gene18581	3.2245e-50	-2.33265	down	serine/threonine-protein kinase WAG2-like [Solanum lycopersicum]
gene11004	5.07032e-14	-2.32013	down	ascorbate oxidase precursor [Solanum lycopersicum]
gene14406	9.34188e-36	-2.31145	down	CBL-interacting serine/threonine-protein kinase 11-like [Solanum lycopersicum]
gene6290	4.37311e-07	-2.31039	down	peroxidase 10-like [Solanum lycopersicum]
gene17746	0	-2.30811	down	salt responsive protein 2 [Solanum lycopersicum]
gene25009	4.74618e-34	-2.30695	down	peroxidase A2 [Solanum lycopersicum]
gene29239	2.9979e-23	-2.30239	down	low affinity sulfate transporter 3-like [Solanum lycopersicum]
gene6083	1.62338e-45	-2.30225	down	NAC domain-containing protein 100 [Solanum lycopersicum]
gene15872	1.48117e-19	-2.2941	down	glutamyl-tRNA(Gln) amidotransferase subunit A, mitochondrial-like isoform X1 [Solanum lycopersicum]
gene7027	1.83695e-17	-2.28815	down	uncharacterized protein At3g49055 [Solanum lycopersicum]
gene23837	1.51009e-34	-2.28446	down	uncharacterized protein LOC101255929 [Solanum lycopersicum]
gene12752	4.99545e-73	-2.2706	down	probable 6-phosphogluconolactonase 1 [Solanum lycopersicum]
gene29266	1.4066e-144	-2.26622	down	classical arabinogalactan protein 5-like [Solanum lycopersicum]
gene4587	3.34228e-39	-2.26568	down	uncharacterized protein LOC101250767 [Solanum lycopersicum]
gene21173	0	-2.26345	down	uncharacterized protein LOC101261732 [Solanum lycopersicum]
gene3373	1.30983e-13	-2.25476	down	abscisic acid 8&apos;-hydroxylase 4 isoform X1 [Solanum lycopersicum]
gene2079	5.49317e-48	-2.2546	down	UDP-galactose/UDP-glucose transporter 4-like isoform X1 [Solanum lycopersicum]
gene12263	1.32112e-18	-2.2541	down	uncharacterized protein LOC101263113 [Solanum lycopersicum]
gene8049	1.73614e-96	-2.25078	down	probable xyloglucan endotransglucosylase/hydrolase protein 23 [Solanum lycopersicum]
gene19161	1.61406e-78	-2.24628	down	dimethylallylcistransferase, chloroplastic-like [Solanum lycopersicum]
gene15389	3.37808e-57	-2.24442	down	putative wall-associated receptor kinase-like 16 [Solanum lycopersicum]
gene5905	9.83125e-12	-2.24341	down	uncharacterized protein LOC101261981 [Solanum lycopersicum]
gene16231	2.47172e-55	-2.24139	down	calmodulin-like protein 3 [Solanum lycopersicum]
gene15742	1.29411e-197	-2.23944	down	probable WRKY transcription factor 26 [Solanum lycopersicum]
gene5460	1.24761e-16	-2.23529	down	putative RING-H2 finger protein ATL21A [Solanum lycopersicum]
gene24348	1.15311e-26	-2.2345	down	beta-D-xylosidase 1 precursor [Solanum lycopersicum]
gene21965	8.35106e-07	-2.23192	down	probable WRKY transcription factor 26 [Solanum lycopersicum]
gene17148	7.63032e-42	-2.23114	down	IAA35 [Solanum lycopersicum]
gene11448	1.35554e-88	-2.22966	down	7-deoxyloganetin glucosyltransferase-like [Solanum lycopersicum]
gene8092	0	-2.22935	down	ethylene-responsive transcription factor 5-like [Solanum lycopersicum]
gene16296	3.89749e-66	-2.22607	down	uncharacterized protein LOC101264331 [Solanum lycopersicum]
gene18540	0	-2.22559	down	xyloglycan endo-transglycosylase precursor [Solanum lycopersicum]
gene22835	1.29965e-52	-2.21999	down	indole-3-acetic acid-induced protein ARG2 [Solanum lycopersicum]
gene1621	1.51551e-29	-2.21609	down	glutathione transferase GST 23-like [Solanum lycopersicum]
gene4255	3.80301e-08	-2.20881	down	peroxidase 72-like [Solanum lycopersicum]
gene6627	7.09916e-121	-2.20784	down	putative calcium-binding protein CML19 [Solanum lycopersicum]
gene28449	6.68663e-12	-2.1983	down	uncharacterized protein LOC104644872 [Solanum lycopersicum]
gene2598	3.60735e-12	-2.19471	down	probable linoleate 9S-lipoxygenase 5 [Solanum lycopersicum]
gene23584	6.1513e-307	-2.19125	down	ethylene-responsive transcription factor 3-like [Solanum lycopersicum]
gene1633	6.84925e-12	-2.18987	down	aspartic proteinase CDR1-like [Solanum lycopersicum]
gene6241	3.50405e-253	-2.18123	down	lysM domain receptor-like kinase 4 [Solanum lycopersicum]
gene27658	6.52253e-48	-2.18069	down	exocyst complex component EXO70A1 [Solanum lycopersicum]
gene5123	0	-2.18003	down	auxin-repressed 12.5 kDa protein [Solanum lycopersicum]
gene21397	1.65732e-244	-2.16772	down	protein YLS9-like [Solanum lycopersicum]
gene24755	3.14784e-10	-2.16333	down	lysine histidine transporter-like 8 [Solanum lycopersicum]
gene18912	2.71617e-40	-2.16138	down	mitogen-activated protein kinase kinase kinase 2-like [Solanum lycopersicum]
gene2674	2.69566e-117	-2.1558	down	F-box protein PP2-B15-like [Solanum lycopersicum]
gene25747	7.44879e-97	-2.1557	down	G-type lectin S-receptor-like serine/threonine-protein kinase RLK1 [Solanum lycopersicum]
gene470	1.21674e-13	-2.15119	down	uncharacterized protein LOC101261845 [Solanum lycopersicum]
gene4667	4.39564e-113	-2.14419	down	protein EXORDIUM-like 7 [Solanum lycopersicum]
gene2257	1.35556e-177	-2.13549	down	WRKY transcription factor [Solanum lycopersicum]
gene959	4.04837e-34	-2.13516	down	universal stress protein A-like protein isoform X1 [Solanum lycopersicum]
gene9226	1.47339e-158	-2.13513	down	calcium-binding allergen Ole e 8-like [Solanum lycopersicum]
gene6505	3.17446e-13	-2.13176	down	probable indole-3-acetic acid-amido synthetase GH3.1 [Solanum lycopersicum]
Solanum_lycopersicum_newGene_3060	3.65372e-08	-2.12955	down	zeatin O-glucosyltransferase-like [Solanum tuberosum]
gene3720	5.37215e-182	-2.12893	down	expansin-like protein precursor [Solanum lycopersicum]
gene16485	2.10986e-47	-2.12162	down	zinc finger protein ZAT12-like [Solanum lycopersicum]
gene6026	1.80653e-108	-2.1206	down	putative cell division cycle ATPase [Solanum lycopersicum]
gene11680	0	-2.11475	down	C2H2-type zinc finger protein [Solanum lycopersicum]
gene28679	5.19356e-06	-2.11413	down	nodulation-signaling pathway 1 protein-like [Solanum lycopersicum]
gene4969	6.71627e-11	-2.10695	down	uncharacterized protein LOC101260297 [Solanum lycopersicum]
gene13216	0.000201488	-2.10429	down	probable polyamine oxidase 5 [Solanum lycopersicum]
gene29410	4.52362e-07	-2.10228	down	tubulin beta chain-like [Solanum lycopersicum]
gene3657	8.34739e-31	-2.10198	down	endo-1,4-beta-xylanase UM03411 isoform X1 [Solanum lycopersicum]
gene11924	8.00496e-20	-2.09699	down	uncharacterized protein LOC101245159 [Solanum lycopersicum]
gene14370	0	-2.09485	down	phosphomethylpyrimidine synthase, chloroplastic [Solanum lycopersicum]
gene9195	0	-2.09314	down	nudix hydrolase 18, mitochondrial-like isoform X1 [Solanum lycopersicum]
gene16465	2.41078e-50	-2.0917	down	exocyst complex component EXO70A1-like [Solanum lycopersicum]
gene20675	3.70049e-07	-2.09132	down	abscisic acid receptor PYR1-like [Solanum lycopersicum]
gene7329	6.10207e-19	-2.0904	down	phenylalanine ammonia-lyase [Solanum lycopersicum]
gene19081	6.61407e-09	-2.09019	down	probable LRR receptor-like serine/threonine-protein kinase At1g56140 isoform X1 [Solanum lycopersicum]
gene6316	2.15277e-17	-2.08404	down	cell number regulator 2 [Solanum lycopersicum]
gene27874	8.62955e-30	-2.08323	down	putative uncharacterized protein DDB_G0284695 [Solanum lycopersicum]
Solanum_lycopersicum_newGene_2346	3.21817e-15	-2.08224	down	serine/threonine-protein phosphatase 7 long form homolog [Solanum lycopersicum]
gene14276	0	-2.07933	down	mitogen-activated protein kinase 3 [Solanum lycopersicum]
gene27339	2.23934e-126	-2.07647	down	F-box protein At2g27310 [Solanum lycopersicum]
gene3190	1.17952e-159	-2.07597	down	glutamyl-tRNA reductase 1, chloroplastic-like [Solanum lycopersicum]
gene7465	5.54343e-11	-2.07513	down	ammonium transporter 1 member 3 [Solanum lycopersicum]
gene13730	1.10336e-24	-2.07367	down	glutamine synthetase-like [Solanum lycopersicum]
gene19533	5.21726e-08	-2.06466	down	type I inositol 1,4,5-trisphosphate 5-phosphatase 12-like [Solanum lycopersicum]
gene26350	8.3272e-18	-2.06221	down	ethylene-responsive transcription factor ERF014 [Solanum lycopersicum]
gene9222	5.02936e-52	-2.05458	down	WUSCHEL-related homeobox 1 isoform X1 [Solanum lycopersicum]
gene9863	0.00170572	-2.0361	down	U-box domain-containing protein 21-like [Solanum lycopersicum]
gene27848	2.87947e-20	-2.0332	down	uncharacterized protein LOC101267383 [Solanum lycopersicum]
gene15039	5.22047e-28	-2.03157	down	protein LURP-one-related 14-like [Solanum lycopersicum]
gene29878	7.28569e-08	-2.03102	down	polyadenylate-binding protein 3 isoform X1 [Solanum lycopersicum]
gene13816	7.00083e-26	-2.03033	down	ethylene-responsive transcription factor 1 [Solanum lycopersicum]
gene12163	3.54361e-209	-2.02604	down	uncharacterized protein LOC101247521 [Solanum lycopersicum]
gene8727	3.69804e-12	-2.02549	down	HIPL1 protein-like [Solanum lycopersicum]
gene16054	1.17924e-05	-2.02397	down	uncharacterized protein LOC104648036 [Solanum lycopersicum]
gene29418	1.65755e-82	-2.01851	down	uncharacterized protein LOC101254074 [Solanum lycopersicum]
gene23184	5.64801e-08	-2.01544	down	ammonium transporter 1 member 1 [Solanum lycopersicum]
gene8776	5.70939e-59	-2.01499	down	uncharacterized protein LOC101255079 isoform X2 [Solanum lycopersicum]
gene10221	3.82144e-09	-2.01488	down	cysteine proteinase inhibitor 5-like [Solanum lycopersicum]
gene25343	1.16883e-18	-2.0135	down	cytochrome P450 94C1-like [Solanum lycopersicum]
gene3336	1.55662e-20	-2.01278	down	scopoletin glucosyltransferase [Solanum lycopersicum]
gene1772	4.92713e-21	-2.0125	down	polyamine oxidase 1 [Solanum lycopersicum]
gene28322	1.04492e-60	-2.00656	down	glycerophosphodiester phosphodiesterase GDPDL3-like [Solanum lycopersicum]
gene27287	8.62941e-16	-1.99994	down	alcohol-forming fatty acyl-CoA reductase-like [Solanum lycopersicum]
gene11177	6.17978e-09	-1.99697	down	uncharacterized protein LOC101258062 [Solanum lycopersicum]
gene30198	2.36903e-128	-1.99474	down	protein EXORDIUM-like [Solanum lycopersicum]
gene16088	4.09712e-56	-1.99292	down	leucine-rich repeat receptor-like serine/threonine/tyrosine-protein kinase SOBIR1 [Solanum lycopersicum]
gene16001	1.96191e-08	-1.96871	down	ABC transporter A family member 11-like [Solanum lycopersicum]
gene26527	1.86069e-54	-1.96831	down	serine/threonine-protein kinase-like protein CCR4 [Solanum lycopersicum]
gene24460	3.24537e-46	-1.96821	down	3-oxo-Delta(4,5)-steroid 5-beta-reductase-like [Solanum lycopersicum]
gene23808	4.84166e-12	-1.96656	down	expansin-B3 [Solanum lycopersicum]
gene24913	1.51012e-38	-1.96556	down	calcium-dependent protein kinase 20-like [Solanum lycopersicum]
gene8838	2.16425e-06	-1.96334	down	protein ASC1 isoform X1 [Solanum lycopersicum]
gene26566	7.13522e-07	-1.9537	down	uncharacterized protein At4g06598-like [Solanum lycopersicum]
gene9121	1.45846e-41	-1.95163	down	uncharacterized protein LOC101254582 isoform X1 [Solanum lycopersicum]
gene6527	4.29687e-06	-1.9475	down	zingipain-2-like [Solanum lycopersicum]
gene8857	3.1426e-08	-1.94601	down	uncharacterized protein LOC101244175 [Solanum lycopersicum]
gene12893	1.21539e-30	-1.93925	down	histidine-rich glycoprotein [Solanum lycopersicum]
gene25214	0	-1.93162	down	uncharacterized protein LOC101251527 [Solanum lycopersicum]
gene21970	8.01918e-202	-1.9198	down	uncharacterized protein LOC101267731 [Solanum lycopersicum]
gene11808	1.21538e-45	-1.91611	down	transcription factor MYB44-like [Solanum lycopersicum]
gene5052	1.97343e-11	-1.91455	down	zingipain-2-like [Solanum lycopersicum]
gene4775	2.42703e-95	-1.91236	down	uncharacterized protein LOC101257038 [Solanum lycopersicum]
Solanum_lycopersicum_newGene_412	1.51744e-34	-1.90845	down	uncharacterized protein LOC102589989 [Solanum tuberosum]
gene23368	1.69503e-05	-1.90734	down	70 kDa peptidyl-prolyl isomerase-like [Solanum lycopersicum]
gene23126	1.37752e-32	-1.90643	down	protein LIGHT-DEPENDENT SHORT HYPOCOTYLS 4 [Solanum lycopersicum]
gene6666	1.18919e-138	-1.90318	down	glycerophosphodiester phosphodiesterase GDPD1, chloroplastic [Solanum lycopersicum]
gene3438	9.96943e-167	-1.90095	down	uncharacterized protein LOC101255248 [Solanum lycopersicum]
gene7080	1.203e-25	-1.89505	down	uncharacterized protein LOC101244747 [Solanum lycopersicum]
gene21314	6.35554e-28	-1.894	down	L-gulonolactone oxidase-like [Solanum lycopersicum]
gene3808	1.52018e-18	-1.8914	down	uncharacterized protein LOC101251233 isoform X2 [Solanum lycopersicum]
gene16820	7.07328e-06	-1.88881	down	copalyl diphosphate synthase [Solanum lycopersicum]
gene15518	1.5661e-17	-1.88855	down	auxin-regulated dual specificity cytosolic kinase [Solanum lycopersicum]
gene16160	1.26004e-07	-1.88294	down	CASP-like protein 1F1 [Solanum lycopersicum]
gene6991	1.50601e-30	-1.88278	down	uncharacterized protein LOC101259915 isoform X1 [Solanum lycopersicum]
Solanum_lycopersicum_newGene_1056	1.13701e-08	-1.88089	down	uncharacterized protein LOC101245939 [Solanum lycopersicum]
gene29097	1.56146e-66	-1.87403	down	zinc finger BED domain-containing protein RICESLEEPER 1-like isoform X1 [Solanum lycopersicum]
gene14542	4.5101e-14	-1.8733	down	probable receptor-like protein kinase At5g20050 [Solanum lycopersicum]
gene19928	1.9119e-22	-1.8729	down	uncharacterized protein LOC101265566 [Solanum lycopersicum]
Solanum_lycopersicum_newGene_62	1.40491e-11	-1.87149	down	uncharacterized protein LOC101264506, partial [Solanum lycopersicum]
gene21264	5.44e-216	-1.85932	down	uncharacterized protein At1g01500 [Solanum lycopersicum]
gene18468	3.11863e-07	-1.85778	down	peroxidase P7-like [Solanum lycopersicum]
gene6250	1.68319e-45	-1.85422	down	uncharacterized protein LOC101260191 [Solanum lycopersicum]
gene23441	5.49524e-14	-1.85416	down	leucine-rich repeat receptor protein kinase EXS-like [Solanum lycopersicum]
gene12578	0.000105868	-1.85326	down	adenylate isopentenyltransferase [Solanum lycopersicum]
Solanum_lycopersicum_newGene_1096	8.15615e-27	-1.85176	down	leucoanthocyanidin reductase-like [Solanum tuberosum]
Solanum_lycopersicum_newGene_1392	8.53386e-16	-1.85175	down	endoplasmic reticulum chaperone binding protein [Lycium chinense]
gene4755	5.24268e-122	-1.85148	down	probable carboxylesterase 15 [Solanum lycopersicum]
gene27714	0	-1.84862	down	Hop-interacting protein THI039 [Solanum lycopersicum]
gene4646	3.13277e-16	-1.84793	down	ankyrin repeat-containing protein At5g02620-like [Solanum lycopersicum]
gene13867	0	-1.84675	down	zinc finger CCCH domain-containing protein 29-like [Solanum lycopersicum]
gene19779	7.56266e-11	-1.84005	down	phospholipase A1-Igamma1, chloroplastic [Solanum lycopersicum]
gene27955	4.77426e-95	-1.83154	down	beta-galactosidase [Solanum lycopersicum]
gene6314	4.68417e-06	-1.82674	down	uncharacterized protein LOC101245602 [Solanum lycopersicum]
gene25179	6.14069e-28	-1.82269	down	uncharacterized protein LOC101267365 [Solanum lycopersicum]
gene25761	3.86852e-14	-1.82061	down	uncharacterized protein LOC101263371 isoform X3 [Solanum lycopersicum]
gene3708	1.43144e-05	-1.81932	down	serine/threonine-protein kinase HT1 isoform X1 [Solanum lycopersicum]
gene12191	6.87204e-238	-1.8178	down	uncharacterized protein LOC101248673 [Solanum lycopersicum]
gene4110	1.79921e-05	-1.80639	down	glycine rich protein precursor [Solanum lycopersicum]
gene6281	7.49938e-289	-1.80522	down	L-ascorbate oxidase homolog [Solanum lycopersicum]
gene28107	2.69813e-73	-1.80424	down	putative glycerol-3-phosphate transporter 5 [Solanum lycopersicum]
gene22742	1.24995e-07	-1.80274	down	serine/threonine-protein phosphatase 6 regulatory ankyrin repeat subunit C-like [Solanum lycopersicum]
gene14261	2.47106e-40	-1.79691	down	uncharacterized protein LOC101251588 [Solanum lycopersicum]
gene2849	5.23484e-160	-1.79685	down	uncharacterized protein LOC101251930 [Solanum lycopersicum]
gene1927	5.53395e-05	-1.79549	down	ethylene-responsive transcription factor 13-like [Solanum lycopersicum]
gene27504	3.52381e-12	-1.79046	down	aluminum-activated malate transporter 2 [Solanum lycopersicum]
gene9259	1.19412e-44	-1.78783	down	peptidyl-prolyl cis-trans isomerase FKBP17-2, chloroplastic-like [Solanum lycopersicum]
gene8361	9.07098e-19	-1.78646	down	bidirectional sugar transporter N3 [Solanum lycopersicum]
Solanum_lycopersicum_newGene_2632	9.62287e-07	-1.78592	down	endochitinase 4 [Solanum lycopersicum]
gene1794	7.68075e-09	-1.78041	down	SBT4B protein [Solanum lycopersicum]
gene9466	1.793e-10	-1.77962	down	GDSL esterase/lipase APG-like [Solanum lycopersicum]
gene18340	0	-1.77826	down	ethylene-responsive transcription factor 4-like [Solanum lycopersicum]
gene1807	2.49039e-46	-1.7753	down	serine carboxypeptidase-like 40 [Solanum lycopersicum]
gene3352	7.48411e-114	-1.77069	down	U-box domain-containing protein 26-like [Solanum lycopersicum]
gene19316	4.66746e-06	-1.76775	down	ethylene-responsive transcription factor 2-like [Solanum lycopersicum]
gene13864	9.3634e-119	-1.76447	down	putative protein phosphatase 2C 53 [Solanum lycopersicum]
gene23521	6.59006e-49	-1.76233	down	F-box protein SKIP27 [Solanum lycopersicum]
gene9769	8.73488e-05	-1.7604	down	adenylate isopentenyltransferase [Solanum lycopersicum]
gene6979	1.04429e-14	-1.75716	down	crooked neck-like protein 1 [Solanum lycopersicum]
gene16000	1.08894e-09	-1.75709	down	ABC transporter A family member 7-like isoform X1 [Solanum lycopersicum]
gene27839	7.99972e-18	-1.75007	down	uncharacterized protein LOC101264095 [Solanum lycopersicum]
gene16067	2.3818e-36	-1.74965	down	MORC family CW-type zinc finger protein 3-like isoform X1 [Solanum lycopersicum]
gene6352	1.73267e-09	-1.74924	down	probable S-adenosylmethionine-dependent methyltransferase At5g38780 [Solanum lycopersicum]
gene5083	4.13511e-14	-1.743	down	compound inflorescence [Solanum lycopersicum]
gene24935	1.10861e-224	-1.74112	down	uncharacterized protein LOC101259793 [Solanum lycopersicum]
gene2545	9.9334e-12	-1.74101	down	receptor-like protein 12 [Solanum lycopersicum]
gene11268	0	-1.74051	down	uncharacterized protein LOC101243886 [Solanum lycopersicum]
gene14568	6.0703e-138	-1.73232	down	late embryogenesis abundant protein Lea5-like [Solanum lycopersicum]
gene1503	3.31456e-45	-1.72868	down	xyloglucan-specific fungal endoglucanase inhibitor protein precursor [Solanum lycopersicum]
gene19839	1.84369e-08	-1.72726	down	uncharacterized protein LOC101262938 [Solanum lycopersicum]
gene23936	1.07317e-205	-1.72393	down	ubiquitin-conjugating enzyme E2 28-like [Solanum lycopersicum]
gene1697	1.01118e-112	-1.71917	down	uncharacterized protein At1g04910-like [Solanum lycopersicum]
gene17535	5.18531e-07	-1.71098	down	LOW QUALITY PROTEIN: protein cfxQ homolog [Solanum lycopersicum]
gene4956	2.32453e-06	-1.70669	down	uncharacterized protein LOC104645869 [Solanum lycopersicum]
gene6886	1.70228e-09	-1.70201	down	gibberellin 20-oxidase-1 [Solanum lycopersicum]
gene2838	1.38471e-38	-1.702	down	probable leucine-rich repeat receptor-like protein kinase At5g49770 [Solanum lycopersicum]
gene1587	2.68666e-77	-1.69876	down	protein NRT1/ PTR FAMILY 7.3-like [Solanum lycopersicum]
gene21296	3.43374e-11	-1.69863	down	B3 domain-containing transcription factor NGA1-like [Solanum lycopersicum]
gene1447	8.60019e-27	-1.69805	down	calvin cycle protein CP12-1, chloroplastic [Solanum lycopersicum]
gene8427	1.01486e-35	-1.69803	down	putative GEM-like protein 8 [Solanum lycopersicum]
gene29319	2.80263e-23	-1.69717	down	U-box domain-containing protein 4-like [Solanum lycopersicum]
gene1277	0.000345293	-1.69245	down	F-box/kelch-repeat protein At3g23880-like [Solanum lycopersicum]
gene409	9.81457e-113	-1.69204	down	uncharacterized protein At4g22758-like [Solanum lycopersicum]
gene19102	5.55529e-286	-1.69097	down	uncharacterized protein LOC101261048 [Solanum lycopersicum]
gene6265	1.61452e-13	-1.68856	down	B3 domain-containing protein REM16-like [Solanum lycopersicum]
gene9692	5.73003e-137	-1.68672	down	uncharacterized protein LOC101251569 [Solanum lycopersicum]
gene25567	3.06101e-251	-1.68586	down	protein ELC-like [Solanum lycopersicum]
gene23638	2.52104e-22	-1.68393	down	calcium-binding protein PBP1-like [Solanum lycopersicum]
gene21149	2.28258e-11	-1.68199	down	cation/H(+) antiporter 18-like [Solanum lycopersicum]
gene14777	8.59521e-09	-1.68146	down	21 kDa protein-like [Solanum lycopersicum]
gene21675	2.26445e-11	-1.6758	down	1-aminocyclopropane-1-carboxylate oxidase homolog 1-like [Solanum lycopersicum]
gene22613	5.24713e-70	-1.67458	down	IAA3 protein [Solanum lycopersicum]
gene21619	9.72826e-10	-1.67188	down	F-box protein CPR30-like [Nicotiana tomentosiformis]
gene5069	1.6879e-10	-1.67151	down	TCP transcription factor 1 [Solanum lycopersicum]
gene1497	3.50041e-177	-1.67103	down	uncharacterized protein LOC104648289 [Solanum lycopersicum]
gene15159	2.77051e-12	-1.66831	down	homeobox-leucine zipper protein ATHB-12-like [Solanum lycopersicum]
gene11705	4.69583e-08	-1.66596	down	cytochrome P450 81D1-like [Solanum lycopersicum]
Solanum_lycopersicum_newGene_1216	8.36922e-06	-1.66576	down	uncharacterized protein LOC102600609 [Solanum tuberosum]
gene7162	7.06957e-05	-1.66134	down	putative E3 ubiquitin-protein ligase XBAT35 [Solanum lycopersicum]
gene9268	1.88632e-74	-1.6607	down	uncharacterized protein LOC101248759 [Solanum lycopersicum]
gene2692	1.73084e-41	-1.65965	down	GRAS4 protein [Solanum lycopersicum]
gene16517	2.03121e-06	-1.65592	down	cytochrome P450 71A9-like [Solanum lycopersicum]
gene23326	1.65798e-37	-1.65571	down	chaperone protein dnaJ 20, chloroplastic [Solanum lycopersicum]
gene19424	4.52748e-08	-1.6556	down	long chain acyl-CoA synthetase 4-like isoform X1 [Solanum lycopersicum]
gene18795	1.03476e-18	-1.65007	down	dynein light chain 1, cytoplasmic [Solanum lycopersicum]
gene25804	5.02943e-25	-1.64919	down	GRF1-interacting factor 1-like [Solanum lycopersicum]
gene17104	4.14511e-241	-1.64734	down	arogenate dehydrogenase 2, chloroplastic-like [Solanum lycopersicum]
gene3684	1.78115e-14	-1.64611	down	SKP1-like protein 1A [Solanum lycopersicum]
gene17218	2.6302e-67	-1.64507	down	kirola-like [Solanum lycopersicum]
gene27983	2.323e-06	-1.64416	down	3&apos;-hydroxy-N-methyl-(S)-coclaurine 4&apos;-O-methyltransferase-like [Solanum lycopersicum]
Solanum_lycopersicum_newGene_848	6.60437e-17	-1.64072	down	uncharacterized protein LOC104234552 [Nicotiana sylvestris]
gene22521	9.58379e-07	-1.64	down	EID1-like F-box protein 3 [Solanum lycopersicum]
gene13814	6.37419e-08	-1.63998	down	ethylene response factor 4 [Solanum lycopersicum]
gene3520	4.99477e-13	-1.63514	down	uncharacterized protein LOC104645424 [Solanum lycopersicum]
gene5642	8.73587e-48	-1.6299	down	15-cis-phytoene desaturase, chloroplastic/chromoplastic [Solanum lycopersicum]
gene16654	7.30576e-37	-1.62734	down	pathogenesis-related genes transcriptional activator PTI6 [Solanum lycopersicum]
gene1551	1.34176123287068e-310	-1.62562	down	uncharacterized protein LOC101268511 [Solanum lycopersicum]
gene17064	9.79345e-81	-1.62509	down	uncharacterized protein LOC101250420 [Solanum lycopersicum]
gene21655	8.94036e-07	-1.62024	down	uncharacterized protein LOC101255524 [Solanum lycopersicum]
gene17715	6.41091e-27	-1.61912	down	heat stress transcription factor A-2-like [Solanum lycopersicum]
gene4434	1.67998e-21	-1.61738	down	uncharacterized protein LOC101258031 [Solanum lycopersicum]
gene21123	4.65222e-34	-1.61482	down	1-amino-cyclopropane-1-carboxylate synthase [Solanum lycopersicum]
Solanum_lycopersicum_newGene_1683	3.0361e-10	-1.61455	down	uncharacterized protein LOC102595357 [Solanum tuberosum]
gene8628	2.87183e-08	-1.61359	down	L-tryptophan--pyruvate aminotransferase 1-like [Solanum lycopersicum]
gene5517	1.3526e-08	-1.61229	down	premnaspirodiene oxygenase-like [Solanum lycopersicum]
gene25759	9.22336e-31	-1.6068	down	protein MKS1 [Solanum lycopersicum]
gene29322	0.000137729	-1.60456	down	zinc finger protein ZAT10-like [Solanum lycopersicum]
gene6276	0.000882446	-1.60392	down	geraniol 8-hydroxylase-like [Solanum lycopersicum]
gene2063	3.00485e-05	-1.60296	down	F-box protein PP2-A13 [Solanum lycopersicum]
gene4497	1.86795e-05	-1.60277	down	uncharacterized protein LOC101247689 [Solanum lycopersicum]
gene1969	5.09154e-29	-1.59439	down	GATA transcription factor 4 [Solanum lycopersicum]
gene29784	0.00012008	-1.5902	down	probable 2-oxoglutarate-dependent dioxygenase AOP1 [Solanum lycopersicum]
gene1500	2.47049e-24	-1.59015	down	basic 7S globulin-like [Solanum lycopersicum]
gene8618	1.34394e-106	-1.58747	down	E3 ubiquitin-protein ligase ATL6-like [Solanum lycopersicum]
gene9649	4.63685e-124	-1.58398	down	metalloendoproteinase 1 [Solanum lycopersicum]
gene25113	5.06407e-19	-1.5835	down	zeatin O-glucosyltransferase-like [Solanum lycopersicum]
gene14994	2.3885e-09	-1.58324	down	adenine/guanine permease AZG1 [Solanum lycopersicum]
gene5599	1.95519e-20	-1.57656	down	acidic 27 kDa endochitinase precursor [Solanum lycopersicum]
gene23636	1.97777e-45	-1.57652	down	calcium-binding protein PBP1-like [Solanum lycopersicum]
gene5723	2.02933e-22	-1.57547	down	probable LRR receptor-like serine/threonine-protein kinase At4g36180 [Solanum lycopersicum]
gene22740	0.000382369	-1.57243	down	LRR receptor-like serine/threonine-protein kinase ERL1 [Solanum lycopersicum]
gene16709	9.83376e-10	-1.57218	down	dCTP pyrophosphatase 1-like [Solanum lycopersicum]
gene4484	2.33857e-14	-1.57105	down	uncharacterized protein LOC101249885 [Solanum lycopersicum]
gene5075	7.78011e-09	-1.56996	down	peroxidase 19 [Solanum lycopersicum]
gene14421	3.12486e-10	-1.56746	down	uncharacterized protein LOC101250804 [Solanum lycopersicum]
gene10860	0.000195728	-1.56256	down	probable serine/threonine-protein kinase At1g09600, partial [Solanum lycopersicum]
gene18321	4.53364e-44	-1.56147	down	glutaredoxin-C9-like [Solanum lycopersicum]
gene7180	4.06079e-07	-1.55677	down	probable L-type lectin-domain containing receptor kinase S.5 [Solanum lycopersicum]
gene18774	2.14943e-11	-1.55618	down	NAC domain-containing protein 72 [Solanum lycopersicum]
gene9837	2.63353e-84	-1.55219	down	putative receptor-like protein kinase At4g00960 [Solanum lycopersicum]
gene168	9.96779e-224	-1.54946	down	UDP-glycosyltransferase 92A1-like [Solanum lycopersicum]
gene5973	5.17666e-21	-1.54891	down	uncharacterized protein LOC104645717 isoform X1 [Solanum lycopersicum]
gene1168	3.99995e-276	-1.54833	down	COBRA-like protein 7 [Solanum lycopersicum]
gene5172	3.35317e-91	-1.54554	down	stem-specific protein TSJT1-like [Solanum lycopersicum]
gene5867	2.35505e-10	-1.54286	down	IST1 homolog [Solanum lycopersicum]
gene26247	7.66348e-13	-1.53607	down	putative receptor-like protein kinase At4g00960 [Solanum lycopersicum]
Solanum_lycopersicum_newGene_1198	4.49691e-07	-1.53318	down	uncharacterized protein LOC102588721 [Solanum tuberosum]
gene6794	7.24353e-06	-1.53245	down	uncharacterized protein LOC101247696 [Solanum lycopersicum]
gene11132	3.59041e-12	-1.53139	down	laccase-14-like isoform X1 [Solanum lycopersicum]
gene25012	2.01958e-78	-1.52639	down	thioredoxin-like 3-1, chloroplastic [Solanum lycopersicum]
gene8412	1.04657e-35	-1.5198	down	uncharacterized protein LOC101266916 [Solanum lycopersicum]
gene5639	9.32063e-18	-1.51964	down	uncharacterized protein LOC101245418 [Solanum lycopersicum]
gene25809	2.93744e-05	-1.51937	down	3-oxo-5-alpha-steroid 4-dehydrogenase 1-like [Solanum lycopersicum]
gene25495	8.13654e-26	-1.51849	down	uncharacterized protein LOC100134881 [Solanum lycopersicum]
gene15015	1.03737e-13	-1.518	down	abscisic acid receptor PYL4-like [Solanum lycopersicum]
gene26164	9.10431e-06	-1.51344	down	myb-related transcription factor isoform X1 [Solanum lycopersicum]
gene11480	1.51017e-27	-1.5122	down	blue copper protein [Solanum lycopersicum]
gene15254	2.84449e-19	-1.50979	down	sugar transport protein 8-like [Solanum tuberosum]
gene20664	1.7163e-07	-1.50909	down	uncharacterized protein LOC101245191 [Solanum lycopersicum]
gene9264	3.28711e-66	-1.50809	down	L-Ala-D/L-amino acid epimerase [Solanum lycopersicum]
gene3468	0.000122849	-1.50758	down	protein TRANSPARENT TESTA 12-like [Solanum lycopersicum]
gene3362	9.39052e-57	-1.50736	down	uncharacterized protein LOC101264074 [Solanum lycopersicum]
gene6515	4.9915e-276	-1.50645	down	transcription factor MYB44-like [Solanum lycopersicum]
gene11764	2.25917e-87	-1.50437	down	uncharacterized protein LOC101253889 [Solanum lycopersicum]
gene9766	5.27907e-12	-1.5035	down	zinc finger protein CONSTANS-LIKE 16 [Solanum lycopersicum]
gene3304	3.74052e-06	-1.5024	down	uncharacterized protein LOC101248432 [Solanum lycopersicum]
gene8442	7.22201e-05	-1.50084	down	proteinase inhibitor type-2 CEVI57 precursor [Solanum lycopersicum]
gene30205	9.77795e-06	-1.49968	down	RING-H2 finger protein ATL10-like [Solanum lycopersicum]
gene9501	1.81003e-143	-1.49927	down	beta-galactosidase precursor [Solanum lycopersicum]
gene8930	1.24356e-05	-1.4977	down	probable LRR receptor-like serine/threonine-protein kinase At1g74360 [Solanum lycopersicum]
gene2211	1.32506e-107	-1.49726	down	ethylene-responsive late embryogenesis-like protein [Solanum lycopersicum]
gene17045	2.54281e-111	-1.49686	down	cytochrome P450 94A1-like [Solanum lycopersicum]
gene5600	6.36065e-10	-1.49656	down	protein trichome birefringence-like 34 isoform X1 [Solanum lycopersicum]
gene13799	2.40232e-19	-1.49513	down	uncharacterized protein LOC101247024 [Solanum lycopersicum]
gene19069	2.68407e-08	-1.49337	down	uncharacterized protein LOC101258574 [Solanum lycopersicum]
gene2615	5.13605e-190	-1.49194	down	uncharacterized protein LOC101248717 [Solanum lycopersicum]
gene4961	7.7661e-147	-1.4892	down	U-box domain-containing protein 17 [Solanum lycopersicum]
gene11772	8.88552e-05	-1.48717	down	UDP-glucuronate:xylan alpha-glucuronosyltransferase 2 [Solanum lycopersicum]
gene29659	1.34497e-173	-1.48509	down	UPF0396 protein CG6066 [Solanum lycopersicum]
gene23378	5.06289e-07	-1.483	down	cell wall protein precursor [Solanum lycopersicum]
gene11319	6.28921e-14	-1.48283	down	xanthoxin dehydrogenase-like [Solanum lycopersicum]
gene17290	1.12827e-05	-1.48037	down	uncharacterized protein LOC104648172 [Solanum lycopersicum]
gene12403	1.57331e-20	-1.47804	down	protein PHYTOCHROME KINASE SUBSTRATE 1-like [Solanum lycopersicum]
gene20610	3.93142e-11	-1.47734	down	alpha/beta hydrolase domain-containing protein 17B [Solanum lycopersicum]
gene8886	4.04736e-102	-1.47638	down	exocyst complex component EXO70B1-like [Solanum lycopersicum]
gene21297	0.0027553	-1.47482	down	lectin-domain containing receptor kinase VI.3-like [Solanum lycopersicum]
gene25418	1.49821e-96	-1.4743	down	zinc finger protein JACKDAW [Solanum lycopersicum]
gene28105	1.419e-07	-1.4716	down	uncharacterized protein LOC104644843 [Solanum lycopersicum]
gene18539	4.50131e-07	-1.47023	down	probable xyloglucan endotransglucosylase/hydrolase protein 16 [Solanum lycopersicum]
gene18553	1.88455e-39	-1.46997	down	subtilisin-like protease SBT5.3 [Solanum lycopersicum]
gene12655	1.55207e-37	-1.46616	down	ruBisCO large subunit-binding protein subunit beta, chloroplastic isoform X1 [Solanum lycopersicum]
gene8181	3.92363e-66	-1.46478	down	probable WRKY transcription factor 70 [Solanum lycopersicum]
gene23891	9.63624e-12	-1.45917	down	transcription factor MYC3-like [Solanum lycopersicum]
gene19432	3.50405e-253	-1.4579	down	B2 protein-like [Solanum lycopersicum]
gene23992	7.7281e-05	-1.45746	down	premnaspirodiene oxygenase-like isoform X1 [Solanum lycopersicum]
gene25803	7.95253e-06	-1.45604	down	myosin-11 [Solanum lycopersicum]
gene2647	6.87828e-55	-1.45604	down	heparan-alpha-glucosaminide N-acetyltransferase [Solanum lycopersicum]
gene26158	4.12846e-05	-1.45525	down	8-hydroxygeraniol dehydrogenase-like [Solanum lycopersicum]
gene19402	1.50221e-55	-1.45377	down	1-aminocyclopropane-1-carboxylate synthase [Solanum lycopersicum]
gene8866	2.12628e-09	-1.44999	down	uncharacterized protein LOC102589523 [Solanum tuberosum]
gene14487	0.000855201	-1.44775	down	LOW QUALITY PROTEIN: probable leucine-rich repeat receptor-like protein kinase At1g35710 [Solanum lycopersicum]
gene12597	1.05586e-09	-1.44691	down	probable carboxylesterase 6 [Solanum lycopersicum]
gene6644	0.000340966	-1.44601	down	peroxidase 51 [Solanum lycopersicum]
gene2997	4.75467e-89	-1.44578	down	basic blue protein-like [Solanum lycopersicum]
gene27211	7.44822e-255	-1.4454	down	superoxidase dismutase [Solanum lycopersicum]
gene15925	1.2068e-05	-1.44526	down	protein ASPARTIC PROTEASE IN GUARD CELL 1-like [Solanum lycopersicum]
gene24963	2.72759e-15	-1.444	down	uncharacterized protein LOC101268236 [Solanum lycopersicum]
gene11925	0.000433445	-1.44075	down	isoflavone reductase-like protein [Solanum lycopersicum]
gene3095	6.41584e-06	-1.43824	down	phospho-2-dehydro-3-deoxyheptonate aldolase 2, chloroplastic-like [Solanum lycopersicum]
gene11668	2.55878e-08	-1.43793	down	probable strigolactone esterase DAD2 [Solanum lycopersicum]
gene29016	5.77464e-19	-1.43255	down	uncharacterized protein LOC101258832 [Solanum lycopersicum]
gene6245	1.42633e-08	-1.43233	down	BEL1-like homeodomain protein 2 [Solanum lycopersicum]
gene11247	1.65493e-07	-1.43193	down	vacuolar iron transporter homolog 1-like [Solanum lycopersicum]
gene7067	4.93857e-05	-1.42837	down	transcription factor LAF1-like [Solanum lycopersicum]
gene27109	1.75523e-09	-1.42823	down	uncharacterized protein LOC104644752 [Solanum lycopersicum]
gene16978	2.4411e-264	-1.42675	down	tetraspanin-8-like [Solanum lycopersicum]
gene9650	1.08673e-27	-1.42612	down	matrix metalloproteinase precursor [Solanum lycopersicum]
Solanum_lycopersicum_newGene_3102	9.49558e-06	-1.42612	down	hypothetical protein VITISV_044399 [Vitis vinifera]
gene19233	5.01594e-11	-1.42609	down	E3 ubiquitin-protein ligase Praja-2 [Solanum lycopersicum]
gene4449	1.73172e-22	-1.42564	down	uncharacterized protein LOC104645948 [Solanum lycopersicum]
gene2738	3.00365e-20	-1.4253	down	transcription factor bHLH149 [Solanum lycopersicum]
gene11620	5.44473e-09	-1.4228	down	G-type lectin S-receptor-like serine/threonine-protein kinase At4g27290 isoform X1 [Solanum lycopersicum]
gene26187	1.86481e-48	-1.42176	down	probable rhamnogalacturonate lyase B [Solanum lycopersicum]
gene1452	3.06881e-15	-1.42114	down	uncharacterized protein LOC101244523 [Solanum lycopersicum]
gene8791	1.23081e-09	-1.42064	down	uncharacterized protein LOC101250679 [Solanum lycopersicum]
Solanum_lycopersicum_newGene_506	5.39227e-06	-1.42044	down	histone H1-like [Solanum tuberosum]
gene21859	2.18449e-16	-1.41727	down	uncharacterized protein At1g04910-like [Solanum lycopersicum]
gene8095	1.39165e-88	-1.41228	down	RecName: Full=Ethylene-responsive transcription factor 1; Short=LeERF1; AltName: Full=ERF1-like protein; AltName: Full=Ethylene-responsive element-binding factor 1; Short=EREBP-1 [Solanum lycopersicum]
[truncated: 978 more rows]
