# Supplementary material for: Ectopic Expression of VvSUC27 Induces Stenospermocarpy and Sugar Accumulation in Tomato Fruits
Source: Front Plant Sci. 2021 Nov 17;12:759047. doi: 10.3389/fpls.2021.759047 (PMC8637806; doi:10.3389/fpls.2021.759047)
Supplement: Supplementary file 4 [file Data_Sheet_4.XLSX]

## Sheet: WT_vs_VvSUC11-OE.annotation
Supplementary Table 6. All the annotated DEGs associated with carbohydrate transport and metabolism in VvSUC11-, VvSUC12-, and VvSUC27-OE fruits.
#ID	FDR	log2FC	regulated	COG_class_annotation	GO_annotation	KEGG_annotation	KEGG_pathway_annotation	KOG_class_annotation	Pfam_annotation	Swiss-Prot_annotation	eggNOG_class_annotation	NR_annotation
gene26914	3.34984e-19	1.08069	up	--	Molecular Function: hydrolase activity, hydrolyzing O-glycosyl compounds (GO:0004553);; Biological Process: Carbohydrate metabolic process (GO:0005975);;	--	--	--	Glycosyl hydrolase family 9	Endoglucanase {ECO:0000256|RuleBase:RU361166} OS=Solanum lycopersicum (Tomato) PE=2 SV=1	Carbohydrate transport and metabolism	endo-1,4-beta-D-glucanase precursor [Solanum lycopersicum]
gene18039	6.66397e-21	1.54062	up	--	Molecular Function: protein binding (GO:0005515);;	K07199|0|sly:101055581|Tau1; K07199 5'-AMP-activated protein kinase, regulatory beta subunit (A)	--	Carbohydrate transport and metabolism	5'-AMP-activated protein kinase beta subunit, interation domain	Uncharacterized protein {ECO:0000313|EnsemblPlants:Solyc07g045460.2.1} OS=Solanum lycopersicum (Tomato) PE=4 SV=1	Carbohydrate transport and metabolism	PREDICTED: tau1 isoform X2 [Solanum lycopersicum]
gene25533	1.87853e-265	1.68651	up	--	Biological Process: metabolic process (GO:0008152);; Molecular Function: transferase activity, transferring hexosyl groups (GO:0016758);;	--	--	Carbohydrate transport and metabolism;; Energy production and conversion	UDP-glucoronosyl and UDP-glucosyl transferase	Uncharacterized protein {ECO:0000313|EnsemblPlants:Solyc10g085230.1.1} OS=Solanum lycopersicum (Tomato) PE=3 SV=1	Energy production and conversion;; Carbohydrate transport and metabolism	PREDICTED: UDP-glucose iridoid glucosyltransferase-like [Solanum lycopersicum]
gene18741	4.49349e-08	1.22119	up	--	Molecular Function: acetylglucosaminyltransferase activity (GO:0008375);; Cellular Component: membrane (GO:0016020);;	--	--	Carbohydrate transport and metabolism	Core-2/I-Branching enzyme	Uncharacterized protein {ECO:0000313|EnsemblPlants:PGSC0003DMT400032322} OS=Solanum tuberosum (Potato) PE=4 SV=1	Carbohydrate transport and metabolism	PREDICTED: xylosyltransferase 2-like [Solanum lycopersicum]
gene24685	1.17281e-51	5.31763	up	--	Molecular Function: transporter activity (GO:0005215);; Biological Process: transport (GO:0006810);; Cellular Component: membrane (GO:0016020);;	--	--	Carbohydrate transport and metabolism	Major intrinsic protein	Uncharacterized protein {ECO:0000313|EnsemblPlants:Solyc10g054820.1.1} OS=Solanum lycopersicum (Tomato) PE=3 SV=1	Carbohydrate transport and metabolism	PREDICTED: probable aquaporin TIP3-2 isoform X1 [Solanum lycopersicum]
gene8560	8.01903e-40	1.06493	up	--	--	K01728|0|sly:101254471|probable pectate lyase 18; K01728 pectate lyase [EC:4.2.2.2] (A)	Pentose and glucuronate interconversions (ko00040)	--	Pectate lyase	Pectate lyase {ECO:0000256|RuleBase:RU361123} OS=Solanum lycopersicum (Tomato) PE=3 SV=1	Carbohydrate transport and metabolism	PREDICTED: probable pectate lyase 18 [Solanum lycopersicum]
gene1605	3.22367e-46	1.04396	up	--	Molecular Function: hydrolase activity, hydrolyzing O-glycosyl compounds (GO:0004553);; Cellular Component: cell wall (GO:0005618);; Biological Process: Carbohydrate metabolic process (GO:0005975);; Biological Process: cellular glucan metabolic process (GO:0006073);; Molecular Function: xyloglucan:xyloglucosyl transferase activity (GO:0016762);; Cellular Component: apoplast (GO:0048046);;	K08235|0|sly:543913|XTH5, LeXTH5; xyloglucan endotransglucosylase-hydrolase XTH5; K08235 xyloglucan:xyloglucosyl transferase [EC:2.4.1.207] (A)	--	--	Glycosyl hydrolases family 16;; Xyloglucan endo-transglycosylase (XET) C-terminus	Xyloglucan endotransglucosylase/hydrolase {ECO:0000256|RuleBase:RU361120} OS=Solanum lycopersicum (Tomato) PE=2 SV=1	General function prediction only	xyloglucan endotransglucosylase-hydrolase XTH5 precursor [Solanum lycopersicum]
gene18917	2.23156e-97	3.56015	up	--	Molecular Function: hydrolase activity, hydrolyzing O-glycosyl compounds (GO:0004553);; Biological Process: Carbohydrate metabolic process (GO:0005975);;	--	--	--	Glycosyl hydrolase family 9	Endoglucanase {ECO:0000256|RuleBase:RU361166} OS=Solanum lycopersicum (Tomato) PE=3 SV=1	Carbohydrate transport and metabolism	PREDICTED: endoglucanase 11-like [Solanum lycopersicum]
gene11193	4.78123e-21	1.09493	up	--	Molecular Function: peroxidase activity (GO:0004601);; Biological Process: response to oxidative stress (GO:0006979);; Molecular Function: heme binding (GO:0020037);; Biological Process: oxidation-reduction process (GO:0055114);;	K00430|0|sly:101245155|peroxidase 43-like; K00430 peroxidase [EC:1.11.1.7] (A)	Phenylalanine metabolism (ko00360);; Phenylpropanoid biosynthesis (ko00940)	--	Peroxidase	Uncharacterized protein {ECO:0000313|EnsemblPlants:Solyc04g064690.2.1} OS=Solanum lycopersicum (Tomato) PE=3 SV=1	Carbohydrate transport and metabolism	PREDICTED: peroxidase 43-like isoform X1 [Solanum lycopersicum]
gene1662	2.16298e-25	1.16229	up	--	--	--	--	Carbohydrate transport and metabolism	MFS/sugar transport protein	Uncharacterized protein {ECO:0000313|EnsemblPlants:Solyc01g073660.2.1} OS=Solanum lycopersicum (Tomato) PE=4 SV=1	Carbohydrate transport and metabolism	PREDICTED: major facilitator superfamily domain-containing protein 12 [Solanum lycopersicum]
gene23350	1.6376e-174	2.28276	up	--	Biological Process: metabolic process (GO:0008152);; Molecular Function: transferase activity, transferring hexosyl groups (GO:0016758);;	K12338|0|sly:101250450|crocetin glucosyltransferase, chloroplastic-like; K12338 anthocyanidin 3-O-glucoside 5-O-glucosyltransferase [EC:2.4.1.298] (A)	Anthocyanin biosynthesis (ko00942)	Carbohydrate transport and metabolism;; Energy production and conversion	UDP-glucoronosyl and UDP-glucosyl transferase	Uncharacterized protein {ECO:0000313|EnsemblPlants:Solyc09g092500.1.1} OS=Solanum lycopersicum (Tomato) PE=3 SV=1	Energy production and conversion;; Carbohydrate transport and metabolism	PREDICTED: crocetin glucosyltransferase, chloroplastic-like [Solanum lycopersicum]
gene8335	6.81897e-96	2.77842	up	--	Cellular Component: integral component of membrane (GO:0016021);;	K15382|0|sly:101260802|	--	General function prediction only	sugar efflux transporter for intercellular exchange;; PQ loop repeat	sugar transporter SWEET {ECO:0000256|RuleBase:RU910715} OS=Solanum lycopersicum (Tomato) PE=3 SV=1	General function prediction only	PREDICTED: uncharacterized protein LOC101265905 [Solanum lycopersicum]
gene4391	1.82295e-10	1.0633	up	--	Molecular Function: peroxidase activity (GO:0004601);; Biological Process: response to oxidative stress (GO:0006979);; Molecular Function: heme binding (GO:0020037);; Biological Process: oxidation-reduction process (GO:0055114);;	K00430|0|sly:101267376|peroxidase 25; K00430 peroxidase [EC:1.11.1.7] (A)	Phenylalanine metabolism (ko00360);; Phenylpropanoid biosynthesis (ko00940)	--	Peroxidase	Uncharacterized protein {ECO:0000313|EnsemblPlants:Solyc02g064970.2.1} OS=Solanum lycopersicum (Tomato) PE=3 SV=1	Carbohydrate transport and metabolism	PREDICTED: peroxidase 25 [Solanum lycopersicum]
gene25386	1.55948e-07	1.62749	up	--	Biological Process: metabolic process (GO:0008152);; Molecular Function: transferase activity, transferring hexosyl groups (GO:0016758);;	K13496|0|sly:101267366|UDP-glycosyltransferase 73C5-like; K13496 UDP-glucosyl transferase 73C [EC:2.4.1.-] (A)	--	Carbohydrate transport and metabolism;; Energy production and conversion	UDP-glucoronosyl and UDP-glucosyl transferase	Uncharacterized protein {ECO:0000313|EnsemblPlants:Solyc10g083860.1.1} OS=Solanum lycopersicum (Tomato) PE=4 SV=1	Energy production and conversion;; Carbohydrate transport and metabolism	PREDICTED: UDP-glycosyltransferase 73C5-like [Solanum lycopersicum]
gene4773	3.16893e-07	1.78188	up	--	Biological Process: metabolic process (GO:0008152);; Molecular Function: transferase activity, transferring hexosyl groups (GO:0016758);;	--	--	Carbohydrate transport and metabolism;; Energy production and conversion	UDP-glucoronosyl and UDP-glucosyl transferase	Uncharacterized protein {ECO:0000313|EnsemblPlants:Solyc02g070020.1.1} OS=Solanum lycopersicum (Tomato) PE=4 SV=1	Energy production and conversion;; Carbohydrate transport and metabolism	PREDICTED: UDP-glycosyltransferase 91C1-like [Solanum lycopersicum]
gene5652	1.05441e-20	1.48374	up	--	Molecular Function: peroxidase activity (GO:0004601);; Biological Process: response to oxidative stress (GO:0006979);; Molecular Function: heme binding (GO:0020037);; Biological Process: oxidation-reduction process (GO:0055114);;	K00430|0|sly:101267473|peroxidase 64-like; K00430 peroxidase [EC:1.11.1.7] (A)	Phenylalanine metabolism (ko00360);; Phenylpropanoid biosynthesis (ko00940)	--	Peroxidase	Uncharacterized protein {ECO:0000313|EnsemblPlants:Solyc02g083490.2.1} OS=Solanum lycopersicum (Tomato) PE=3 SV=1	Carbohydrate transport and metabolism	PREDICTED: peroxidase 64-like isoform X1 [Solanum lycopersicum]
gene15011	4.53199e-72	2.87377	up	--	Molecular Function: peroxidase activity (GO:0004601);; Biological Process: response to oxidative stress (GO:0006979);; Molecular Function: heme binding (GO:0020037);; Biological Process: oxidation-reduction process (GO:0055114);;	K00430|0|sly:101261825|peroxidase P7-like; K00430 peroxidase [EC:1.11.1.7] (A)	Phenylalanine metabolism (ko00360);; Phenylpropanoid biosynthesis (ko00940)	--	Peroxidase	Uncharacterized protein {ECO:0000313|EnsemblPlants:Solyc06g050440.2.1} OS=Solanum lycopersicum (Tomato) PE=3 SV=1	Carbohydrate transport and metabolism	PREDICTED: peroxidase P7-like [Solanum lycopersicum]
gene17145	4.13044e-05	1.56516	up	--	--	K15281|0|sly:101268291|UDP-sugar transporter sqv-7-like; K15281 solute carrier family 35 (A)	--	Carbohydrate transport and metabolism;; Posttranslational modification, protein turnover, chaperones;; Intracellular trafficking, secretion, and vesicular transport	Triose-phosphate Transporter family;; UAA transporter family	Uncharacterized protein {ECO:0000313|EnsemblPlants:Solyc07g007990.2.1} OS=Solanum lycopersicum (Tomato) PE=4 SV=1	Carbohydrate transport and metabolism	PREDICTED: UDP-sugar transporter sqv-7-like [Solanum lycopersicum]
gene28377	5.14692e-13	1.50341	up	--	Cellular Component: photosystem II (GO:0009523);; Cellular Component: photosystem II oxygen evolving complex (GO:0009654);; Biological Process: photosynthesis (GO:0015979);; Cellular Component: thylakoid membrane (GO:0042651);;	K03541|1.23098e-61|sly:101252753|photosystem II 10 kDa polypeptide, chloroplastic; K03541 photosystem II 10kDa protein (A)	Photosynthesis (ko00195)	--	Photosystem II 10 kDa polypeptide PsbR	Uncharacterized protein {ECO:0000313|EnsemblPlants:Solyc12g017250.1.1} OS=Solanum lycopersicum (Tomato) PE=4 SV=1	Carbohydrate transport and metabolism	PREDICTED: photosystem II 10 kDa polypeptide, chloroplastic isoform X1 [Solanum lycopersicum]
gene20399	6.8887e-10	1.1232	up	--	Biological Process: protein glycosylation (GO:0006486);; Molecular Function: galactosyltransferase activity (GO:0008378);; Cellular Component: membrane (GO:0016020);;	--	--	Carbohydrate transport and metabolism	Galactosyltransferase;; Domain of unknown function (DUF4094)	Uncharacterized protein {ECO:0000313|EnsemblPlants:Solyc08g069060.2.1} OS=Solanum lycopersicum (Tomato) PE=4 SV=1	Carbohydrate transport and metabolism	PREDICTED: beta-1,3-galactosyltransferase 7-like [Solanum lycopersicum]
gene14160	6.19632e-34	2.32822	up	--	--	K01728|0|sly:101264933|probable pectate lyase 5; K01728 pectate lyase [EC:4.2.2.2] (A)	Pentose and glucuronate interconversions (ko00040)	--	Pectate lyase	Pectate lyase {ECO:0000256|RuleBase:RU361123} OS=Solanum lycopersicum (Tomato) PE=3 SV=1	Carbohydrate transport and metabolism	PREDICTED: probable pectate lyase 5 [Solanum lycopersicum]
gene18846	0	10.7891	up	--	Molecular Function: enzyme inhibitor activity (GO:0004857);; Cellular Component: cell wall (GO:0005618);; Molecular Function: pectinesterase activity (GO:0030599);; Biological Process: cell wall modification (GO:0042545);;	K01051|0|sly:544090|PME1.9, PE_1; pectin esterase (EC:3.1.1.11); K01051 pectinesterase [EC:3.1.1.11] (A)	Pentose and glucuronate interconversions (ko00040);; Starch and sucrose metabolism (ko00500)	--	Pectinesterase;; Plant invertase/pectin methylesterase inhibitor	Pectinesterase {ECO:0000256|RuleBase:RU000589} OS=Solanum tuberosum (Potato) PE=2 SV=1	Carbohydrate transport and metabolism	pectinesterase 1 precursor [Solanum lycopersicum]
Solanum_lycopersicum_newGene_1621	1.16409e-10	1.4082	up	--	--	--	--	--	--	Uncharacterized protein {ECO:0000313|EnsemblPlants:PGSC0003DMT400000688} OS=Solanum tuberosum (Potato) PE=4 SV=1	Carbohydrate transport and metabolism	PREDICTED: uncharacterized protein LOC104245451 [Nicotiana sylvestris]
gene7592	2.88343e-06	1.38241	up	--	--	K01728|0|sly:101253756|LAT56; probable pectate lyase P56; K01728 pectate lyase [EC:4.2.2.2] (A)	Pentose and glucuronate interconversions (ko00040)	--	Pectate lyase;; Right handed beta helix region	Pectate lyase {ECO:0000256|RuleBase:RU361123} OS=Solanum tuberosum (Potato) PE=3 SV=1	Carbohydrate transport and metabolism	PREDICTED: probable pectate lyase P56 [Solanum lycopersicum]
gene3066	7.71322e-57	3.53722	up	--	Molecular Function: peroxidase activity (GO:0004601);; Biological Process: response to oxidative stress (GO:0006979);; Molecular Function: heme binding (GO:0020037);; Biological Process: oxidation-reduction process (GO:0055114);;	K00430|0|sly:544293|cevi16; peroxidase (EC:1.11.1.7); K00430 peroxidase [EC:1.11.1.7] (A)	Phenylalanine metabolism (ko00360);; Phenylpropanoid biosynthesis (ko00940)	--	Peroxidase	Uncharacterized protein {ECO:0000313|EnsemblPlants:Solyc01g105070.2.1} OS=Solanum lycopersicum (Tomato) PE=3 SV=1	Carbohydrate transport and metabolism	cationic peroxidase [Solanum lycopersicum]
gene8361	1.37636e-55	1.31332	up	--	Cellular Component: integral component of membrane (GO:0016021);;	K15382|0|sly:101261104|bidirectional sugar transporter N3; K15382 solute carrier family 50 (sugar transporter) (A)	--	General function prediction only	sugar efflux transporter for intercellular exchange	sugar transporter SWEET {ECO:0000256|RuleBase:RU910715} OS=Solanum lycopersicum (Tomato) PE=3 SV=1	General function prediction only	PREDICTED: bidirectional sugar transporter N3 [Solanum lycopersicum]
Solanum_lycopersicum_newGene_2984	8.11836e-16	Inf	up	--	--	K07447|8.85292e-37|sot:102580285|uncharacterized LOC102580285; K07447 putative holliday junction resolvase [EC:3.1.-.-] (A)	--	Carbohydrate transport and metabolism	--	Uncharacterized protein {ECO:0000313|EnsemblPlants:PGSC0003DMT400066806} OS=Solanum tuberosum (Potato) PE=4 SV=1	Carbohydrate transport and metabolism	PREDICTED: uncharacterized protein LOC102580285 [Solanum tuberosum]
gene13286	6.09073e-96	1.82648	up	--	Cellular Component: integral component of membrane (GO:0016021);;	K15382|0|sly:101255592|bidirectional sugar transporter N3; K15382 solute carrier family 50 (sugar transporter) (A)	--	General function prediction only	sugar efflux transporter for intercellular exchange	sugar transporter SWEET {ECO:0000256|RuleBase:RU910715} OS=Solanum lycopersicum (Tomato) PE=3 SV=1	General function prediction only	PREDICTED: bidirectional sugar transporter N3 [Solanum lycopersicum]
gene5763	1.16462e-06	1.67869	up	--	Molecular Function: peroxidase activity (GO:0004601);; Biological Process: response to oxidative stress (GO:0006979);; Molecular Function: heme binding (GO:0020037);; Biological Process: oxidation-reduction process (GO:0055114);;	K00430|0|sly:101244141|peroxidase 72-like; K00430 peroxidase [EC:1.11.1.7] (A)	Phenylalanine metabolism (ko00360);; Phenylpropanoid biosynthesis (ko00940)	--	Peroxidase	Uncharacterized protein {ECO:0000313|EnsemblPlants:Solyc02g084790.2.1} OS=Solanum lycopersicum (Tomato) PE=3 SV=1	Carbohydrate transport and metabolism	PREDICTED: peroxidase 72-like [Solanum lycopersicum]
gene18847	0	3.18643	up	--	Molecular Function: enzyme inhibitor activity (GO:0004857);; Cellular Component: cell wall (GO:0005618);; Molecular Function: pectinesterase activity (GO:0030599);; Biological Process: cell wall modification (GO:0042545);;	K01051|0|sly:544289|PME2.1, PE_2.1; pectin esterase (EC:3.1.1.11); K01051 pectinesterase [EC:3.1.1.11] (A)	Pentose and glucuronate interconversions (ko00040);; Starch and sucrose metabolism (ko00500)	--	Pectinesterase;; Plant invertase/pectin methylesterase inhibitor	Pectinesterase {ECO:0000256|RuleBase:RU000589} OS=Solanum tuberosum (Potato) PE=2 SV=1	Carbohydrate transport and metabolism	pectinesterase 2.1 [Solanum lycopersicum]
gene23352	1.27955e-33	1.20295	up	--	Molecular Function: hydrolase activity, hydrolyzing O-glycosyl compounds (GO:0004553);; Cellular Component: cell wall (GO:0005618);; Biological Process: Carbohydrate metabolic process (GO:0005975);; Biological Process: cellular glucan metabolic process (GO:0006073);; Molecular Function: xyloglucan:xyloglucosyl transferase activity (GO:0016762);; Cellular Component: apoplast (GO:0048046);;	K08235|0|sly:543637|BR1; brassinosteroid-regulated protein BRU1; K08235 xyloglucan:xyloglucosyl transferase [EC:2.4.1.207] (A)	--	--	Glycosyl hydrolases family 16;; Xyloglucan endo-transglycosylase (XET) C-terminus	Xyloglucan endotransglucosylase/hydrolase {ECO:0000256|RuleBase:RU361120} OS=Solanum lycopersicum (Tomato) PE=3 SV=1	Carbohydrate transport and metabolism	PREDICTED: brassinosteroid-regulated protein BRU1 [Solanum lycopersicum]
gene12278	0.00580632	1.06846	up	--	Molecular Function: hydrolase activity, hydrolyzing O-glycosyl compounds (GO:0004553);; Biological Process: Carbohydrate metabolic process (GO:0005975);;	--	--	--	Glycosyl hydrolases family 17;; X8 domain	Uncharacterized protein {ECO:0000313|EnsemblPlants:Solyc05g006210.2.1} OS=Solanum lycopersicum (Tomato) PE=3 SV=1	General function prediction only	PREDICTED: glucan endo-1,3-beta-glucosidase 6-like isoform X1 [Solanum lycopersicum]
gene12664	5.3987e-13	3.99249	up	--	Molecular Function: peroxidase activity (GO:0004601);; Biological Process: response to oxidative stress (GO:0006979);; Molecular Function: heme binding (GO:0020037);; Biological Process: oxidation-reduction process (GO:0055114);;	K00430|0|sly:101248973|peroxidase 11; K00430 peroxidase [EC:1.11.1.7] (A)	Phenylalanine metabolism (ko00360);; Phenylpropanoid biosynthesis (ko00940)	--	Peroxidase	Uncharacterized protein {ECO:0000313|EnsemblPlants:Solyc05g010330.2.1} OS=Solanum lycopersicum (Tomato) PE=3 SV=1	Carbohydrate transport and metabolism	PREDICTED: peroxidase 11 [Solanum lycopersicum]
gene10237	1.55416e-07	1.48274	up	--	Biological Process: metabolic process (GO:0008152);; Molecular Function: transferase activity, transferring hexosyl groups (GO:0016758);;	K13495|0|sly:101256765|zeatin O-xylosyltransferase-like; K13495 cis-zeatin O-glucosyltransferase [EC:2.4.1.215] (A)	Zeatin biosynthesis (ko00908)	Carbohydrate transport and metabolism;; Energy production and conversion	UDP-glucoronosyl and UDP-glucosyl transferase	Uncharacterized protein {ECO:0000313|EnsemblPlants:Solyc04g008310.1.1} OS=Solanum lycopersicum (Tomato) PE=3 SV=1	Energy production and conversion;; Carbohydrate transport and metabolism	PREDICTED: zeatin O-xylosyltransferase-like [Solanum lycopersicum]
gene17280	6.93754e-50	2.52332	up	--	Molecular Function: hydrolase activity, hydrolyzing O-glycosyl compounds (GO:0004553);; Cellular Component: cell wall (GO:0005618);; Biological Process: Carbohydrate metabolic process (GO:0005975);; Biological Process: cellular glucan metabolic process (GO:0006073);; Molecular Function: xyloglucan:xyloglucosyl transferase activity (GO:0016762);; Cellular Component: apoplast (GO:0048046);;	K08235|0|sly:543619|XET2, LeXET2; xyloglucan endotransglycosylase LeXET2; K08235 xyloglucan:xyloglucosyl transferase [EC:2.4.1.207] (A)	--	--	Glycosyl hydrolases family 16;; Xyloglucan endo-transglycosylase (XET) C-terminus	Xyloglucan endotransglucosylase/hydrolase {ECO:0000256|RuleBase:RU361120} OS=Solanum lycopersicum (Tomato) PE=2 SV=1	Carbohydrate transport and metabolism	xyloglucan endotransglycosylase LeXET2 precursor [Solanum lycopersicum]
gene13838	2.19721e-10	2.65584	up	--	Molecular Function: peroxidase activity (GO:0004601);; Biological Process: response to oxidative stress (GO:0006979);; Molecular Function: heme binding (GO:0020037);; Biological Process: oxidation-reduction process (GO:0055114);;	K00430|0|sly:101264425|peroxidase P7-like; K00430 peroxidase [EC:1.11.1.7] (A)	Phenylalanine metabolism (ko00360);; Phenylpropanoid biosynthesis (ko00940)	--	Peroxidase	Uncharacterized protein {ECO:0000313|EnsemblPlants:Solyc05g052280.2.1} OS=Solanum lycopersicum (Tomato) PE=3 SV=1	Carbohydrate transport and metabolism	PREDICTED: peroxidase P7-like [Solanum lycopersicum]
gene23349	7.62922e-24	1.41636	up	--	Biological Process: metabolic process (GO:0008152);; Molecular Function: transferase activity, transferring hexosyl groups (GO:0016758);;	--	--	Carbohydrate transport and metabolism;; Energy production and conversion	UDP-glucoronosyl and UDP-glucosyl transferase	Putative glycosyltransferase {ECO:0000313|EMBL:BAG80537.1} OS=Lycium barbarum (Matrimony vine) PE=2 SV=1	Energy production and conversion;; Carbohydrate transport and metabolism	PREDICTED: crocetin glucosyltransferase, chloroplastic-like [Solanum lycopersicum]
gene11777	4.45e-08	1.29053	up	--	Biological Process: metabolic process (GO:0008152);; Molecular Function: transferase activity, transferring hexosyl groups (GO:0016758);;	--	--	Carbohydrate transport and metabolism;; Energy production and conversion	UDP-glucoronosyl and UDP-glucosyl transferase	Uncharacterized protein {ECO:0000313|EnsemblPlants:Solyc04g079030.2.1} OS=Solanum lycopersicum (Tomato) PE=3 SV=1	Energy production and conversion;; Carbohydrate transport and metabolism	PREDICTED: UDP-glycosyltransferase 79B6-like [Solanum lycopersicum]
gene11187	1.65979e-15	1.32265	up	--	Cellular Component: integral component of membrane (GO:0016021);;	K15382|2.82666e-161|sly:101259534|bidirectional sugar transporter SWEET1-like; K15382 solute carrier family 50 (sugar transporter) (A)	--	General function prediction only	sugar efflux transporter for intercellular exchange	Uncharacterized protein {ECO:0000313|EnsemblPlants:Solyc04g064630.2.1} OS=Solanum lycopersicum (Tomato) PE=4 SV=1	General function prediction only	PREDICTED: bidirectional sugar transporter SWEET1-like [Solanum lycopersicum]
gene3332	2.07308e-15	2.00822	up	--	Biological Process: metabolic process (GO:0008152);; Molecular Function: transferase activity, transferring hexosyl groups (GO:0016758);;	--	--	Carbohydrate transport and metabolism;; Energy production and conversion	UDP-glucoronosyl and UDP-glucosyl transferase	Uncharacterized protein {ECO:0000313|EnsemblPlants:Solyc01g107780.2.1} OS=Solanum lycopersicum (Tomato) PE=3 SV=1	Energy production and conversion;; Carbohydrate transport and metabolism	PREDICTED: scopoletin glucosyltransferase-like [Solanum lycopersicum]
gene16280	0.000264162	1.36671	up	--	Molecular Function: hydrolase activity, hydrolyzing O-glycosyl compounds (GO:0004553);; Biological Process: Carbohydrate metabolic process (GO:0005975);;	--	--	--	Glycosyl hydrolases family 17	Uncharacterized protein {ECO:0000313|EnsemblPlants:Solyc06g073710.2.1} OS=Solanum lycopersicum (Tomato) PE=3 SV=1	General function prediction only	PREDICTED: glucan endo-1,3-beta-glucosidase 14 [Solanum lycopersicum]
gene10361	5.35104e-08	2.92494	up	--	Molecular Function: hydrolase activity, hydrolyzing O-glycosyl compounds (GO:0004553);; Biological Process: Carbohydrate metabolic process (GO:0005975);;	--	--	--	Glycosyl hydrolases family 17	Glucan endo-1,3-beta-D-glucosidase {ECO:0000313|EMBL:CAA52871.1} (Precursor) OS=Solanum lycopersicum (Tomato) PE=2 SV=1	General function prediction only	glucan endo-1,3-beta-D-glucosidase precursor [Solanum lycopersicum]
gene25597	1.22659e-110	1.31786	up	--	Biological Process: metabolic process (GO:0008152);; Molecular Function: transferase activity, transferring hexosyl groups (GO:0016758);;	K13496|0|sly:101261181|UDP-glycosyltransferase 73C3-like; K13496 UDP-glucosyl transferase 73C [EC:2.4.1.-] (A)	--	Carbohydrate transport and metabolism;; Energy production and conversion	UDP-glucoronosyl and UDP-glucosyl transferase	Uncharacterized protein {ECO:0000313|EnsemblPlants:PGSC0003DMT400045362} OS=Solanum tuberosum (Potato) PE=4 SV=1	Energy production and conversion;; Carbohydrate transport and metabolism	PREDICTED: UDP-glycosyltransferase 73C3-like [Solanum lycopersicum]
gene25136	1.74222e-24	Inf	up	--	Molecular Function: polygalacturonase activity (GO:0004650);; Biological Process: Carbohydrate metabolic process (GO:0005975);;	--	--	--	Glycosyl hydrolases family 28;; Pectate lyase superfamily protein	Uncharacterized protein {ECO:0000313|EMBL:EYU20740.1} OS=Erythranthe guttata (Yellow monkey flower) PE=3 SV=1	General function prediction only	polygalacturonase-2 precursor [Solanum lycopersicum]
gene11890	2.42992e-66	1.04413	up	--	Molecular Function: hydrolase activity, hydrolyzing O-glycosyl compounds (GO:0004553);; Biological Process: Carbohydrate metabolic process (GO:0005975);;	--	--	--	Glycosyl hydrolases family 17	Uncharacterized protein {ECO:0000313|EnsemblPlants:Solyc04g080260.2.1} OS=Solanum lycopersicum (Tomato) PE=3 SV=1	General function prediction only	PREDICTED: glucan endo-1,3-beta-glucosidase 7 [Solanum lycopersicum]
gene6422	2.11977e-53	1.49989	up	--	Molecular Function: hydrolase activity, hydrolyzing O-glycosyl compounds (GO:0004553);; Cellular Component: cell wall (GO:0005618);; Biological Process: Carbohydrate metabolic process (GO:0005975);; Biological Process: cellular glucan metabolic process (GO:0006073);; Molecular Function: xyloglucan:xyloglucosyl transferase activity (GO:0016762);; Cellular Component: apoplast (GO:0048046);;	K08235|0|sly:543915|XTH7, LeXTH7; xyloglucan endotransglucosylase-hydrolase XTH7; K08235 xyloglucan:xyloglucosyl transferase [EC:2.4.1.207] (A)	--	--	Glycosyl hydrolases family 16;; Xyloglucan endo-transglycosylase (XET) C-terminus	Xyloglucan endotransglucosylase/hydrolase {ECO:0000256|RuleBase:RU361120} OS=Solanum lycopersicum (Tomato) PE=3 SV=1	Carbohydrate transport and metabolism	xyloglucan endotransglucosylase-hydrolase XTH7 [Solanum lycopersicum]
gene24686	1.04654e-33	1.00419	up	--	Molecular Function: transporter activity (GO:0005215);; Biological Process: transport (GO:0006810);; Cellular Component: membrane (GO:0016020);;	--	--	Carbohydrate transport and metabolism	Major intrinsic protein	X intrinsic protein {ECO:0000313|EMBL:ADO66671.1} OS=Solanum lycopersicum (Tomato) PE=2 SV=1	Carbohydrate transport and metabolism	X intrinsic protein [Solanum lycopersicum]
gene7789	1.30157e-26	3.28463	up	--	Molecular Function: enzyme inhibitor activity (GO:0004857);; Cellular Component: cell wall (GO:0005618);; Molecular Function: pectinesterase activity (GO:0030599);; Biological Process: cell wall modification (GO:0042545);;	--	--	--	Pectinesterase;; Plant invertase/pectin methylesterase inhibitor	Uncharacterized protein {ECO:0000313|EnsemblPlants:Solyc03g078090.2.1} OS=Solanum lycopersicum (Tomato) PE=3 SV=1	Carbohydrate transport and metabolism	PREDICTED: probable pectinesterase/pectinesterase inhibitor 51 [Solanum lycopersicum]
gene27750	7.69696e-70	4.6939	up	--	Cellular Component: membrane (GO:0016020);; Molecular Function: transferase activity, transferring glycosyl groups (GO:0016757);;	--	--	Carbohydrate transport and metabolism	Protein of unknown function, DUF604;; Fringe-like	Uncharacterized protein {ECO:0000313|EnsemblPlants:Solyc12g005730.1.1} OS=Solanum lycopersicum (Tomato) PE=4 SV=1	Carbohydrate transport and metabolism	PREDICTED: uncharacterized protein LOC101245623 [Solanum lycopersicum]
gene3337	3.64505e-12	2.81262	up	--	Biological Process: metabolic process (GO:0008152);; Molecular Function: transferase activity, transferring hexosyl groups (GO:0016758);;	--	--	Carbohydrate transport and metabolism;; Energy production and conversion	UDP-glucoronosyl and UDP-glucosyl transferase	Uncharacterized protein {ECO:0000313|EnsemblPlants:Solyc01g107830.2.1} OS=Solanum lycopersicum (Tomato) PE=3 SV=1	Energy production and conversion;; Carbohydrate transport and metabolism	PREDICTED: scopoletin glucosyltransferase-like [Solanum lycopersicum]
gene4300	0	5.43932	up	--	Biological Process: metabolic process (GO:0008152);; Molecular Function: transferase activity, transferring hexosyl groups (GO:0016758);;	K12356|0|sly:101261193|anthocyanidin 3-O-glucosyltransferase 5-like; K12356 coniferyl-alcohol glucosyltransferase [EC:2.4.1.111] (A)	Phenylpropanoid biosynthesis (ko00940)	Carbohydrate transport and metabolism;; Energy production and conversion	UDP-glucoronosyl and UDP-glucosyl transferase;; Glycosyl transferase family 1	Uncharacterized protein {ECO:0000313|EnsemblPlants:Solyc02g063000.2.1} OS=Solanum lycopersicum (Tomato) PE=3 SV=1	Energy production and conversion;; Carbohydrate transport and metabolism	PREDICTED: anthocyanidin 3-O-glucosyltransferase 5-like [Solanum lycopersicum]
Solanum_lycopersicum_newGene_65	3.15272e-280	6.82538	up	--	--	K05286|1.13694e-32|sot:102588538|GPI mannosyltransferase 3-like; K05286 phosphatidylinositol glycan, class B [EC:2.4.1.-] (A)	Glycosylphosphatidylinositol(GPI)-anchor biosynthesis (ko00563)	Cell wall/membrane/envelope biogenesis;; Posttranslational modification, protein turnover, chaperones	--	Uncharacterized protein {ECO:0000313|EnsemblPlants:PGSC0003DMT400029186} OS=Solanum tuberosum (Potato) PE=4 SV=1	Carbohydrate transport and metabolism	PREDICTED: GPI mannosyltransferase 3-like [Solanum tuberosum]
gene18533	1.04308e-32	1.41413	up	--	Molecular Function: transferase activity, transferring glycosyl groups (GO:0016757);;	K13648|0|sly:101256305|probable galacturonosyltransferase 15; K13648 alpha-1,4-galacturonosyltransferase [EC:2.4.1.43] (A)	Starch and sucrose metabolism (ko00500);; Amino sugar and nucleotide sugar metabolism (ko00520)	--	Glycosyl transferase family 8	Uncharacterized protein {ECO:0000313|EnsemblPlants:Solyc07g055930.2.1} OS=Solanum lycopersicum (Tomato) PE=4 SV=1	Carbohydrate transport and metabolism	PREDICTED: probable galacturonosyltransferase 15 [Solanum lycopersicum]
gene7355	3.02837e-08	1.66304	up	--	Cellular Component: integral component of membrane (GO:0016021);; Molecular Function: transferase activity, transferring glycosyl groups (GO:0016757);;	--	--	Carbohydrate transport and metabolism;; Cell wall/membrane/envelope biogenesis	galactosyl transferase GMA12/MNN10 family	Uncharacterized protein {ECO:0000313|EnsemblPlants:Solyc03g043920.2.1} OS=Solanum lycopersicum (Tomato) PE=4 SV=1	Carbohydrate transport and metabolism;; Cell wall/membrane/envelope biogenesis	PREDICTED: glycosyltransferase 6-like [Solanum lycopersicum]
gene5528	8.32777e-11	2.13867	up	--	--	--	--	--	Triose-phosphate Transporter family;; EamA-like transporter family	Uncharacterized protein {ECO:0000313|EnsemblPlants:Solyc02g082170.1.1} OS=Solanum lycopersicum (Tomato) PE=4 SV=1	Carbohydrate transport and metabolism	PREDICTED: probable purine permease 4 [Solanum lycopersicum]
gene5764	3.16758e-13	1.9831	up	--	Molecular Function: peroxidase activity (GO:0004601);; Biological Process: response to oxidative stress (GO:0006979);; Molecular Function: heme binding (GO:0020037);; Biological Process: oxidation-reduction process (GO:0055114);;	K00430|0|sly:101243845|peroxidase 72-like; K00430 peroxidase [EC:1.11.1.7] (A)	Phenylalanine metabolism (ko00360);; Phenylpropanoid biosynthesis (ko00940)	--	Peroxidase	Uncharacterized protein {ECO:0000313|EnsemblPlants:Solyc02g084790.2.1} OS=Solanum lycopersicum (Tomato) PE=3 SV=1	Carbohydrate transport and metabolism	PREDICTED: peroxidase 72-like [Solanum lycopersicum]
gene25105	0.000531258	3.33036	up	--	Molecular Function: hydrolase activity, hydrolyzing O-glycosyl compounds (GO:0004553);; Biological Process: Carbohydrate metabolic process (GO:0005975);;	--	--	--	Glycosyl hydrolases family 17	Uncharacterized protein {ECO:0000313|EnsemblPlants:Solyc10g079860.1.1} OS=Solanum lycopersicum (Tomato) PE=3 SV=1	General function prediction only	glucan endo-1,3-beta-D-glucosidase precursor [Solanum lycopersicum]
gene23348	8.66784e-19	1.58657	up	--	Biological Process: metabolic process (GO:0008152);; Molecular Function: transferase activity, transferring hexosyl groups (GO:0016758);;	--	--	Carbohydrate transport and metabolism;; Energy production and conversion	UDP-glucoronosyl and UDP-glucosyl transferase	Uncharacterized protein {ECO:0000313|EnsemblPlants:Solyc09g092480.1.1} OS=Solanum lycopersicum (Tomato) PE=3 SV=1	Energy production and conversion;; Carbohydrate transport and metabolism	PREDICTED: crocetin glucosyltransferase, chloroplastic-like [Solanum lycopersicum]
Solanum_lycopersicum_newGene_1787	0.00427762	1.07677	up	Carbohydrate transport and metabolism	--	--	--	Carbohydrate transport and metabolism	Glycosyl hydrolases family 35;; Glycosyl hydrolases family 35	Uncharacterized protein {ECO:0000313|EnsemblPlants:PGSC0003DMT400011458} OS=Solanum tuberosum (Potato) PE=4 SV=1	Carbohydrate transport and metabolism	hypothetical protein CICLE_v10007531mg [Citrus clementina]
gene1614	1.74009e-48	3.04891	up	Carbohydrate transport and metabolism	Molecular Function: hydrolase activity, hydrolyzing O-glycosyl compounds (GO:0004553);; Biological Process: Carbohydrate metabolic process (GO:0005975);;	K01188|8.2846e-76|pxb:103947735|beta-glucosidase 11-like; K01188 beta-glucosidase [EC:3.2.1.21] (A)	Cyanoamino acid metabolism (ko00460);; Starch and sucrose metabolism (ko00500);; Phenylpropanoid biosynthesis (ko00940)	Carbohydrate transport and metabolism	Glycosyl hydrolase family 1	Uncharacterized protein {ECO:0000313|EnsemblPlants:Solyc01g081160.2.1} OS=Solanum lycopersicum (Tomato) PE=3 SV=1	Carbohydrate transport and metabolism	PREDICTED: beta-glucosidase 11-like isoform X1 [Nicotiana sylvestris]
gene24287	3.69686e-05	1.38677	up	Carbohydrate transport and metabolism	Molecular Function: hydrolase activity, hydrolyzing O-glycosyl compounds (GO:0004553);; Biological Process: Carbohydrate metabolic process (GO:0005975);;	K01188|0|sly:101254849|vicianin hydrolase-like; K01188 beta-glucosidase [EC:3.2.1.21] (A)	Cyanoamino acid metabolism (ko00460);; Starch and sucrose metabolism (ko00500);; Phenylpropanoid biosynthesis (ko00940)	Carbohydrate transport and metabolism	Glycosyl hydrolase family 1	Uncharacterized protein {ECO:0000313|EnsemblPlants:Solyc10g045240.1.1} OS=Solanum lycopersicum (Tomato) PE=3 SV=1	Carbohydrate transport and metabolism	PREDICTED: vicianin hydrolase-like [Solanum lycopersicum]
gene8467	5.91749e-20	2.37181	up	Carbohydrate transport and metabolism	Molecular Function: transporter activity (GO:0005215);; Biological Process: transport (GO:0006810);; Cellular Component: membrane (GO:0016020);;	K09873|8.72482e-173|sly:101251154|probable aquaporin TIP3-2-like; K09873 aquaporin TIP (A)	--	Carbohydrate transport and metabolism	Major intrinsic protein	Uncharacterized protein {ECO:0000313|EnsemblPlants:Solyc03g019820.2.1} GN=TIP3 OS=Solanum lycopersicum (Tomato) PE=2 SV=1	Carbohydrate transport and metabolism	probable aquaporin TIP3-2-like [Solanum lycopersicum]
gene13332	4.98997e-09	1.48113	up	Carbohydrate transport and metabolism	Biological Process: biosynthetic process (GO:0009058);; Molecular Function: strictosidine synthase activity (GO:0016844);;	--	--	General function prediction only	Strictosidine synthase;; SMP-30/Gluconolaconase/LRE-like region;; NHL repeat	Uncharacterized protein {ECO:0000313|EnsemblPlants:Solyc05g025810.2.1} OS=Solanum lycopersicum (Tomato) PE=4 SV=1	General function prediction only	PREDICTED: protein YLS2 isoform X1 [Solanum lycopersicum]
gene9396	1.4449e-37	1.34019	up	Carbohydrate transport and metabolism	Molecular Function: transporter activity (GO:0005215);; Biological Process: transport (GO:0006810);; Cellular Component: membrane (GO:0016020);;	K09873|4.33437e-172|sly:101055566|Sdaqua; MIP; K09873 aquaporin TIP (A)	--	Carbohydrate transport and metabolism	Major intrinsic protein	Tonoplast intrinsic protein 22 {ECO:0000313|EMBL:BAO18635.1} (Fragment) GN=TIP2 OS=Solanum lycopersicum (Tomato) PE=2 SV=1	General function prediction only	MIP [Solanum lycopersicum]
gene9063	2.32097e-20	2.15355	up	Carbohydrate transport and metabolism	Molecular Function: transporter activity (GO:0005215);; Biological Process: transport (GO:0006810);; Cellular Component: membrane (GO:0016020);;	K09874|0|sly:101243873|aquaporin NIP6-1; K09874 aquaporin NIP (A)	--	Carbohydrate transport and metabolism	Major intrinsic protein	Uncharacterized protein {ECO:0000313|EnsemblPlants:Solyc03g117050.2.1} OS=Solanum lycopersicum (Tomato) PE=3 SV=1	Carbohydrate transport and metabolism	aquaporin NIP6-1 [Solanum lycopersicum]
gene3576	1.44251e-128	1.05548	up	Carbohydrate transport and metabolism	Molecular Function: fructose-bisphosphate aldolase activity (GO:0004332);; Biological Process: glycolytic process (GO:0006096);;	K01623|0|sly:101246870|fructose-bisphosphate aldolase 1, chloroplastic; K01623 fructose-bisphosphate aldolase, class I [EC:4.1.2.13] (A)	Glycolysis / Gluconeogenesis (ko00010);; Pentose phosphate pathway (ko00030);; Fructose and mannose metabolism (ko00051);; Carbon fixation in photosynthetic organisms (ko00710);; Carbon metabolism (ko01200);; Biosynthesis of amino acids (ko01230)	Carbohydrate transport and metabolism	Fructose-bisphosphate aldolase class-I	Fructose-bisphosphate aldolase {ECO:0000256|RuleBase:RU003994} OS=Solanum lycopersicum (Tomato) PE=3 SV=1	Carbohydrate transport and metabolism	PREDICTED: fructose-bisphosphate aldolase 1, chloroplastic [Solanum lycopersicum]
gene1547	2.47709e-236	1.39359	up	Carbohydrate transport and metabolism	Molecular Function: ATP binding (GO:0005524);; Molecular Function: kinase activity (GO:0016301);; Biological Process: phosphorylation (GO:0016310);; Molecular Function: transferase activity, transferring phosphorus-containing groups (GO:0016772);;	K01006|0|sly:101267346|pyruvate, phosphate dikinase, chloroplastic; K01006 pyruvate, orthophosphate dikinase [EC:2.7.9.1] (A)	Pyruvate metabolism (ko00620);; Carbon fixation in photosynthetic organisms (ko00710);; Carbon metabolism (ko01200)	--	PEP-utilising enzyme, TIM barrel domain;; Pyruvate phosphate dikinase, PEP/pyruvate binding domain;; PEP-utilising enzyme, mobile domain	Uncharacterized protein {ECO:0000313|EnsemblPlants:Solyc01g080460.2.1} OS=Solanum lycopersicum (Tomato) PE=4 SV=1	Energy production and conversion	PREDICTED: pyruvate, phosphate dikinase, chloroplastic [Solanum lycopersicum]
gene18539	2.42061e-17	1.54502	up	Carbohydrate transport and metabolism	Molecular Function: hydrolase activity, hydrolyzing O-glycosyl compounds (GO:0004553);; Cellular Component: cell wall (GO:0005618);; Biological Process: Carbohydrate metabolic process (GO:0005975);; Biological Process: cellular glucan metabolic process (GO:0006073);; Molecular Function: xyloglucan:xyloglucosyl transferase activity (GO:0016762);; Cellular Component: apoplast (GO:0048046);;	K08235|0|sly:101255416|probable xyloglucan endotransglucosylase/hydrolase protein 16; K08235 xyloglucan:xyloglucosyl transferase [EC:2.4.1.207] (A)	--	--	Glycosyl hydrolases family 16;; Xyloglucan endo-transglycosylase (XET) C-terminus	Xyloglucan endotransglucosylase/hydrolase {ECO:0000256|RuleBase:RU361120} OS=Solanum lycopersicum (Tomato) PE=3 SV=1	General function prediction only	PREDICTED: probable xyloglucan endotransglucosylase/hydrolase protein 16 [Solanum lycopersicum]
gene26468	4.81385e-64	1.28958	up	Carbohydrate transport and metabolism	Molecular Function: beta-galactosidase activity (GO:0004565);; Biological Process: Carbohydrate metabolic process (GO:0005975);; Cellular Component: beta-galactosidase complex (GO:0009341);;	--	--	Carbohydrate transport and metabolism	Glycosyl hydrolases family 35;; Beta-galactosidase jelly roll domain;; Beta-galactosidase;; Glycosyl hydrolases family 2, sugar binding domain	Beta-galactosidase {ECO:0000256|RuleBase:RU000675} OS=Solanum lycopersicum (Tomato) PE=3 SV=1	Carbohydrate transport and metabolism	PREDICTED: beta-galactosidase 16-like isoform X1 [Solanum lycopersicum]
gene19683	1.90862e-09	1.38606	up	Carbohydrate transport and metabolism	Molecular Function: hydrolase activity, hydrolyzing O-glycosyl compounds (GO:0004553);; Biological Process: Carbohydrate metabolic process (GO:0005975);;	K01188|0|sly:101268892|beta-glucosidase 13-like; K01188 beta-glucosidase [EC:3.2.1.21] (A)	Cyanoamino acid metabolism (ko00460);; Starch and sucrose metabolism (ko00500);; Phenylpropanoid biosynthesis (ko00940)	Carbohydrate transport and metabolism	Glycosyl hydrolase family 1	Uncharacterized protein {ECO:0000313|EnsemblPlants:Solyc08g044510.2.1} OS=Solanum lycopersicum (Tomato) PE=3 SV=1	Carbohydrate transport and metabolism	PREDICTED: beta-glucosidase 13-like [Solanum lycopersicum]
gene11599	1.68884e-05	1.05961	up	Carbohydrate transport and metabolism	Biological Process: Carbohydrate metabolic process (GO:0005975);; Molecular Function: phosphotransferase activity, alcohol group as acceptor (GO:0016773);;	K00854|0|sly:101245156|xylulose kinase-like; K00854 xylulokinase [EC:2.7.1.17] (A)	Pentose and glucuronate interconversions (ko00040)	Carbohydrate transport and metabolism	FGGY family of Carbohydrate kinases, C-terminal domain;; FGGY family of Carbohydrate kinases, N-terminal domain	Uncharacterized protein {ECO:0000313|EnsemblPlants:Solyc04g077030.2.1} OS=Solanum lycopersicum (Tomato) PE=4 SV=1	Carbohydrate transport and metabolism	PREDICTED: xylulose kinase-like [Solanum lycopersicum]
gene14770	4.88017e-111	1.82928	up	Carbohydrate transport and metabolism	Cellular Component: integral component of membrane (GO:0016021);; Molecular Function: transmembrane transporter activity (GO:0022857);; Biological Process: transmembrane transport (GO:0055085);;	K13783|0|sly:101248108|putative glycerol-3-phosphate transporter 1; K13783 MFS transporter, OPA family, solute carrier family 37 (glycerol-3-phosphate transporter), member 1/2 (A)	--	Carbohydrate transport and metabolism	Major Facilitator Superfamily;; sugar (and other) transporter	Uncharacterized protein {ECO:0000313|EnsemblPlants:Solyc06g034290.2.1} OS=Solanum lycopersicum (Tomato) PE=4 SV=1	Carbohydrate transport and metabolism	PREDICTED: putative glycerol-3-phosphate transporter 1 [Solanum lycopersicum]
gene16868	4.5705e-32	2.91163	up	Carbohydrate transport and metabolism	Biological Process: Carbohydrate metabolic process (GO:0005975);;	K01183|0|sly:101257783|chitotriosidase-1; K01183 chitinase [EC:3.2.1.14] (A)	Amino sugar and nucleotide sugar metabolism (ko00520)	Carbohydrate transport and metabolism	Glycosyl hydrolases family 18	Uncharacterized protein {ECO:0000313|EnsemblPlants:Solyc07g005100.2.1} OS=Solanum lycopersicum (Tomato) PE=3 SV=1	Carbohydrate transport and metabolism	PREDICTED: chitotriosidase-1 [Solanum lycopersicum]
gene25388	1.02158e-32	3.7699	up	Carbohydrate transport and metabolism	Molecular Function: transporter activity (GO:0005215);; Biological Process: transport (GO:0006810);; Cellular Component: membrane (GO:0016020);;	K09873|1.97437e-161|sly:101267949|aquaporin TIP1-1; K09873 aquaporin TIP (A)	--	Carbohydrate transport and metabolism	Major intrinsic protein	Uncharacterized protein {ECO:0000313|EnsemblPlants:Solyc10g083880.1.1} OS=Solanum lycopersicum (Tomato) PE=3 SV=1	Carbohydrate transport and metabolism	PREDICTED: aquaporin TIP1-1 [Solanum lycopersicum]
gene7150	8.89066e-05	1.46789	up	Carbohydrate transport and metabolism	Molecular Function: hydrolase activity, hydrolyzing O-glycosyl compounds (GO:0004553);; Biological Process: Carbohydrate metabolic process (GO:0005975);;	K05350|0|sly:101255272|beta-glucosidase 46-like; K05350 beta-glucosidase [EC:3.2.1.21] (A)	Cyanoamino acid metabolism (ko00460);; Starch and sucrose metabolism (ko00500);; Phenylpropanoid biosynthesis (ko00940)	Carbohydrate transport and metabolism	Glycosyl hydrolase family 1;; Cellulase (glycosyl hydrolase family 5)	Uncharacterized protein {ECO:0000313|EnsemblPlants:Solyc03g031730.2.1} OS=Solanum lycopersicum (Tomato) PE=3 SV=1	Carbohydrate transport and metabolism	PREDICTED: beta-glucosidase 46-like [Solanum lycopersicum]
gene5785	9.099e-157	1.57313	up	Carbohydrate transport and metabolism	Molecular Function: hydrolase activity, hydrolyzing O-glycosyl compounds (GO:0004553);; Biological Process: Carbohydrate metabolic process (GO:0005975);;	--	--	--	Cellulase (glycosyl hydrolase family 5)	Uncharacterized protein {ECO:0000313|EnsemblPlants:Solyc02g084990.2.1} OS=Solanum lycopersicum (Tomato) PE=3 SV=1	General function prediction only	PREDICTED: mannan endo-1,4-beta-mannosidase 7 [Solanum lycopersicum]
gene11954	7.7894e-47	9.22991	up	Carbohydrate transport and metabolism	Molecular Function: beta-galactosidase activity (GO:0004565);; Biological Process: Carbohydrate metabolic process (GO:0005975);; Cellular Component: beta-galactosidase complex (GO:0009341);;	--	--	Carbohydrate transport and metabolism	Glycosyl hydrolases family 35;; Beta-galactosidase;; Beta-galactosidase jelly roll domain;; Glycosyl hydrolases family 2, sugar binding domain	Beta-galactosidase {ECO:0000256|RuleBase:RU000675} OS=Solanum lycopersicum (Tomato) PE=3 SV=1	Carbohydrate transport and metabolism	PREDICTED: beta-galactosidase 5 [Solanum lycopersicum]
gene19464	2.93177e-134	1.32792	up	Carbohydrate transport and metabolism	Molecular Function: transporter activity (GO:0005215);; Biological Process: transport (GO:0006810);; Cellular Component: membrane (GO:0016020);;	K09874|0|sly:101244210|probable aquaporin NIP5-1-like; K09874 aquaporin NIP (A)	--	Carbohydrate transport and metabolism	Major intrinsic protein	Uncharacterized protein {ECO:0000313|EnsemblPlants:Solyc08g013730.2.1} GN=NIP5 OS=Solanum lycopersicum (Tomato) PE=2 SV=1	Carbohydrate transport and metabolism	probable aquaporin NIP5-1-like [Solanum lycopersicum]
gene18012	1.42317e-20	1.8895	up	Carbohydrate transport and metabolism	Molecular Function: 6-phosphofructokinase activity (GO:0003872);; Biological Process: glycolytic process (GO:0006096);;	K00850|0|sly:101268121|ATP-dependent 6-phosphofructokinase 6; K00850 6-phosphofructokinase 1 [EC:2.7.1.11] (A)	Glycolysis / Gluconeogenesis (ko00010);; Pentose phosphate pathway (ko00030);; Fructose and mannose metabolism (ko00051);; Galactose metabolism (ko00052);; Carbon metabolism (ko01200);; Biosynthesis of amino acids (ko01230);; RNA degradation (ko03018)	Carbohydrate transport and metabolism	Phosphofructokinase	Uncharacterized protein {ECO:0000313|EnsemblPlants:PGSC0003DMT400044886} OS=Solanum tuberosum (Potato) PE=4 SV=1	Carbohydrate transport and metabolism	PREDICTED: ATP-dependent 6-phosphofructokinase 6 isoform X1 [Solanum lycopersicum]
gene6582	1.29137e-15	2.45765	up	Carbohydrate transport and metabolism	--	K01728|0|sly:778293|9612 protein (EC:4.2.2.2); K01728 pectate lyase [EC:4.2.2.2] (A)	Pentose and glucuronate interconversions (ko00040)	--	Pectate lyase	Pectate lyase {ECO:0000256|RuleBase:RU361123} OS=Solanum lycopersicum (Tomato) PE=3 SV=1	Carbohydrate transport and metabolism	probable pectate lyase P18 precursor [Solanum lycopersicum]
gene21637	2.85158e-06	1.24849	up	Carbohydrate transport and metabolism;; Amino acid transport and metabolism;; General function prediction only	Biological Process: transport (GO:0006810);; Cellular Component: membrane (GO:0016020);; Cellular Component: integral component of membrane (GO:0016021);; Biological Process: transmembrane transport (GO:0055085);;	K15287|0|sly:101258401|solute carrier family 35 member F2-like; K15287 solute carrier family 35, member F1/2 (A)	--	Function unknown	Eukaryotic protein of unknown function (DUF914);; UAA transporter family;; EamA-like transporter family	Uncharacterized protein {ECO:0000313|EnsemblPlants:Solyc09g009660.2.1} OS=Solanum lycopersicum (Tomato) PE=4 SV=1	Carbohydrate transport and metabolism	PREDICTED: solute carrier family 35 member F2-like [Solanum lycopersicum]
gene20997	0.000371933	1.7339	up	Carbohydrate transport and metabolism;; Amino acid transport and metabolism;; General function prediction only	Biological Process: transmembrane transport (GO:0055085);;	K15277|0|sly:101247050|UDP-galactose/UDP-glucose transporter 4-like; K15277 solute carrier family 35 (adenosine 3'-phospho 5'-phosphosulfate transporter), member B3 (A)	--	Carbohydrate transport and metabolism	UAA transporter family;; Triose-phosphate Transporter family;; EamA-like transporter family	Uncharacterized protein {ECO:0000313|EnsemblPlants:Solyc08g080270.2.1} OS=Solanum lycopersicum (Tomato) PE=4 SV=1	Carbohydrate transport and metabolism	PREDICTED: UDP-galactose/UDP-glucose transporter 4-like [Solanum lycopersicum]
gene21638	5.49568e-17	1.7178	up	Carbohydrate transport and metabolism;; Amino acid transport and metabolism;; General function prediction only	Biological Process: transport (GO:0006810);; Cellular Component: membrane (GO:0016020);; Cellular Component: integral component of membrane (GO:0016021);; Biological Process: transmembrane transport (GO:0055085);;	K15287|0|sly:101258095|solute carrier family 35 member F2-like; K15287 solute carrier family 35, member F1/2 (A)	--	Function unknown	Eukaryotic protein of unknown function (DUF914);; UAA transporter family;; EamA-like transporter family	Uncharacterized protein {ECO:0000313|EnsemblPlants:Solyc09g009670.2.1} OS=Solanum lycopersicum (Tomato) PE=4 SV=1	Amino acid transport and metabolism;; Carbohydrate transport and metabolism	PREDICTED: solute carrier family 35 member F2-like isoform X1 [Solanum lycopersicum]
gene26299	2.26699e-18	1.53681	up	Carbohydrate transport and metabolism;; Amino acid transport and metabolism;; Inorganic ion transport and metabolism;; General function prediction only	Biological Process: transport (GO:0006810);; Cellular Component: integral component of membrane (GO:0016021);; Molecular Function: transmembrane transporter activity (GO:0022857);; Biological Process: transmembrane transport (GO:0055085);;	K08150|0|sly:543706|INT4; transporter; Itr; K08150 MFS transporter, SP family, solute carrier family 2 (myo-inositol transporter), member 13 (A)	--	General function prediction only	sugar (and other) transporter;; Major Facilitator Superfamily;; MFS/sugar transport protein;; Fungal trichothecene efflux pump (TRI12)	Uncharacterized protein {ECO:0000313|EnsemblPlants:Solyc11g012450.1.1} OS=Solanum lycopersicum (Tomato) PE=2 SV=1	General function prediction only	transporter; Itr [Solanum lycopersicum]
gene2528	3.65243e-09	1.82629	up	Carbohydrate transport and metabolism;; Amino acid transport and metabolism;; Inorganic ion transport and metabolism;; General function prediction only	Cellular Component: integral component of membrane (GO:0016021);; Molecular Function: transmembrane transporter activity (GO:0022857);; Biological Process: transmembrane transport (GO:0055085);;	--	--	General function prediction only	sugar (and other) transporter;; Major Facilitator Superfamily	Uncharacterized protein {ECO:0000313|EnsemblPlants:Solyc01g098490.2.1} OS=Solanum lycopersicum (Tomato) PE=3 SV=1	General function prediction only	PREDICTED: sugar transporter ERD6-like 5 [Solanum lycopersicum]
gene25888	2.29427e-41	3.30693	up	Carbohydrate transport and metabolism;; Amino acid transport and metabolism;; Inorganic ion transport and metabolism;; General function prediction only	Cellular Component: integral component of membrane (GO:0016021);; Biological Process: transmembrane transport (GO:0055085);;	--	--	General function prediction only	Major Facilitator Superfamily	Uncharacterized protein {ECO:0000313|EnsemblPlants:PGSC0003DMT400050129} OS=Solanum tuberosum (Potato) PE=4 SV=1	General function prediction only	PREDICTED: hippocampus abundant transcript-like protein 1 isoform X1 [Solanum lycopersicum]
gene15126	1.75031e-43	3.00796	up	Carbohydrate transport and metabolism;; Amino acid transport and metabolism;; Inorganic ion transport and metabolism;; General function prediction only	Cellular Component: integral component of membrane (GO:0016021);; Molecular Function: transmembrane transporter activity (GO:0022857);; Biological Process: transmembrane transport (GO:0055085);;	K08176|0|sly:778339|PT5; inorganic phosphate transporter 1-11; K08176 MFS transporter, PHS family, inorganic phosphate transporter (A)	--	Inorganic ion transport and metabolism	sugar (and other) transporter;; Major Facilitator Superfamily	Uncharacterized protein {ECO:0000313|EnsemblPlants:Solyc06g051860.1.1} OS=Solanum lycopersicum (Tomato) PE=4 SV=1	Inorganic ion transport and metabolism	PREDICTED: inorganic phosphate transporter 1-11 isoform X1 [Solanum lycopersicum]
gene5805	1.91536e-07	1.40584	up	Carbohydrate transport and metabolism;; Amino acid transport and metabolism;; Inorganic ion transport and metabolism;; General function prediction only	Cellular Component: integral component of membrane (GO:0016021);; Molecular Function: transmembrane transporter activity (GO:0022857);; Biological Process: transmembrane transport (GO:0055085);;	K08145|0|sly:101261283|SFP11; sugar transporter ERD6-like 6; K08145 MFS transporter, SP family, solute carrier family 2 (facilitated glucose transporter), member 8 (A)	--	General function prediction only	sugar (and other) transporter;; Major Facilitator Superfamily	Uncharacterized protein {ECO:0000313|EnsemblPlants:Solyc02g085170.2.1} OS=Solanum lycopersicum (Tomato) PE=3 SV=1	General function prediction only	PREDICTED: sugar transporter ERD6-like 6 isoform X1 [Solanum lycopersicum]
gene22889	2.12215e-24	2.04149	up	Carbohydrate transport and metabolism;; Amino acid transport and metabolism;; Inorganic ion transport and metabolism;; General function prediction only	Cellular Component: integral component of membrane (GO:0016021);; Molecular Function: transmembrane transporter activity (GO:0022857);; Biological Process: transmembrane transport (GO:0055085);;	--	--	General function prediction only	sugar (and other) transporter;; Major Facilitator Superfamily	Uncharacterized protein {ECO:0000313|EnsemblPlants:Solyc09g075820.2.1} OS=Solanum lycopersicum (Tomato) PE=2 SV=1	General function prediction only	hexose transporter [Solanum lycopersicum]
gene26425	1.43735e-202	1.50119	up	Carbohydrate transport and metabolism;; Amino acid transport and metabolism;; Inorganic ion transport and metabolism;; General function prediction only	--	K15378|0|sly:544099|LeSUT1, SUT1; sucrose transport protein; K15378 solute carrier family 45, member 1/2/4 (A)	--	Carbohydrate transport and metabolism	sugar (and other) transporter;; MFS/sugar transport protein	Uncharacterized protein {ECO:0000313|EnsemblPlants:Solyc11g017010.1.1} OS=Solanum lycopersicum (Tomato) PE=4 SV=1	Carbohydrate transport and metabolism	sucrose transport protein [Solanum lycopersicum]
gene23116	3.15938e-12	3.49957	up	Carbohydrate transport and metabolism;; Amino acid transport and metabolism;; Inorganic ion transport and metabolism;; General function prediction only	Cellular Component: integral component of membrane (GO:0016021);; Molecular Function: transmembrane transporter activity (GO:0022857);; Biological Process: transmembrane transport (GO:0055085);;	K08176|0|sly:101251622|inorganic phosphate transporter 1-4-like; K08176 MFS transporter, PHS family, inorganic phosphate transporter (A)	--	Inorganic ion transport and metabolism	sugar (and other) transporter;; Major Facilitator Superfamily	Uncharacterized protein {ECO:0000313|EnsemblPlants:Solyc09g090080.1.1} OS=Solanum lycopersicum (Tomato) PE=4 SV=1	Inorganic ion transport and metabolism	PREDICTED: inorganic phosphate transporter 1-4-like [Solanum lycopersicum]
gene28387	2.50836e-05	1.91785	up	Carbohydrate transport and metabolism;; Amino acid transport and metabolism;; Inorganic ion transport and metabolism;; General function prediction only	Cellular Component: integral component of membrane (GO:0016021);; Molecular Function: transmembrane transporter activity (GO:0022857);; Biological Process: transmembrane transport (GO:0055085);;	--	--	General function prediction only	sugar (and other) transporter;; Major Facilitator Superfamily	Uncharacterized protein {ECO:0000313|EnsemblPlants:PGSC0003DMT400025004} OS=Solanum tuberosum (Potato) PE=4 SV=1	General function prediction only	PREDICTED: organic cation/carnitine transporter 3-like [Solanum lycopersicum]
gene2366	6.67687e-08	1.21494	up	Carbohydrate transport and metabolism;; Amino acid transport and metabolism;; Inorganic ion transport and metabolism;; General function prediction only	Cellular Component: integral component of membrane (GO:0016021);; Molecular Function: transmembrane transporter activity (GO:0022857);; Biological Process: transmembrane transport (GO:0055085);;	--	--	General function prediction only	Major Facilitator Superfamily;; sugar (and other) transporter	Uncharacterized protein {ECO:0000313|EnsemblPlants:Solyc01g096740.2.1} OS=Solanum lycopersicum (Tomato) PE=4 SV=1	General function prediction only	PREDICTED: protein ZINC INDUCED FACILITATOR-LIKE 1 [Solanum lycopersicum]
gene18824	2.01372e-210	2.14202	up	Carbohydrate transport and metabolism;; Amino acid transport and metabolism;; Inorganic ion transport and metabolism;; General function prediction only	Cellular Component: integral component of membrane (GO:0016021);; Molecular Function: transmembrane transporter activity (GO:0022857);; Biological Process: transmembrane transport (GO:0055085);;	K08202|0|sly:101262935|organic cation/carnitine transporter 4; K08202 MFS transporter, OCT family, solute carrier family 22 (organic cation transporter), member 4/5 (A)	--	General function prediction only	sugar (and other) transporter;; Major Facilitator Superfamily	Uncharacterized protein {ECO:0000313|EnsemblPlants:PGSC0003DMT400049494} OS=Solanum tuberosum (Potato) PE=4 SV=1	General function prediction only	PREDICTED: organic cation/carnitine transporter 4 [Solanum lycopersicum]
gene21884	1.2084e-11	1.4427	up	Carbohydrate transport and metabolism;; Amino acid transport and metabolism;; Inorganic ion transport and metabolism;; General function prediction only	Cellular Component: integral component of membrane (GO:0016021);; Molecular Function: transmembrane transporter activity (GO:0022857);; Biological Process: transmembrane transport (GO:0055085);;	K08193|0|sly:101254229|probable anion transporter 3, chloroplastic; K08193 MFS transporter, ACS family, solute carrier family 17 (sodium-dependent inorganic phosphate cotransporter), other (A)	--	Carbohydrate transport and metabolism	Major Facilitator Superfamily;; sugar (and other) transporter	Uncharacterized protein {ECO:0000313|EnsemblPlants:Solyc09g013150.2.1} OS=Solanum lycopersicum (Tomato) PE=4 SV=1	Carbohydrate transport and metabolism	PREDICTED: probable anion transporter 3, chloroplastic [Solanum lycopersicum]
gene10833	8.80225e-36	1.66844	up	Carbohydrate transport and metabolism;; Energy production and conversion	Biological Process: Carbohydrate metabolic process (GO:0005975);; Biological Process: metabolic process (GO:0008152);; Molecular Function: transferase activity, transferring hexosyl groups (GO:0016758);; Biological Process: lipid glycosylation (GO:0030259);;	K05841|0|sly:101266021|sterol 3-beta-glucosyltransferase UGT80A2-like; K05841 sterol 3beta-glucosyltransferase [EC:2.4.1.173] (A)	--	Carbohydrate transport and metabolism;; Energy production and conversion	Glycosyltransferase family 28 N-terminal domain;; UDP-glucoronosyl and UDP-glucosyl transferase	Uncharacterized protein {ECO:0000313|EnsemblPlants:Solyc04g051150.2.1} OS=Solanum lycopersicum (Tomato) PE=4 SV=1	Energy production and conversion;; Carbohydrate transport and metabolism	PREDICTED: sterol 3-beta-glucosyltransferase UGT80A2-like [Solanum lycopersicum]
gene25911	4.75256e-09	4.46305	up	Carbohydrate transport and metabolism;; Energy production and conversion	Biological Process: metabolic process (GO:0008152);; Molecular Function: transferase activity, transferring hexosyl groups (GO:0016758);;	--	--	Carbohydrate transport and metabolism;; Energy production and conversion	UDP-glucoronosyl and UDP-glucosyl transferase;; Glycosyl transferase family 1	Uncharacterized protein {ECO:0000313|EnsemblPlants:Solyc05g005930.1.1} OS=Solanum lycopersicum (Tomato) PE=3 SV=1	Energy production and conversion;; Carbohydrate transport and metabolism	PREDICTED: crocetin glucoside glucosyltransferase-like [Solanum lycopersicum]
gene19227	6.66626e-17	Inf	up	Carbohydrate transport and metabolism;; Energy production and conversion	Biological Process: metabolic process (GO:0008152);; Molecular Function: transferase activity, transferring hexosyl groups (GO:0016758);;	K13691|0|sly:101264651|UDP-glycosyltransferase 74F1-like; K13691 pathogen-inducible salicylic acid glucosyltransferase [EC:2.4.1.-] (A)	--	Carbohydrate transport and metabolism;; Energy production and conversion	UDP-glucoronosyl and UDP-glucosyl transferase	Uncharacterized protein {ECO:0000313|EnsemblPlants:Solyc08g006410.2.1} OS=Solanum lycopersicum (Tomato) PE=3 SV=1	Energy production and conversion;; Carbohydrate transport and metabolism	PREDICTED: UDP-glycosyltransferase 74F2-like isoform X1 [Solanum lycopersicum]
gene25345	3.36623e-79	2.3344	up	Carbohydrate transport and metabolism;; Energy production and conversion	Biological Process: metabolic process (GO:0008152);; Molecular Function: transferase activity, transferring hexosyl groups (GO:0016758);;	--	--	Carbohydrate transport and metabolism;; Energy production and conversion	UDP-glucoronosyl and UDP-glucosyl transferase	Uncharacterized protein {ECO:0000313|EnsemblPlants:Solyc10g083440.1.1} OS=Solanum lycopersicum (Tomato) PE=3 SV=1	Energy production and conversion;; Carbohydrate transport and metabolism	PREDICTED: anthocyanidin 3-O-glucosyltransferase-like [Solanum lycopersicum]
gene20837	0.00143004	1.22185	up	Cell wall/membrane/envelope biogenesis	Biological Process: protein glycosylation (GO:0006486);; Molecular Function: transferase activity, transferring glycosyl groups (GO:0016757);;	--	--	Carbohydrate transport and metabolism	Glycosyl transferase family 8;; Mannosyltransferase putative	Uncharacterized protein {ECO:0000313|EnsemblPlants:Solyc08g078650.2.1} OS=Solanum lycopersicum (Tomato) PE=4 SV=1	Carbohydrate transport and metabolism	PREDICTED: putative glucuronosyltransferase PGSIP8 [Solanum lycopersicum]
gene2194	4.35955e-14	2.73309	up	Cell wall/membrane/envelope biogenesis	Molecular Function: polygalacturonase activity (GO:0004650);; Biological Process: Carbohydrate metabolic process (GO:0005975);;	--	--	--	Glycosyl hydrolases family 28;; Pectate lyase superfamily protein	Uncharacterized protein {ECO:0000313|EnsemblPlants:PGSC0003DMT400000538} OS=Solanum tuberosum (Potato) PE=3 SV=1	General function prediction only	PREDICTED: probable polygalacturonase [Solanum lycopersicum]
gene17960	8.83851e-38	2.2267	up	Cell wall/membrane/envelope biogenesis	Molecular Function: catalytic activity (GO:0003824);; Molecular Function: 3-beta-hydroxy-delta5-steroid dehydrogenase activity (GO:0003854);; Biological Process: steroid biosynthetic process (GO:0006694);; Molecular Function: oxidoreductase activity, acting on the CH-OH group of donors, NAD or NADP as acceptor (GO:0016616);; Molecular Function: coenzyme binding (GO:0050662);; Biological Process: …	K12448|0|sly:101253205|UDP-arabinose 4-epimerase 1; K12448 UDP-arabinose 4-epimerase [EC:5.1.3.5] (A)	Amino sugar and nucleotide sugar metabolism (ko00520)	Cell wall/membrane/envelope biogenesis	NAD dependent epimerase/dehydratase family;; UDP-glucose 4-epimerase C-term subunit;; Polysaccharide biosynthesis protein;; 3-beta hydroxysteroid dehydrogenase/isomerase family;; RmlD substrate binding domain;; Male sterility protein;; NADH(P)-binding;; short chain dehydrogenase	Uncharacterized protein {ECO:0000313|EnsemblPlants:PGSC0003DMT400041159} OS=Solanum tuberosum (Potato) PE=3 SV=1	Cell wall/membrane/envelope biogenesis	PREDICTED: UDP-arabinose 4-epimerase 1 [Solanum lycopersicum]
gene19566	1.11041e-73	1.12637	up	Cell wall/membrane/envelope biogenesis;; Carbohydrate transport and metabolism	Molecular Function: catalytic activity (GO:0003824);; Molecular Function: coenzyme binding (GO:0050662);;	--	--	Carbohydrate transport and metabolism	NADH(P)-binding;; NmrA-like family;; NAD dependent epimerase/dehydratase family;; Complex I intermediate-associated protein 30 (CIA30);; 3-beta hydroxysteroid dehydrogenase/isomerase family	Uncharacterized protein {ECO:0000313|EnsemblPlants:Solyc08g016080.2.1} OS=Solanum lycopersicum (Tomato) PE=4 SV=1	Carbohydrate transport and metabolism	PREDICTED: uncharacterized protein LOC101263137 [Solanum lycopersicum]
Solanum_lycopersicum_newGene_1218	2.4421e-38	1.04698	up	Cell wall/membrane/envelope biogenesis;; Carbohydrate transport and metabolism	Molecular Function: catalytic activity (GO:0003824);; Molecular Function: 3-beta-hydroxy-delta5-steroid dehydrogenase activity (GO:0003854);; Biological Process: steroid biosynthetic process (GO:0006694);; Molecular Function: oxidoreductase activity, acting on the CH-OH group of donors, NAD or NADP as acceptor (GO:0016616);; Molecular Function: coenzyme binding (GO:0050662);; Biological Process: …	K01710|9.64557e-136|fve:101291964|UDP-glucuronic acid decarboxylase 1-like; K08678 UDP-glucuronate decarboxylase [EC:4.1.1.35] (A)	Polyketide sugar unit biosynthesis (ko00523)	Carbohydrate transport and metabolism;; Cell wall/membrane/envelope biogenesis	NAD dependent epimerase/dehydratase family;; NAD dependent epimerase/dehydratase family;; 3-beta hydroxysteroid dehydrogenase/isomerase family;; Male sterility protein;; Polysaccharide biosynthesis protein;; RmlD substrate binding domain	Uncharacterized protein {ECO:0000313|EnsemblPlants:Solyc05g054590.2.1} OS=Solanum lycopersicum (Tomato) PE=4 SV=1	Cell wall/membrane/envelope biogenesis	hypothetical protein OsI_10996 [Oryza sativa Indica Group]
gene1252	0.0067447	1.19555	up	Cell wall/membrane/envelope biogenesis;; Carbohydrate transport and metabolism	Molecular Function: catalytic activity (GO:0003824);; Molecular Function: 3-beta-hydroxy-delta5-steroid dehydrogenase activity (GO:0003854);; Biological Process: steroid biosynthetic process (GO:0006694);; Molecular Function: oxidoreductase activity, acting on the CH-OH group of donors, NAD or NADP as acceptor (GO:0016616);; Molecular Function: coenzyme binding (GO:0050662);; Biological Process: …	--	--	Carbohydrate transport and metabolism;; Cell wall/membrane/envelope biogenesis	NAD dependent epimerase/dehydratase family;; 3-beta hydroxysteroid dehydrogenase/isomerase family;; RmlD substrate binding domain;; Male sterility protein;; Polysaccharide biosynthesis protein	Uncharacterized protein {ECO:0000313|EnsemblPlants:Solyc12g099480.1.1} OS=Solanum lycopersicum (Tomato) PE=4 SV=1	Cell wall/membrane/envelope biogenesis	PREDICTED: UDP-glucuronic acid decarboxylase 4-like [Solanum lycopersicum]
gene6228	4.38641e-80	3.03132	up	Cell wall/membrane/envelope biogenesis;; Carbohydrate transport and metabolism	Molecular Function: catalytic activity (GO:0003824);; Molecular Function: 3-beta-hydroxy-delta5-steroid dehydrogenase activity (GO:0003854);; Biological Process: steroid biosynthetic process (GO:0006694);; Molecular Function: oxidoreductase activity, acting on the CH-OH group of donors, NAD or NADP as acceptor (GO:0016616);; Molecular Function: coenzyme binding (GO:0050662);; Biological Process: …	--	--	Defense mechanisms	3-beta hydroxysteroid dehydrogenase/isomerase family;; NAD dependent epimerase/dehydratase family;; NADH(P)-binding;; NmrA-like family;; Polysaccharide biosynthesis protein	Uncharacterized protein {ECO:0000313|EnsemblPlants:Solyc02g089770.2.1} OS=Solanum lycopersicum (Tomato) PE=3 SV=1	Defense mechanisms	PREDICTED: dihydroflavonol-4-reductase-like isoform X1 [Solanum lycopersicum]
gene17398	1.23048e-207	5.09534	up	Energy production and conversion	--	K01602|4.51682e-124|sly:101257875|ribulose bisphosphate carboxylase small chain clone 512-like; K01602 ribulose-bisphosphate carboxylase small chain [EC:4.1.1.39] (A)	Glyoxylate and dicarboxylate metabolism (ko00630);; Carbon fixation in photosynthetic organisms (ko00710);; Carbon metabolism (ko01200)	--	Ribulose bisphosphate carboxylase, small chain	Ribulose bisphosphate carboxylase small chain {ECO:0000256|RuleBase:RU003627} OS=Solanum lycopersicum (Tomato) PE=3 SV=1	Carbohydrate transport and metabolism	PREDICTED: ribulose bisphosphate carboxylase small chain clone 512-like [Solanum lycopersicum]
gene24760	7.95385e-24	2.58166	up	General function prediction only	Molecular Function: chitinase activity (GO:0004568);; Biological Process: chitin catabolic process (GO:0006032);; Molecular Function: chitin binding (GO:0008061);; Biological Process: cell wall macromolecule catabolic process (GO:0016998);;	K01183|0|sly:101267358|endochitinase 4; K01183 chitinase [EC:3.2.1.14] (A)	Amino sugar and nucleotide sugar metabolism (ko00520)	General function prediction only	Chitinase class I;; Chitin recognition protein	Uncharacterized protein {ECO:0000313|EnsemblPlants:Solyc10g055800.1.1} OS=Solanum lycopersicum (Tomato) PE=4 SV=1	Carbohydrate transport and metabolism	PREDICTED: endochitinase 4 [Solanum lycopersicum]
gene5598	8.67728e-05	1.3137	up	General function prediction only	Molecular Function: chitinase activity (GO:0004568);; Biological Process: chitin catabolic process (GO:0006032);; Biological Process: cell wall macromolecule catabolic process (GO:0016998);;	--	--	General function prediction only	Chitinase class I	Chitinase {ECO:0000313|EMBL:BAC76900.1} OS=Solanum lycopersicum (Tomato) PE=4 SV=1	Carbohydrate transport and metabolism	acidic 26 kDa endochitinase precursor [Solanum lycopersicum]
gene21279	3.02642e-28	-3.05217	down	--	Molecular Function: hydrolase activity, hydrolyzing O-glycosyl compounds (GO:0004553);; Biological Process: Carbohydrate metabolic process (GO:0005975);;	--	--	--	Glycosyl hydrolase family 9	Uncharacterized protein {ECO:0000313|EnsemblPlants:Solyc08g083210.2.1} OS=Solanum lycopersicum (Tomato) PE=4 SV=1	General function prediction only	endo-1,4-beta-glucanase precursor [Solanum lycopersicum]
gene21551	2.17363e-25	-3.74024	down	--	--	--	--	Carbohydrate transport and metabolism;; Cell wall/membrane/envelope biogenesis;; Extracellular structures	Exostosin family	Uncharacterized protein {ECO:0000313|EnsemblPlants:PGSC0003DMT400033797} OS=Solanum tuberosum (Potato) PE=4 SV=1	Carbohydrate transport and metabolism;; Cell wall/membrane/envelope biogenesis;; Extracellular structures	PREDICTED: probable glycosyltransferase At5g03795 isoform X1 [Solanum lycopersicum]
gene25116	1.57477e-99	-5.3156	down	--	Biological Process: metabolic process (GO:0008152);; Molecular Function: transferase activity, transferring hexosyl groups (GO:0016758);;	K13495|0|sly:101252238|zeatin O-glucosyltransferase-like; K13495 cis-zeatin O-glucosyltransferase [EC:2.4.1.215] (A)	Zeatin biosynthesis (ko00908)	Carbohydrate transport and metabolism;; Energy production and conversion	UDP-glucoronosyl and UDP-glucosyl transferase	Uncharacterized protein {ECO:0000313|EnsemblPlants:Solyc10g079980.1.1} OS=Solanum lycopersicum (Tomato) PE=3 SV=1	Energy production and conversion;; Carbohydrate transport and metabolism	PREDICTED: zeatin O-glucosyltransferase-like [Solanum lycopersicum]
gene6565	2.37467e-32	-1.18553	down	--	Molecular Function: beta-1,4-mannosylglycoprotein 4-beta-N-acetylglucosaminyltransferase activity (GO:0003830);; Biological Process: protein N-linked glycosylation (GO:0006487);; Cellular Component: membrane (GO:0016020);;	K00737|0|sly:101260885|uncharacterized LOC101260885; K00737 beta-1,4-mannosyl-glycoprotein beta-1,4-N-acetylglucosaminyltransferase [EC:2.4.1.144] (A)	N-Glycan biosynthesis (ko00510)	--	Glycosyltransferase family 17	Uncharacterized protein {ECO:0000313|EnsemblPlants:Solyc02g093430.2.1} OS=Solanum lycopersicum (Tomato) PE=4 SV=1	Carbohydrate transport and metabolism	PREDICTED: uncharacterized protein LOC101260885 isoform X1 [Solanum lycopersicum]
gene30241	3.09684e-05	-1.11973	down	--	--	K08235|5.14107e-38|sly:543916|XTH9, LeXTH9; xyloglucan endotransglucosylase-hydrolase XTH9; K08235 xyloglucan:xyloglucosyl transferase [EC:2.4.1.207] (A)	--	--	Xyloglucan endo-transglycosylase (XET) C-terminus	Xyloglucan endotransglucosylase/hydrolase {ECO:0000256|RuleBase:RU361120} OS=Solanum lycopersicum (Tomato) PE=2 SV=1	Carbohydrate transport and metabolism	xyloglucan endotransglucosylase-hydrolase XTH9 precursor [Solanum lycopersicum]
gene8052	2.27684e-18	-1.69824	down	--	Molecular Function: hydrolase activity, hydrolyzing O-glycosyl compounds (GO:0004553);; Cellular Component: cell wall (GO:0005618);; Biological Process: Carbohydrate metabolic process (GO:0005975);; Biological Process: cellular glucan metabolic process (GO:0006073);; Molecular Function: xyloglucan:xyloglucosyl transferase activity (GO:0016762);; Cellular Component: apoplast (GO:0048046);;	--	--	--	Glycosyl hydrolases family 16;; Xyloglucan endo-transglycosylase (XET) C-terminus	Xyloglucan endotransglucosylase/hydrolase {ECO:0000256|RuleBase:RU361120} OS=Solanum lycopersicum (Tomato) PE=3 SV=1	General function prediction only	PREDICTED: probable xyloglucan endotransglucosylase/hydrolase protein 23 [Solanum lycopersicum]
gene4868	0.000333703	-1.12377	down	--	--	--	--	--	Triose-phosphate Transporter family;; EamA-like transporter family	Uncharacterized protein {ECO:0000313|EnsemblPlants:Solyc02g071060.2.1} OS=Solanum lycopersicum (Tomato) PE=4 SV=1	Carbohydrate transport and metabolism	PREDICTED: probable purine permease 9 [Solanum lycopersicum]
gene1421	0.000554674	-1.63231	down	--	Cellular Component: cell wall (GO:0005618);; Molecular Function: pectinesterase activity (GO:0030599);; Biological Process: cell wall modification (GO:0042545);;	K01051|0|sly:101261743|probable pectinesterase 53; K01051 pectinesterase [EC:3.1.1.11] (A)	Pentose and glucuronate interconversions (ko00040);; Starch and sucrose metabolism (ko00500)	--	Pectinesterase	Pectinesterase {ECO:0000256|RuleBase:RU000589} OS=Solanum lycopersicum (Tomato) PE=3 SV=1	Carbohydrate transport and metabolism	PREDICTED: probable pectinesterase 53 [Solanum lycopersicum]
gene5075	1.71908e-06	-1.33586	down	--	Molecular Function: peroxidase activity (GO:0004601);; Biological Process: response to oxidative stress (GO:0006979);; Molecular Function: heme binding (GO:0020037);; Biological Process: oxidation-reduction process (GO:0055114);;	K00430|0|sly:101245610|peroxidase 19; K00430 peroxidase [EC:1.11.1.7] (A)	Phenylalanine metabolism (ko00360);; Phenylpropanoid biosynthesis (ko00940)	--	Peroxidase	Uncharacterized protein {ECO:0000313|EnsemblPlants:Solyc02g077300.1.1} OS=Solanum lycopersicum (Tomato) PE=3 SV=1	Carbohydrate transport and metabolism	PREDICTED: peroxidase 19 [Solanum lycopersicum]
gene10337	2.04396e-27	-1.00008	down	--	Biological Process: metabolic process (GO:0008152);; Molecular Function: transferase activity, transferring hexosyl groups (GO:0016758);;	K13495|0|sly:101263304|zeatin O-glucosyltransferase-like; K13495 cis-zeatin O-glucosyltransferase [EC:2.4.1.215] (A)	Zeatin biosynthesis (ko00908)	Carbohydrate transport and metabolism;; Energy production and conversion	UDP-glucoronosyl and UDP-glucosyl transferase	Uncharacterized protein {ECO:0000313|EnsemblPlants:Solyc04g016200.1.1} OS=Solanum lycopersicum (Tomato) PE=3 SV=1	Energy production and conversion;; Carbohydrate transport and metabolism	PREDICTED: zeatin O-glucosyltransferase-like [Solanum lycopersicum]
gene13865	5.45638e-09	#NAME?	down	--	Molecular Function: hydrolase activity, hydrolyzing O-glycosyl compounds (GO:0004553);; Biological Process: Carbohydrate metabolic process (GO:0005975);;	--	--	--	Glycosyl hydrolase family 9	Uncharacterized protein {ECO:0000313|EnsemblPlants:Solyc05g052530.1.1} OS=Solanum lycopersicum (Tomato) PE=4 SV=1	Carbohydrate transport and metabolism	PREDICTED: endoglucanase 13-like [Solanum lycopersicum]
gene24681	1.37963e-19	-4.30382	down	--	Molecular Function: transporter activity (GO:0005215);; Biological Process: transport (GO:0006810);; Cellular Component: membrane (GO:0016020);;	--	--	Carbohydrate transport and metabolism	Major intrinsic protein	Uncharacterized protein {ECO:0000313|EnsemblPlants:Solyc10g054790.1.1} OS=Solanum lycopersicum (Tomato) PE=3 SV=1	Carbohydrate transport and metabolism	PREDICTED: probable aquaporin TIP3-1 [Solanum lycopersicum]
gene27236	7.69819e-154	-1.11038	down	--	Biological Process: metabolic process (GO:0008152);; Molecular Function: transferase activity, transferring hexosyl groups (GO:0016758);;	K13495|0|sly:101268254|zeatin O-glucosyltransferase-like; K13495 cis-zeatin O-glucosyltransferase [EC:2.4.1.215] (A)	Zeatin biosynthesis (ko00908)	Carbohydrate transport and metabolism;; Energy production and conversion	UDP-glucoronosyl and UDP-glucosyl transferase	Uncharacterized protein {ECO:0000313|EnsemblPlants:Solyc11g066670.1.1} OS=Solanum lycopersicum (Tomato) PE=3 SV=1	Energy production and conversion;; Carbohydrate transport and metabolism	PREDICTED: zeatin O-glucosyltransferase-like [Solanum lycopersicum]
gene4911	1.99034e-15	-1.37353	down	--	Cellular Component: integral component of membrane (GO:0016021);;	K15382|6.56453e-146|sly:101263567|bidirectional sugar transporter SWEET2a-like; K15382 solute carrier family 50 (sugar transporter) (A)	--	General function prediction only	sugar efflux transporter for intercellular exchange	Uncharacterized protein {ECO:0000313|EnsemblPlants:Solyc02g071520.2.1} OS=Solanum lycopersicum (Tomato) PE=4 SV=1	Inorganic ion transport and metabolism	PREDICTED: bidirectional sugar transporter SWEET2a-like [Solanum lycopersicum]
gene168	3.80091e-96	-1.04313	down	--	Biological Process: metabolic process (GO:0008152);; Molecular Function: transferase activity, transferring hexosyl groups (GO:0016758);;	--	--	Carbohydrate transport and metabolism;; Energy production and conversion	UDP-glucoronosyl and UDP-glucosyl transferase	Uncharacterized protein {ECO:0000313|EnsemblPlants:Solyc01g006670.2.1} OS=Solanum lycopersicum (Tomato) PE=4 SV=1	Energy production and conversion;; Carbohydrate transport and metabolism	PREDICTED: UDP-glycosyltransferase 92A1-like [Solanum lycopersicum]
gene20187	3.02493e-42	-1.3658	down	--	--	--	--	Carbohydrate transport and metabolism;; Cell wall/membrane/envelope biogenesis;; Extracellular structures	Exostosin family	Uncharacterized protein {ECO:0000313|EnsemblPlants:Solyc08g066690.2.1} OS=Solanum lycopersicum (Tomato) PE=4 SV=1	Carbohydrate transport and metabolism;; Cell wall/membrane/envelope biogenesis;; Extracellular structures	PREDICTED: probable glycosyltransferase At3g07620 [Solanum lycopersicum]
gene23670	2.44143e-10	-2.09475	down	--	Molecular Function: acetylglucosaminyltransferase activity (GO:0008375);; Cellular Component: membrane (GO:0016020);;	--	--	Carbohydrate transport and metabolism	Core-2/I-Branching enzyme	Uncharacterized protein {ECO:0000313|EnsemblPlants:Solyc10g007040.2.1} OS=Solanum lycopersicum (Tomato) PE=4 SV=1	Carbohydrate transport and metabolism	PREDICTED: xylosyltransferase 1-like [Solanum lycopersicum]
gene11185	1.31204e-40	-3.23466	down	--	Cellular Component: integral component of membrane (GO:0016021);;	K15382|1.38964e-151|sly:101258946|bidirectional sugar transporter SWEET1-like; K15382 solute carrier family 50 (sugar transporter) (A)	--	General function prediction only	sugar efflux transporter for intercellular exchange	Uncharacterized protein {ECO:0000313|EnsemblPlants:Solyc04g064610.2.1} OS=Solanum lycopersicum (Tomato) PE=4 SV=1	Inorganic ion transport and metabolism	PREDICTED: bidirectional sugar transporter SWEET1-like [Solanum lycopersicum]
gene14013	9.5819e-10	-1.25414	down	--	Biological Process: metabolic process (GO:0008152);; Molecular Function: uridylyltransferase activity (GO:0070569);;	K00963|0|sly:101250892|UTP--glucose-1-phosphate uridylyltransferase-like; K00963 UTP--glucose-1-phosphate uridylyltransferase [EC:2.7.7.9] (A)	Pentose and glucuronate interconversions (ko00040);; Galactose metabolism (ko00052);; Starch and sucrose metabolism (ko00500);; Amino sugar and nucleotide sugar metabolism (ko00520)	Carbohydrate transport and metabolism	UTP--glucose-1-phosphate uridylyltransferase	Uncharacterized protein {ECO:0000313|EnsemblPlants:Solyc05g054060.2.1} OS=Solanum lycopersicum (Tomato) PE=4 SV=1	Carbohydrate transport and metabolism	PREDICTED: UTP--glucose-1-phosphate uridylyltransferase-like [Solanum lycopersicum]
gene11448	1.29786e-125	-2.89132	down	--	Biological Process: metabolic process (GO:0008152);; Molecular Function: transferase activity, transferring hexosyl groups (GO:0016758);;	--	--	Carbohydrate transport and metabolism;; Energy production and conversion	UDP-glucoronosyl and UDP-glucosyl transferase	Uncharacterized protein {ECO:0000313|EnsemblPlants:Solyc04g074340.2.1} OS=Solanum lycopersicum (Tomato) PE=3 SV=1	Function unknown	PREDICTED: 7-deoxyloganetin glucosyltransferase-like [Solanum lycopersicum]
gene30170	2.09469e-13	#NAME?	down	--	Cellular Component: cell wall (GO:0005618);; Molecular Function: pectinesterase activity (GO:0030599);; Biological Process: cell wall modification (GO:0042545);;	K01051|0|sly:101258937|putative pectinesterase/pectinesterase inhibitor 22; K01051 pectinesterase [EC:3.1.1.11] (A)	Pentose and glucuronate interconversions (ko00040);; Starch and sucrose metabolism (ko00500)	--	Pectinesterase	Uncharacterized protein {ECO:0000313|EnsemblPlants:Solyc00g170510.1.1} OS=Solanum lycopersicum (Tomato) PE=3 SV=1	Carbohydrate transport and metabolism	PREDICTED: putative pectinesterase/pectinesterase inhibitor 22, partial [Solanum lycopersicum]
gene22846	0.00112362	-1.10103	down	--	Molecular Function: enzyme inhibitor activity (GO:0004857);; Cellular Component: cell wall (GO:0005618);; Molecular Function: pectinesterase activity (GO:0030599);; Biological Process: cell wall modification (GO:0042545);;	K01051|0|sly:101266668|pectinesterase-like; K01051 pectinesterase [EC:3.1.1.11] (A)	Pentose and glucuronate interconversions (ko00040);; Starch and sucrose metabolism (ko00500)	--	Pectinesterase;; Plant invertase/pectin methylesterase inhibitor	Pectinesterase {ECO:0000256|RuleBase:RU000589} OS=Solanum lycopersicum (Tomato) PE=3 SV=1	Carbohydrate transport and metabolism	PREDICTED: pectinesterase-like [Solanum lycopersicum]
gene16518	6.04929e-34	-8.78199	down	--	Molecular Function: hydrolase activity, hydrolyzing O-glycosyl compounds (GO:0004553);; Biological Process: Carbohydrate metabolic process (GO:0005975);;	--	--	--	Glycosyl hydrolases family 17;; X8 domain	Uncharacterized protein {ECO:0000313|EnsemblPlants:Solyc06g076170.2.1} OS=Solanum lycopersicum (Tomato) PE=3 SV=1	General function prediction only	PREDICTED: glucan endo-1,3-beta-glucosidase-like [Solanum lycopersicum]
gene19727	5.16773e-18	-4.57478	down	--	--	--	--	Carbohydrate transport and metabolism;; Cell wall/membrane/envelope biogenesis;; Extracellular structures	Exostosin family	Uncharacterized protein {ECO:0000313|EnsemblPlants:Solyc08g042010.2.1} OS=Solanum lycopersicum (Tomato) PE=4 SV=1	Carbohydrate transport and metabolism;; Cell wall/membrane/envelope biogenesis;; Extracellular structures	PREDICTED: probable glycosyltransferase At5g25310 [Solanum lycopersicum]
gene4489	1.89174e-19	-1.30241	down	--	Biological Process: metabolic process (GO:0008152);; Molecular Function: transferase activity, transferring hexosyl groups (GO:0016758);;	--	--	Carbohydrate transport and metabolism;; Energy production and conversion	UDP-glucoronosyl and UDP-glucosyl transferase	Uncharacterized protein {ECO:0000313|EnsemblPlants:Solyc02g066960.2.1} OS=Solanum lycopersicum (Tomato) PE=3 SV=1	Energy production and conversion;; Carbohydrate transport and metabolism	PREDICTED: UDP-glycosyltransferase 83A1-like [Solanum lycopersicum]
gene4255	2.21054e-05	-1.69012	down	--	Molecular Function: peroxidase activity (GO:0004601);; Biological Process: response to oxidative stress (GO:0006979);; Molecular Function: heme binding (GO:0020037);; Biological Process: oxidation-reduction process (GO:0055114);;	K00430|0|sly:101246312|peroxidase 72-like; K00430 peroxidase [EC:1.11.1.7] (A)	Phenylalanine metabolism (ko00360);; Phenylpropanoid biosynthesis (ko00940)	--	Peroxidase	Uncharacterized protein {ECO:0000313|EnsemblPlants:Solyc02g062510.2.1} OS=Solanum lycopersicum (Tomato) PE=3 SV=1	Carbohydrate transport and metabolism	PREDICTED: peroxidase 72-like [Solanum lycopersicum]
gene3657	9.15977e-13	-1.21824	down	--	Molecular Function: hydrolase activity, hydrolyzing O-glycosyl compounds (GO:0004553);; Biological Process: Carbohydrate metabolic process (GO:0005975);;	--	--	--	Glycosyl hydrolase family 10	Uncharacterized protein {ECO:0000313|EnsemblPlants:Solyc01g111340.2.1} OS=Solanum lycopersicum (Tomato) PE=4 SV=1	General function prediction only	PREDICTED: endo-1,4-beta-xylanase UM03411 isoform X1 [Solanum lycopersicum]
gene12891	6.55186e-243	-1.8448	down	--	Molecular Function: beta-1,4-mannosylglycoprotein 4-beta-N-acetylglucosaminyltransferase activity (GO:0003830);; Biological Process: protein N-linked glycosylation (GO:0006487);; Cellular Component: membrane (GO:0016020);;	K00737|0|sly:101268683|uncharacterized LOC101268683; K00737 beta-1,4-mannosyl-glycoprotein beta-1,4-N-acetylglucosaminyltransferase [EC:2.4.1.144] (A)	N-Glycan biosynthesis (ko00510)	--	Glycosyltransferase family 17	Uncharacterized protein {ECO:0000313|EnsemblPlants:PGSC0003DMT400047881} OS=Solanum tuberosum (Potato) PE=4 SV=1	Carbohydrate transport and metabolism	PREDICTED: uncharacterized protein LOC101268683 [Solanum lycopersicum]
gene8053	7.20911e-71	-1.77436	down	--	Molecular Function: hydrolase activity, hydrolyzing O-glycosyl compounds (GO:0004553);; Cellular Component: cell wall (GO:0005618);; Biological Process: Carbohydrate metabolic process (GO:0005975);; Biological Process: cellular glucan metabolic process (GO:0006073);; Molecular Function: xyloglucan:xyloglucosyl transferase activity (GO:0016762);; Cellular Component: apoplast (GO:0048046);;	K08235|0|sly:101258926|probable xyloglucan endotransglucosylase/hydrolase protein 23; K08235 xyloglucan:xyloglucosyl transferase [EC:2.4.1.207] (A)	--	--	Glycosyl hydrolases family 16;; Xyloglucan endo-transglycosylase (XET) C-terminus	Xyloglucan endotransglucosylase/hydrolase {ECO:0000256|RuleBase:RU361120} OS=Solanum lycopersicum (Tomato) PE=3 SV=1	General function prediction only	PREDICTED: probable xyloglucan endotransglucosylase/hydrolase protein 23 [Solanum lycopersicum]
gene10339	4.02091e-105	-1.01019	down	--	Biological Process: metabolic process (GO:0008152);; Molecular Function: transferase activity, transferring hexosyl groups (GO:0016758);;	K13495|0|sly:101263012|zeatin O-xylosyltransferase-like; K13495 cis-zeatin O-glucosyltransferase [EC:2.4.1.215] (A)	Zeatin biosynthesis (ko00908)	Carbohydrate transport and metabolism;; Energy production and conversion	UDP-glucoronosyl and UDP-glucosyl transferase	Uncharacterized protein {ECO:0000313|EnsemblPlants:PGSC0003DMT400070125} OS=Solanum tuberosum (Potato) PE=3 SV=1	Energy production and conversion;; Carbohydrate transport and metabolism	PREDICTED: zeatin O-xylosyltransferase-like [Solanum lycopersicum]
gene17954	0	-3.52233	down	--	Biological Process: metabolic process (GO:0008152);; Molecular Function: transferase activity, transferring hexosyl groups (GO:0016758);;	K13495|0|sly:101254402|zeatin O-xylosyltransferase-like; K13495 cis-zeatin O-glucosyltransferase [EC:2.4.1.215] (A)	Zeatin biosynthesis (ko00908)	Carbohydrate transport and metabolism;; Energy production and conversion	UDP-glucoronosyl and UDP-glucosyl transferase	Uncharacterized protein {ECO:0000313|EnsemblPlants:Solyc07g043480.1.1} OS=Solanum lycopersicum (Tomato) PE=4 SV=1	Energy production and conversion;; Carbohydrate transport and metabolism	PREDICTED: zeatin O-xylosyltransferase-like [Solanum lycopersicum]
gene22687	8.82989e-12	-3.54463	down	--	Molecular Function: peroxidase activity (GO:0004601);; Biological Process: response to oxidative stress (GO:0006979);; Molecular Function: heme binding (GO:0020037);; Biological Process: oxidation-reduction process (GO:0055114);;	K00430|0|sly:101248236|peroxidase 44-like; K00430 peroxidase [EC:1.11.1.7] (A)	Phenylalanine metabolism (ko00360);; Phenylpropanoid biosynthesis (ko00940)	--	Peroxidase	Uncharacterized protein {ECO:0000313|EnsemblPlants:Solyc09g072700.2.1} OS=Solanum lycopersicum (Tomato) PE=3 SV=1	Carbohydrate transport and metabolism	PREDICTED: peroxidase 44-like [Solanum lycopersicum]
gene6290	2.88003e-07	-2.54184	down	--	Molecular Function: peroxidase activity (GO:0004601);; Biological Process: response to oxidative stress (GO:0006979);; Molecular Function: heme binding (GO:0020037);; Biological Process: oxidation-reduction process (GO:0055114);;	K00430|0|sly:101255060|peroxidase 10-like; K00430 peroxidase [EC:1.11.1.7] (A)	Phenylalanine metabolism (ko00360);; Phenylpropanoid biosynthesis (ko00940)	--	Peroxidase	Uncharacterized protein {ECO:0000313|EnsemblPlants:Solyc02g090450.2.1} OS=Solanum lycopersicum (Tomato) PE=3 SV=1	Carbohydrate transport and metabolism	PREDICTED: peroxidase 10-like [Solanum lycopersicum]
gene5345	0.00040273	-1.57483	down	--	Molecular Function: enzyme inhibitor activity (GO:0004857);; Cellular Component: cell wall (GO:0005618);; Molecular Function: pectinesterase activity (GO:0030599);; Biological Process: cell wall modification (GO:0042545);;	K01051|0|sly:101260197|pectinesterase-like; K01051 pectinesterase [EC:3.1.1.11] (A)	Pentose and glucuronate interconversions (ko00040);; Starch and sucrose metabolism (ko00500)	--	Pectinesterase;; Plant invertase/pectin methylesterase inhibitor	Pectinesterase {ECO:0000256|RuleBase:RU000589} OS=Solanum lycopersicum (Tomato) PE=3 SV=1	Carbohydrate transport and metabolism	PREDICTED: pectinesterase-like [Solanum lycopersicum]
gene25009	3.42469e-57	-3.62027	down	--	Molecular Function: peroxidase activity (GO:0004601);; Biological Process: response to oxidative stress (GO:0006979);; Molecular Function: heme binding (GO:0020037);; Biological Process: oxidation-reduction process (GO:0055114);;	K00430|0|sly:101254854|peroxidase A2; K00430 peroxidase [EC:1.11.1.7] (A)	Phenylalanine metabolism (ko00360);; Phenylpropanoid biosynthesis (ko00940)	--	Peroxidase	Uncharacterized protein {ECO:0000313|EnsemblPlants:Solyc10g078890.1.1} OS=Solanum lycopersicum (Tomato) PE=3 SV=1	Carbohydrate transport and metabolism	PREDICTED: peroxidase A2 [Solanum lycopersicum]
gene5939	9.65094e-36	-1.38966	down	--	Cellular Component: membrane (GO:0016020);; Cellular Component: integral component of membrane (GO:0016021);;	K15283|0|sly:101255257|phosphoenolpyruvate/phosphate translocator 2, chloroplastic-like; K15283 solute carrier family 35, member E1 (A)	--	Carbohydrate transport and metabolism;; Amino acid transport and metabolism	Triose-phosphate Transporter family;; EamA-like transporter family;; UAA transporter family	Uncharacterized protein {ECO:0000313|EnsemblPlants:Solyc02g086650.2.1} OS=Solanum lycopersicum (Tomato) PE=4 SV=1	Carbohydrate transport and metabolism	PREDICTED: phosphoenolpyruvate/phosphate translocator 2, chloroplastic-like [Solanum lycopersicum]
gene8054	2.25413e-13	-1.55957	down	--	Molecular Function: hydrolase activity, hydrolyzing O-glycosyl compounds (GO:0004553);; Cellular Component: cell wall (GO:0005618);; Biological Process: Carbohydrate metabolic process (GO:0005975);; Biological Process: cellular glucan metabolic process (GO:0006073);; Molecular Function: xyloglucan:xyloglucosyl transferase activity (GO:0016762);; Cellular Component: apoplast (GO:0048046);;	K08235|0|sly:543914|XTH3, LeXTH3; xyloglucan endotransglucosylase-hydrolase XTH3; K08235 xyloglucan:xyloglucosyl transferase [EC:2.4.1.207] (A)	--	--	Glycosyl hydrolases family 16;; Xyloglucan endo-transglycosylase (XET) C-terminus	Xyloglucan endotransglucosylase/hydrolase {ECO:0000256|RuleBase:RU361120} OS=Solanum lycopersicum (Tomato) PE=2 SV=1	General function prediction only	xyloglucan endotransglucosylase-hydrolase XTH3 precursor [Solanum lycopersicum]
gene26141	4.71629e-36	-1.57139	down	--	Biological Process: metabolic process (GO:0008152);; Molecular Function: transferase activity, transferring hexosyl groups (GO:0016758);;	--	--	Carbohydrate transport and metabolism;; Energy production and conversion	UDP-glucoronosyl and UDP-glucosyl transferase	Uncharacterized protein {ECO:0000313|EnsemblPlants:Solyc11g010760.1.1} OS=Solanum lycopersicum (Tomato) PE=4 SV=1	Energy production and conversion;; Carbohydrate transport and metabolism	PREDICTED: putative UDP-rhamnose:rhamnosyltransferase 1 [Solanum lycopersicum]
gene25056	7.91702e-09	-2.21659	down	--	Biological Process: metabolic process (GO:0008152);; Molecular Function: transferase activity, transferring hexosyl groups (GO:0016758);;	K13495|0|sly:101244725|zeatin O-glucosyltransferase-like; K13495 cis-zeatin O-glucosyltransferase [EC:2.4.1.215] (A)	Zeatin biosynthesis (ko00908)	Carbohydrate transport and metabolism;; Energy production and conversion	UDP-glucoronosyl and UDP-glucosyl transferase	Uncharacterized protein {ECO:0000313|EnsemblPlants:Solyc10g079350.1.1} OS=Solanum lycopersicum (Tomato) PE=3 SV=1	Function unknown	PREDICTED: zeatin O-glucosyltransferase-like [Solanum lycopersicum]
gene10340	3.62981e-10	-1.80591	down	--	Biological Process: metabolic process (GO:0008152);; Molecular Function: transferase activity, transferring hexosyl groups (GO:0016758);;	K13495|0|sly:101262709|zeatin O-xylosyltransferase-like; K13495 cis-zeatin O-glucosyltransferase [EC:2.4.1.215] (A)	Zeatin biosynthesis (ko00908)	Carbohydrate transport and metabolism;; Energy production and conversion	UDP-glucoronosyl and UDP-glucosyl transferase	Uncharacterized protein {ECO:0000313|EnsemblPlants:Solyc04g016230.2.1} OS=Solanum lycopersicum (Tomato) PE=4 SV=1	Energy production and conversion;; Carbohydrate transport and metabolism	PREDICTED: zeatin O-xylosyltransferase-like [Solanum lycopersicum]
gene11449	3.31792e-20	-2.15516	down	--	Biological Process: metabolic process (GO:0008152);; Molecular Function: transferase activity, transferring hexosyl groups (GO:0016758);;	--	--	Carbohydrate transport and metabolism;; Energy production and conversion	UDP-glucoronosyl and UDP-glucosyl transferase	Uncharacterized protein {ECO:0000313|EnsemblPlants:Solyc04g074350.2.1} OS=Solanum lycopersicum (Tomato) PE=3 SV=1	Energy production and conversion;; Carbohydrate transport and metabolism	PREDICTED: 7-deoxyloganetin glucosyltransferase-like [Solanum lycopersicum]
gene23489	1.66305e-46	#NAME?	down	--	Cellular Component: membrane (GO:0016020);; Cellular Component: integral component of membrane (GO:0016021);;	--	--	--	Triose-phosphate Transporter family;; UAA transporter family;; EamA-like transporter family	Uncharacterized protein {ECO:0000313|EnsemblPlants:Solyc10g005170.1.1} OS=Solanum lycopersicum (Tomato) PE=4 SV=1	Carbohydrate transport and metabolism	PREDICTED: probable purine permease 4 [Solanum lycopersicum]
gene24348	1.73558e-17	-1.76405	down	--	Molecular Function: hydrolase activity, hydrolyzing O-glycosyl compounds (GO:0004553);; Biological Process: Carbohydrate metabolic process (GO:0005975);;	K15920|0|sly:543514|XYL1, LEXYL1; beta-D-xylosidase 1; K15920 beta-D-xylosidase 4 [EC:3.2.1.37] (A)	Starch and sucrose metabolism (ko00500);; Amino sugar and nucleotide sugar metabolism (ko00520)	--	Glycosyl hydrolase family 3 N terminal domain;; Glycosyl hydrolase family 3 C-terminal domain;; Fibronectin type III-like domain	Uncharacterized protein {ECO:0000313|EnsemblPlants:Solyc10g047030.1.1} OS=Solanum lycopersicum (Tomato) PE=4 SV=1	Carbohydrate transport and metabolism	beta-D-xylosidase 1 precursor [Solanum lycopersicum]
gene22772	4.32795e-33	-7.91477	down	--	Cellular Component: integral component of membrane (GO:0016021);;	K15382|3.64504e-180|sly:101259076|bidirectional sugar transporter NEC1; K15382 solute carrier family 50 (sugar transporter) (A)	--	General function prediction only	sugar efflux transporter for intercellular exchange	sugar transporter SWEET {ECO:0000256|RuleBase:RU910715} OS=Solanum lycopersicum (Tomato) PE=3 SV=1	General function prediction only	PREDICTED: bidirectional sugar transporter NEC1 [Solanum lycopersicum]
gene16349	7.73389e-20	-1.04079	down	--	Biological Process: protein glycosylation (GO:0006486);; Molecular Function: sialyltransferase activity (GO:0008373);;	--	--	Carbohydrate transport and metabolism	Glycosyltransferase family 29 (sialyltransferase)	Uncharacterized protein {ECO:0000313|EnsemblPlants:Solyc06g074370.1.1} OS=Solanum lycopersicum (Tomato) PE=4 SV=1	Carbohydrate transport and metabolism	PREDICTED: CMP-N-acetylneuraminate-beta-galactosamide-alpha-2,3-sialyltransferase 1 [Solanum lycopersicum]
gene7876	3.27246e-65	-4.27171	down	--	Molecular Function: peroxidase activity (GO:0004601);; Biological Process: response to oxidative stress (GO:0006979);; Molecular Function: heme binding (GO:0020037);; Biological Process: oxidation-reduction process (GO:0055114);;	K00430|0|sly:101252368|peroxidase 5; K00430 peroxidase [EC:1.11.1.7] (A)	Phenylalanine metabolism (ko00360);; Phenylpropanoid biosynthesis (ko00940)	--	Peroxidase	Uncharacterized protein {ECO:0000313|EnsemblPlants:Solyc03g080150.2.1} OS=Solanum lycopersicum (Tomato) PE=3 SV=1	Carbohydrate transport and metabolism	PREDICTED: peroxidase 5 [Solanum lycopersicum]
gene22847	9.6171e-38	-1.16607	down	--	Molecular Function: hydrolase activity, hydrolyzing O-glycosyl compounds (GO:0004553);; Biological Process: Carbohydrate metabolic process (GO:0005975);;	--	--	--	Glycosyl hydrolase family 9	Endoglucanase {ECO:0000256|RuleBase:RU361166} (Precursor) OS=Solanum lycopersicum (Tomato) PE=2 SV=1	General function prediction only	endo-1,4-beta-glucanase precursor [Solanum lycopersicum]
gene8049	4.88988e-34	-1.56988	down	--	Molecular Function: hydrolase activity, hydrolyzing O-glycosyl compounds (GO:0004553);; Cellular Component: cell wall (GO:0005618);; Biological Process: Carbohydrate metabolic process (GO:0005975);; Biological Process: cellular glucan metabolic process (GO:0006073);; Molecular Function: xyloglucan:xyloglucosyl transferase activity (GO:0016762);; Cellular Component: apoplast (GO:0048046);;	K08235|0|sly:101258345|probable xyloglucan endotransglucosylase/hydrolase protein 23; K08235 xyloglucan:xyloglucosyl transferase [EC:2.4.1.207] (A)	--	--	Glycosyl hydrolases family 16;; Xyloglucan endo-transglycosylase (XET) C-terminus	Xyloglucan endotransglucosylase/hydrolase {ECO:0000256|RuleBase:RU361120} OS=Solanum lycopersicum (Tomato) PE=3 SV=1	General function prediction only	PREDICTED: probable xyloglucan endotransglucosylase/hydrolase protein 23 [Solanum lycopersicum]
gene1998	5.14079e-56	-4.70563	down	--	Molecular Function: enzyme inhibitor activity (GO:0004857);; Cellular Component: cell wall (GO:0005618);; Molecular Function: pectinesterase activity (GO:0030599);; Biological Process: cell wall modification (GO:0042545);;	K01051|0|sot:102603846|pectinesterase 2-like; K01051 pectinesterase [EC:3.1.1.11] (A)	Pentose and glucuronate interconversions (ko00040);; Starch and sucrose metabolism (ko00500)	--	Pectinesterase;; Plant invertase/pectin methylesterase inhibitor	Pectinesterase {ECO:0000256|RuleBase:RU000589} OS=Solanum lycopersicum (Tomato) PE=3 SV=1	Carbohydrate transport and metabolism	PREDICTED: pectinesterase 2 [Solanum lycopersicum]
gene28347	1.13354e-49	-1.42728	down	--	--	--	--	Carbohydrate transport and metabolism;; Amino acid transport and metabolism	Triose-phosphate Transporter family;; UAA transporter family	Uncharacterized protein {ECO:0000313|EnsemblPlants:Solyc12g015850.1.1} OS=Solanum lycopersicum (Tomato) PE=4 SV=1	Amino acid transport and metabolism;; Carbohydrate transport and metabolism	PREDICTED: uncharacterized membrane protein At1g06890-like isoform X1 [Solanum lycopersicum]
gene18834	6.41434e-15	-1.90807	down	--	Molecular Function: transferase activity, transferring glycosyl groups (GO:0016757);;	K13648|0|sly:101259652|probable galacturonosyltransferase 12; K13648 alpha-1,4-galacturonosyltransferase [EC:2.4.1.43] (A)	Starch and sucrose metabolism (ko00500);; Amino sugar and nucleotide sugar metabolism (ko00520)	--	Glycosyl transferase family 8	Uncharacterized protein {ECO:0000313|EnsemblPlants:Solyc07g064050.2.1} OS=Solanum lycopersicum (Tomato) PE=4 SV=1	Carbohydrate transport and metabolism	PREDICTED: probable galacturonosyltransferase 12 [Solanum lycopersicum]
gene13948	5.4613e-214	-1.69273	down	--	Biological Process: metabolic process (GO:0008152);; Molecular Function: transferase activity, transferring hexosyl groups (GO:0016758);;	K13495|0|sly:101248301|zeatin O-xylosyltransferase-like; K13495 cis-zeatin O-glucosyltransferase [EC:2.4.1.215] (A)	Zeatin biosynthesis (ko00908)	Carbohydrate transport and metabolism;; Energy production and conversion	UDP-glucoronosyl and UDP-glucosyl transferase	Uncharacterized protein {ECO:0000313|EnsemblPlants:Solyc05g053120.1.1} OS=Solanum lycopersicum (Tomato) PE=4 SV=1	Energy production and conversion;; Carbohydrate transport and metabolism	PREDICTED: zeatin O-xylosyltransferase-like [Solanum lycopersicum]
gene13897	2.88432e-14	-1.07603	down	--	Biological Process: metabolic process (GO:0008152);; Molecular Function: transferase activity, transferring hexosyl groups (GO:0016758);;	--	--	Carbohydrate transport and metabolism;; Energy production and conversion	UDP-glucoronosyl and UDP-glucosyl transferase	Uncharacterized protein {ECO:0000313|EnsemblPlants:Solyc05g052870.2.1} OS=Solanum lycopersicum (Tomato) PE=4 SV=1	Energy production and conversion;; Carbohydrate transport and metabolism	PREDICTED: 7-deoxyloganetic acid glucosyltransferase-like [Solanum lycopersicum]
gene28042	9.43781e-24	#NAME?	down	--	--	K18789|0|sly:101245332|probable glycosyltransferase At3g42180; K18789 xylogalacturonan beta-1,3-xylosyltransferase [EC:2.4.2.41] (A)	--	Carbohydrate transport and metabolism;; Cell wall/membrane/envelope biogenesis;; Extracellular structures	Exostosin family	Uncharacterized protein {ECO:0000313|EnsemblPlants:Solyc12g009660.1.1} OS=Solanum lycopersicum (Tomato) PE=4 SV=1	Carbohydrate transport and metabolism;; Cell wall/membrane/envelope biogenesis;; Extracellular structures	PREDICTED: probable glycosyltransferase At3g42180 isoform X1 [Solanum lycopersicum]
gene6644	0.00668052	-1.11748	down	--	Molecular Function: peroxidase activity (GO:0004601);; Biological Process: response to oxidative stress (GO:0006979);; Molecular Function: heme binding (GO:0020037);; Biological Process: oxidation-reduction process (GO:0055114);;	K00430|0|sot:102578144|peroxidase 51-like; K00430 peroxidase [EC:1.11.1.7] (A)	Phenylalanine metabolism (ko00360);; Phenylpropanoid biosynthesis (ko00940)	--	Peroxidase	Uncharacterized protein {ECO:0000313|EnsemblPlants:Solyc02g094180.2.1} OS=Solanum lycopersicum (Tomato) PE=3 SV=1	Carbohydrate transport and metabolism	PREDICTED: peroxidase 51 [Solanum lycopersicum]
gene27237	3.45291e-66	-1.14352	down	--	Biological Process: metabolic process (GO:0008152);; Molecular Function: transferase activity, transferring hexosyl groups (GO:0016758);;	K13495|0|sly:101268547|zeatin O-glucosyltransferase-like; K13495 cis-zeatin O-glucosyltransferase [EC:2.4.1.215] (A)	Zeatin biosynthesis (ko00908)	Carbohydrate transport and metabolism;; Energy production and conversion	UDP-glucoronosyl and UDP-glucosyl transferase	Uncharacterized protein {ECO:0000313|EnsemblPlants:Solyc11g066680.1.1} OS=Solanum lycopersicum (Tomato) PE=3 SV=1	Energy production and conversion;; Carbohydrate transport and metabolism	PREDICTED: zeatin O-glucosyltransferase-like [Solanum lycopersicum]
gene1457	1.54403e-36	-1.19299	down	--	Molecular Function: hydrolase activity, hydrolyzing O-glycosyl compounds (GO:0004553);; Biological Process: Carbohydrate metabolic process (GO:0005975);;	--	--	--	Glycosyl hydrolase family 3 N terminal domain;; Glycosyl hydrolase family 3 C-terminal domain;; Fibronectin type III-like domain	Uncharacterized protein {ECO:0000313|EnsemblPlants:Solyc01g079570.2.1} OS=Solanum lycopersicum (Tomato) PE=2 SV=1	Carbohydrate transport and metabolism	SlArf/Xyl2 protein precursor [Solanum lycopersicum]
gene26042	0	-3.1307	down	--	Molecular Function: hydrolase activity, hydrolyzing O-glycosyl compounds (GO:0004553);; Biological Process: Carbohydrate metabolic process (GO:0005975);;	--	--	--	Glycosyl hydrolase family 9	Endoglucanase {ECO:0000256|RuleBase:RU361166} OS=Solanum tuberosum (Potato) PE=3 SV=1	General function prediction only	PREDICTED: endoglucanase 12 [Solanum lycopersicum]
gene6225	4.67484e-48	-1.18202	down	--	Molecular Function: glucan endo-1,3-beta-glucanase activity, C-3 substituted reducing group (GO:0052861);;	--	--	Carbohydrate transport and metabolism	Glycosyl hydrolase family 81	Uncharacterized protein {ECO:0000313|EnsemblPlants:Solyc02g089720.1.1} OS=Solanum lycopersicum (Tomato) PE=4 SV=1	Carbohydrate transport and metabolism	PREDICTED: putative endo-1,3(4)-beta-glucanase 2 isoform X1 [Solanum lycopersicum]
gene18516	6.13784e-12	-1.81263	down	Carbohydrate transport and metabolism	Biological Process: biosynthetic process (GO:0009058);; Molecular Function: strictosidine synthase activity (GO:0016844);;	--	--	General function prediction only	Strictosidine synthase;; SMP-30/Gluconolaconase/LRE-like region;; NHL repeat	Uncharacterized protein {ECO:0000313|EnsemblPlants:Solyc07g055740.1.1} OS=Solanum lycopersicum (Tomato) PE=4 SV=1	General function prediction only	uncharacterized protein LOC543656 precursor [Solanum lycopersicum]
gene28107	1.47946e-59	-1.71511	down	Carbohydrate transport and metabolism	Cellular Component: integral component of membrane (GO:0016021);; Biological Process: transmembrane transport (GO:0055085);;	K13783|0|sly:101249891|putative glycerol-3-phosphate transporter 5; K13783 MFS transporter, OPA family, solute carrier family 37 (glycerol-3-phosphate transporter), member 1/2 (A)	--	Carbohydrate transport and metabolism	Major Facilitator Superfamily	Uncharacterized protein {ECO:0000313|EnsemblPlants:Solyc12g010440.1.1} OS=Solanum lycopersicum (Tomato) PE=4 SV=1	Carbohydrate transport and metabolism	PREDICTED: putative glycerol-3-phosphate transporter 5 [Solanum lycopersicum]
gene24819	4.38359e-06	-1.07006	down	Carbohydrate transport and metabolism	Molecular Function: hydrolase activity, hydrolyzing O-glycosyl compounds (GO:0004553);; Biological Process: Carbohydrate metabolic process (GO:0005975);;	--	--	--	Cellulase (glycosyl hydrolase family 5);; sugar-binding cellulase-like	Uncharacterized protein {ECO:0000313|EnsemblPlants:Solyc10g074920.1.1} OS=Solanum lycopersicum (Tomato) PE=3 SV=1	General function prediction only	PREDICTED: mannan endo-1,4-beta-mannosidase 6 isoform X2 [Solanum lycopersicum]
gene18540	2.31386e-196	-1.70572	down	Carbohydrate transport and metabolism	Molecular Function: hydrolase activity, hydrolyzing O-glycosyl compounds (GO:0004553);; Cellular Component: cell wall (GO:0005618);; Biological Process: Carbohydrate metabolic process (GO:0005975);; Biological Process: cellular glucan metabolic process (GO:0006073);; Molecular Function: xyloglucan:xyloglucosyl transferase activity (GO:0016762);; Cellular Component: apoplast (GO:0048046);;	K08235|0|sly:544100|tXET-B2; xyloglycan endo-transglycosylase; K08235 xyloglucan:xyloglucosyl transferase [EC:2.4.1.207] (A)	--	--	Glycosyl hydrolases family 16;; Xyloglucan endo-transglycosylase (XET) C-terminus	Xyloglucan endotransglucosylase/hydrolase {ECO:0000256|RuleBase:RU361120} (Precursor) OS=Solanum lycopersicum (Tomato) PE=2 SV=1	Function unknown	xyloglycan endo-transglycosylase precursor [Solanum lycopersicum]
gene17002	1.27441e-16	-1.00312	down	Carbohydrate transport and metabolism	Molecular Function: catalytic activity (GO:0003824);; Biological Process: trehalose biosynthetic process (GO:0005992);;	K16055|0|sly:100135703|TPS1, SlTPS1; trehalose-6-phosphate synthase; K16055 trehalose 6-phosphate synthase/phosphatase [EC:2.4.1.15 3.1.3.12] (A)	Starch and sucrose metabolism (ko00500)	Carbohydrate transport and metabolism	Glycosyltransferase family 20;; Trehalose-phosphatase;; haloacid dehalogenase-like hydrolase	Uncharacterized protein {ECO:0000313|EnsemblPlants:Solyc07g006500.2.1} OS=Solanum lycopersicum (Tomato) PE=2 SV=1	Carbohydrate transport and metabolism	trehalose-6-phosphate synthase [Solanum lycopersicum]
gene27446	4.47014e-104	-1.29112	down	Carbohydrate transport and metabolism	--	--	--	--	AAA domain;; AAA domain	Uncharacterized protein {ECO:0000313|EnsemblPlants:Solyc11g069780.1.1} OS=Solanum lycopersicum (Tomato) PE=4 SV=1	Function unknown	PREDICTED: uncharacterized protein LOC101266299 [Solanum lycopersicum]
gene10291	3.27213e-56	-1.59836	down	Carbohydrate transport and metabolism	Molecular Function: hydrolase activity, hydrolyzing O-glycosyl compounds (GO:0004553);; Biological Process: Carbohydrate metabolic process (GO:0005975);;	K05349|0|sly:101247513|lysosomal beta glucosidase-like; K05349 beta-glucosidase [EC:3.2.1.21] (A)	Cyanoamino acid metabolism (ko00460);; Starch and sucrose metabolism (ko00500);; Phenylpropanoid biosynthesis (ko00940)	--	Glycosyl hydrolase family 3 N terminal domain;; Glycosyl hydrolase family 3 C-terminal domain	Uncharacterized protein {ECO:0000313|EnsemblPlants:Solyc04g015560.2.1} OS=Solanum lycopersicum (Tomato) PE=4 SV=1	Carbohydrate transport and metabolism	PREDICTED: lysosomal beta glucosidase-like [Solanum lycopersicum]
gene8125	2.46738e-12	-1.5053	down	Carbohydrate transport and metabolism	Molecular Function: hydrolase activity, hydrolyzing O-glycosyl compounds (GO:0004553);; Biological Process: Carbohydrate metabolic process (GO:0005975);;	--	--	Carbohydrate transport and metabolism	Glycosyl hydrolases family 31	Uncharacterized protein {ECO:0000313|EnsemblPlants:Solyc03g094020.2.1} OS=Solanum lycopersicum (Tomato) PE=3 SV=1	Carbohydrate transport and metabolism	PREDICTED: putative alpha-xylosidase 2 [Solanum lycopersicum]
gene15397	2.47516e-08	-1.72267	down	Carbohydrate transport and metabolism	Molecular Function: transporter activity (GO:0005215);; Biological Process: transport (GO:0006810);; Cellular Component: membrane (GO:0016020);;	K09873|1.36623e-171|sly:543951|TIP, LeTIP; TIP protein; K09873 aquaporin TIP (A)	--	Carbohydrate transport and metabolism	Major intrinsic protein	Uncharacterized protein {ECO:0000313|EnsemblPlants:Solyc06g060760.2.1} GN=TIP2 OS=Solanum lycopersicum (Tomato) PE=2 SV=1	Carbohydrate transport and metabolism	TIP protein [Solanum lycopersicum]
gene8460	1.66106e-177	-1.69162	down	Carbohydrate transport and metabolism	Molecular Function: beta-galactosidase activity (GO:0004565);; Biological Process: Carbohydrate metabolic process (GO:0005975);; Cellular Component: beta-galactosidase complex (GO:0009341);; Molecular Function: Carbohydrate binding (GO:0030246);;	--	--	Carbohydrate transport and metabolism	Glycosyl hydrolases family 35;; Galactose binding lectin domain;; Beta-galactosidase	Beta-galactosidase {ECO:0000256|RuleBase:RU000675} OS=Solanum lycopersicum (Tomato) PE=3 SV=1	Carbohydrate transport and metabolism	beta-galactosidase, chloroplastic precursor [Solanum lycopersicum]
gene12583	6.51428e-139	-1.05821	down	Carbohydrate transport and metabolism	Molecular Function: hydrolase activity, hydrolyzing O-glycosyl compounds (GO:0004553);; Biological Process: Carbohydrate metabolic process (GO:0005975);;	K15925|0|sly:101256971|alpha-xylosidase 1; K15925 alpha-D-xyloside xylohydrolase [EC:3.2.1.177] (A)	--	Carbohydrate transport and metabolism	Glycosyl hydrolases family 31	Uncharacterized protein {ECO:0000313|EnsemblPlants:Solyc05g009470.2.1} OS=Solanum lycopersicum (Tomato) PE=3 SV=1	Carbohydrate transport and metabolism	PREDICTED: alpha-xylosidase 1 [Solanum lycopersicum]
gene334	1.36632e-17	#NAME?	down	Carbohydrate transport and metabolism	Molecular Function: hydrolase activity, hydrolyzing O-glycosyl compounds (GO:0004553);; Biological Process: Carbohydrate metabolic process (GO:0005975);;	--	--	--	Cellulase (glycosyl hydrolase family 5);; sugar-binding cellulase-like	Uncharacterized protein {ECO:0000313|EnsemblPlants:Solyc01g008720.1.1} OS=Solanum lycopersicum (Tomato) PE=3 SV=1	General function prediction only	PREDICTED: mannan endo-1,4-beta-mannosidase 4-like [Solanum lycopersicum]
gene28376	1.09249e-228	-1.8237	down	Carbohydrate transport and metabolism	Molecular Function: hydrolase activity, hydrolyzing O-glycosyl compounds (GO:0004553);; Cellular Component: cell wall (GO:0005618);; Biological Process: Carbohydrate metabolic process (GO:0005975);; Biological Process: cellular glucan metabolic process (GO:0006073);; Molecular Function: xyloglucan:xyloglucosyl transferase activity (GO:0016762);; Cellular Component: apoplast (GO:0048046);;	--	--	--	Glycosyl hydrolases family 16;; Xyloglucan endo-transglycosylase (XET) C-terminus	Xyloglucan endotransglucosylase/hydrolase {ECO:0000256|RuleBase:RU361120} OS=Solanum lycopersicum (Tomato) PE=3 SV=1	General function prediction only	xyloglucan endo-transglycosylase precursor [Solanum lycopersicum]
gene28169	9.00889e-28	-1.17631	down	Carbohydrate transport and metabolism	Molecular Function: hydrolase activity, hydrolyzing O-glycosyl compounds (GO:0004553);; Cellular Component: cell wall (GO:0005618);; Biological Process: Carbohydrate metabolic process (GO:0005975);; Biological Process: cellular glucan metabolic process (GO:0006073);; Molecular Function: xyloglucan:xyloglucosyl transferase activity (GO:0016762);; Cellular Component: apoplast (GO:0048046);;	K08235|0|sly:543916|XTH9, LeXTH9; xyloglucan endotransglucosylase-hydrolase XTH9; K08235 xyloglucan:xyloglucosyl transferase [EC:2.4.1.207] (A)	--	--	Glycosyl hydrolases family 16;; Xyloglucan endo-transglycosylase (XET) C-terminus	Xyloglucan endotransglucosylase/hydrolase {ECO:0000256|RuleBase:RU361120} OS=Solanum lycopersicum (Tomato) PE=2 SV=1	Carbohydrate transport and metabolism	xyloglucan endotransglucosylase-hydrolase XTH9 precursor [Solanum lycopersicum]
gene22822	2.75011e-06	-1.04454	down	Carbohydrate transport and metabolism	Molecular Function: hydrolase activity, hydrolyzing O-glycosyl compounds (GO:0004553);; Biological Process: Carbohydrate metabolic process (GO:0005975);;	K01188|0|sly:101248047|beta-glucosidase 11-like; K01188 beta-glucosidase [EC:3.2.1.21] (A)	Cyanoamino acid metabolism (ko00460);; Starch and sucrose metabolism (ko00500);; Phenylpropanoid biosynthesis (ko00940)	Carbohydrate transport and metabolism	Glycosyl hydrolase family 1	Uncharacterized protein {ECO:0000313|EnsemblPlants:Solyc09g075070.2.1} OS=Solanum lycopersicum (Tomato) PE=3 SV=1	Carbohydrate transport and metabolism	PREDICTED: beta-glucosidase 11-like [Solanum lycopersicum]
gene13731	1.72602e-109	#NAME?	down	Carbohydrate transport and metabolism	Molecular Function: hydrolase activity, hydrolyzing O-glycosyl compounds (GO:0004553);; Biological Process: Carbohydrate metabolic process (GO:0005975);; Molecular Function: hydrolase activity, acting on glycosyl bonds (GO:0016798);;	--	--	--	Glycosyl hydrolase family 10;; Carbohydrate binding domain	Uncharacterized protein {ECO:0000313|EnsemblPlants:Solyc05g051260.2.1} OS=Solanum lycopersicum (Tomato) PE=4 SV=1	Carbohydrate transport and metabolism	PREDICTED: uncharacterized protein LOC101260730 [Solanum lycopersicum]
gene1694	2.29194e-162	-1.26685	down	Carbohydrate transport and metabolism	Molecular Function: hydrolase activity, hydrolyzing O-glycosyl compounds (GO:0004553);; Biological Process: Carbohydrate metabolic process (GO:0005975);;	K01188|0|sly:100191127|beta-glucosidase 01; K01188 beta-glucosidase [EC:3.2.1.21] (A)	Cyanoamino acid metabolism (ko00460);; Starch and sucrose metabolism (ko00500);; Phenylpropanoid biosynthesis (ko00940)	Carbohydrate transport and metabolism	Glycosyl hydrolase family 1	Uncharacterized protein {ECO:0000313|EnsemblPlants:Solyc01g074030.2.1} OS=Solanum lycopersicum (Tomato) PE=2 SV=1	Carbohydrate transport and metabolism	beta-glucosidase 01 precursor [Solanum lycopersicum]
Solanum_lycopersicum_newGene_552	2.14178e-19	-3.24889	down	Carbohydrate transport and metabolism	Molecular Function: transporter activity (GO:0005215);; Biological Process: transport (GO:0006810);; Cellular Component: membrane (GO:0016020);;	K09872|7.14564e-172|sot:102601661|aquaporin PIP2-7-like; K09872 aquaporin PIP (A)	--	Carbohydrate transport and metabolism	Major intrinsic protein	Uncharacterized protein {ECO:0000313|EnsemblPlants:Solyc02g083510.2.1} OS=Solanum lycopersicum (Tomato) PE=3 SV=1	Carbohydrate transport and metabolism	PREDICTED: probable aquaporin PIP2-8 isoform X1 [Solanum lycopersicum]
gene20137	3.6377e-11	-1.2158	down	Carbohydrate transport and metabolism	Molecular Function: 6-phosphofructokinase activity (GO:0003872);; Biological Process: glycolytic process (GO:0006096);;	K00850|0|sly:101245480|ATP-dependent 6-phosphofructokinase 6; K00850 6-phosphofructokinase 1 [EC:2.7.1.11] (A)	Glycolysis / Gluconeogenesis (ko00010);; Pentose phosphate pathway (ko00030);; Fructose and mannose metabolism (ko00051);; Galactose metabolism (ko00052);; Carbon metabolism (ko01200);; Biosynthesis of amino acids (ko01230);; RNA degradation (ko03018)	Carbohydrate transport and metabolism	Phosphofructokinase	Uncharacterized protein {ECO:0000313|EnsemblPlants:Solyc08g066100.2.1} OS=Solanum lycopersicum (Tomato) PE=4 SV=1	Carbohydrate transport and metabolism	PREDICTED: ATP-dependent 6-phosphofructokinase 6 [Solanum lycopersicum]
gene26460	6.55136e-93	#NAME?	down	Carbohydrate transport and metabolism	Molecular Function: hydrolase activity, hydrolyzing O-glycosyl compounds (GO:0004553);; Biological Process: Carbohydrate metabolic process (GO:0005975);;	K08235|0|sot:102606438|xyloglucan endotransglucosylase/hydrolase protein 2-like; K08235 xyloglucan:xyloglucosyl transferase [EC:2.4.1.207] (A)	--	--	Glycosyl hydrolases family 16	Uncharacterized protein {ECO:0000313|EnsemblPlants:Solyc11g017450.1.1} OS=Solanum lycopersicum (Tomato) PE=4 SV=1	Carbohydrate transport and metabolism	PREDICTED: xyloglucan endotransglucosylase/hydrolase protein 2-like [Solanum lycopersicum]
gene9762	5.87726e-133	-1.29145	down	Carbohydrate transport and metabolism	Molecular Function: hydrolase activity, hydrolyzing O-glycosyl compounds (GO:0004553);; Biological Process: Carbohydrate metabolic process (GO:0005975);;	K15925|0|sly:101248093|alpha-xylosidase 1-like; K15925 alpha-D-xyloside xylohydrolase [EC:3.2.1.177] (A)	--	Carbohydrate transport and metabolism	Glycosyl hydrolases family 31	Uncharacterized protein {ECO:0000313|EnsemblPlants:PGSC0003DMT400041054} OS=Solanum tuberosum (Potato) PE=3 SV=1	Carbohydrate transport and metabolism	PREDICTED: alpha-xylosidase 1-like [Solanum lycopersicum]
gene28236	2.8082e-29	#NAME?	down	Carbohydrate transport and metabolism	Molecular Function: hydrolase activity, hydrolyzing O-glycosyl compounds (GO:0004553);; Biological Process: Carbohydrate metabolic process (GO:0005975);;	--	--	--	Cellulase (glycosyl hydrolase family 5);; sugar-binding cellulase-like	Uncharacterized protein {ECO:0000313|EnsemblPlants:PGSC0003DMT400039596} OS=Solanum tuberosum (Potato) PE=3 SV=1	Carbohydrate transport and metabolism	PREDICTED: LOW QUALITY PROTEIN: mannan endo-1,4-beta-mannosidase 3-like [Solanum lycopersicum]
gene27107	1.99321e-50	-7.95512	down	Carbohydrate transport and metabolism	Molecular Function: hydrolase activity, hydrolyzing O-glycosyl compounds (GO:0004553);; Biological Process: Carbohydrate metabolic process (GO:0005975);;	--	--	--	Glycosyl hydrolases family 17	Uncharacterized protein {ECO:0000313|EnsemblPlants:Solyc11g065280.1.1} OS=Solanum lycopersicum (Tomato) PE=3 SV=1	General function prediction only	PREDICTED: glucan endo-1,3-beta-glucosidase, acidic isoform PR-N [Solanum lycopersicum]
gene11026	1.46077e-20	-1.08985	down	Carbohydrate transport and metabolism	Molecular Function: catalytic activity (GO:0003824);; Biological Process: trehalose biosynthetic process (GO:0005992);;	K01087|0|sly:101263696|probable trehalose-phosphate phosphatase J; K01087 trehalose 6-phosphate phosphatase [EC:3.1.3.12] (A)	Starch and sucrose metabolism (ko00500)	Carbohydrate transport and metabolism	Trehalose-phosphatase	Trehalose 6-phosphate phosphatase {ECO:0000256|RuleBase:RU361117} OS=Solanum tuberosum (Potato) PE=3 SV=1	Carbohydrate transport and metabolism	PREDICTED: probable trehalose-phosphate phosphatase J [Solanum lycopersicum]
gene14311	6.05549e-95	-1.26134	down	Carbohydrate transport and metabolism	Molecular Function: triose-phosphate isomerase activity (GO:0004807);; Biological Process: metabolic process (GO:0008152);;	K01803|0|sly:101253902|triosephosphate isomerase, cytosolic; K01803 triosephosphate isomerase (TIM) [EC:5.3.1.1] (A)	Glycolysis / Gluconeogenesis (ko00010);; Fructose and mannose metabolism (ko00051);; Inositol phosphate metabolism (ko00562);; Carbon fixation in photosynthetic organisms (ko00710);; Carbon metabolism (ko01200);; Biosynthesis of amino acids (ko01230)	Carbohydrate transport and metabolism	Triosephosphate isomerase	Triosephosphate isomerase {ECO:0000256|RuleBase:RU000517} OS=Solanum lycopersicum (Tomato) PE=3 SV=1	Carbohydrate transport and metabolism	PREDICTED: triosephosphate isomerase, cytosolic [Solanum lycopersicum]
gene27922	3.81578e-17	-1.47688	down	Carbohydrate transport and metabolism	Molecular Function: ATP binding (GO:0005524);; Biological Process: Carbohydrate metabolic process (GO:0005975);; Molecular Function: phosphotransferase activity, alcohol group as acceptor (GO:0016773);;	K00844|0|sly:778210|HXK3; hexokinase; K00844 hexokinase [EC:2.7.1.1] (A)	Glycolysis / Gluconeogenesis (ko00010);; Fructose and mannose metabolism (ko00051);; Galactose metabolism (ko00052);; Starch and sucrose metabolism (ko00500);; Amino sugar and nucleotide sugar metabolism (ko00520);; Carbon metabolism (ko01200)	Carbohydrate transport and metabolism	Hexokinase;; Hexokinase	Uncharacterized protein {ECO:0000313|EnsemblPlants:Solyc12g008510.1.1} OS=Solanum lycopersicum (Tomato) PE=3 SV=1	Carbohydrate transport and metabolism	hexokinase [Solanum lycopersicum]
gene3054	4.52825e-187	-1.24547	down	Carbohydrate transport and metabolism	Molecular Function: hydrolase activity, hydrolyzing O-glycosyl compounds (GO:0004553);; Biological Process: Carbohydrate metabolic process (GO:0005975);;	K15920|0|sly:543515|LEXYL2, XYL2; beta-D-xylosidase 2; K15920 beta-D-xylosidase 4 [EC:3.2.1.37] (A)	Starch and sucrose metabolism (ko00500);; Amino sugar and nucleotide sugar metabolism (ko00520)	--	Glycosyl hydrolase family 3 N terminal domain;; Glycosyl hydrolase family 3 C-terminal domain;; Fibronectin type III-like domain	Uncharacterized protein {ECO:0000313|EnsemblPlants:Solyc01g104950.2.1} OS=Solanum lycopersicum (Tomato) PE=4 SV=1	Carbohydrate transport and metabolism	PREDICTED: beta-xylosidase/alpha-L-arabinofuranosidase 2 [Solanum lycopersicum]
gene16387	0	-2.02094	down	Carbohydrate transport and metabolism	Molecular Function: transporter activity (GO:0005215);; Biological Process: transport (GO:0006810);; Cellular Component: membrane (GO:0016020);;	K09873|4.28459e-174|sly:778315|aquaporin-like; K09873 aquaporin TIP (A)	--	Carbohydrate transport and metabolism	Major intrinsic protein	Uncharacterized protein {ECO:0000313|EnsemblPlants:Solyc06g074820.2.1} OS=Solanum lycopersicum (Tomato) PE=2 SV=1	Carbohydrate transport and metabolism	aquaporin-like [Solanum lycopersicum]
gene21681	2.36865e-54	-1.1582	down	Carbohydrate transport and metabolism	--	K01193|0|sly:544241|lin5; beta-fructofuranosidase; K01193 beta-fructofuranosidase [EC:3.2.1.26] (A)	Galactose metabolism (ko00052);; Starch and sucrose metabolism (ko00500)	Carbohydrate transport and metabolism	Glycosyl hydrolases family 32 N-terminal domain;; Glycosyl hydrolases family 32 C terminal	Uncharacterized protein {ECO:0000313|EnsemblPlants:Solyc09g010080.2.1} OS=Solanum lycopersicum (Tomato) PE=2 SV=1	Carbohydrate transport and metabolism	beta-fructofuranosidase [Solanum lycopersicum]
gene24930	1.26908e-129	#NAME?	down	Carbohydrate transport and metabolism	Biological Process: L-arabinose metabolic process (GO:0046373);; Molecular Function: alpha-L-arabinofuranosidase activity (GO:0046556);;	K01209|0|sly:101258907|alpha-L-arabinofuranosidase 1-like; K01209 alpha-N-arabinofuranosidase [EC:3.2.1.55] (A)	Amino sugar and nucleotide sugar metabolism (ko00520)	--	Alpha-L-arabinofuranosidase C-terminus;; Carbohydrate binding domain	Uncharacterized protein {ECO:0000313|EnsemblPlants:Solyc10g077080.1.1} OS=Solanum lycopersicum (Tomato) PE=4 SV=1	Carbohydrate transport and metabolism	PREDICTED: alpha-L-arabinofuranosidase 1-like [Solanum lycopersicum]
gene2079	5.73763e-41	-2.17732	down	Carbohydrate transport and metabolism;; Amino acid transport and metabolism;; General function prediction only	Biological Process: transmembrane transport (GO:0055085);;	K15277|0|sly:101264861|UDP-galactose/UDP-glucose transporter 4-like; K15277 solute carrier family 35 (adenosine 3'-phospho 5'-phosphosulfate transporter), member B3 (A)	--	Carbohydrate transport and metabolism	UAA transporter family;; Triose-phosphate Transporter family	Uncharacterized protein {ECO:0000313|EnsemblPlants:Solyc01g091840.2.1} OS=Solanum lycopersicum (Tomato) PE=4 SV=1	Carbohydrate transport and metabolism	PREDICTED: UDP-galactose/UDP-glucose transporter 4-like isoform X1 [Solanum lycopersicum]
gene6708	0.000410098	-1.78085	down	Carbohydrate transport and metabolism;; Amino acid transport and metabolism;; Inorganic ion transport and metabolism;; General function prediction only	Cellular Component: integral component of membrane (GO:0016021);; Molecular Function: transmembrane transporter activity (GO:0022857);; Biological Process: transmembrane transport (GO:0055085);;	--	--	General function prediction only	sugar (and other) transporter;; Major Facilitator Superfamily	Uncharacterized protein {ECO:0000313|EnsemblPlants:Solyc03g005140.1.1} OS=Solanum lycopersicum (Tomato) PE=3 SV=1	General function prediction only	PREDICTED: sugar transport protein 8-like [Solanum lycopersicum]
gene1567	2.59679e-103	-1.96597	down	Carbohydrate transport and metabolism;; Amino acid transport and metabolism;; Inorganic ion transport and metabolism;; General function prediction only	Cellular Component: integral component of membrane (GO:0016021);; Molecular Function: transmembrane transporter activity (GO:0022857);; Biological Process: transmembrane transport (GO:0055085);;	K08145|0|sly:101247255|sugar transporter ERD6-like 16; K08145 MFS transporter, SP family, solute carrier family 2 (facilitated glucose transporter), member 8 (A)	--	General function prediction only	sugar (and other) transporter;; Major Facilitator Superfamily	Uncharacterized protein {ECO:0000313|EnsemblPlants:Solyc01g080680.2.1} OS=Solanum lycopersicum (Tomato) PE=3 SV=1	General function prediction only	PREDICTED: sugar transporter ERD6-like 16 [Solanum lycopersicum]
gene6862	1.7358e-70	-5.76934	down	Carbohydrate transport and metabolism;; Amino acid transport and metabolism;; Inorganic ion transport and metabolism;; General function prediction only	Cellular Component: integral component of membrane (GO:0016021);; Molecular Function: transmembrane transporter activity (GO:0022857);; Biological Process: transmembrane transport (GO:0055085);;	--	--	General function prediction only	sugar (and other) transporter;; Major Facilitator Superfamily	Uncharacterized protein {ECO:0000313|EnsemblPlants:Solyc03g006650.1.1} OS=Solanum lycopersicum (Tomato) PE=3 SV=1	General function prediction only	PREDICTED: sugar carrier protein C-like [Solanum lycopersicum]
gene19371	2.95201e-23	-1.242	down	Carbohydrate transport and metabolism;; Amino acid transport and metabolism;; Inorganic ion transport and metabolism;; General function prediction only	Cellular Component: integral component of membrane (GO:0016021);; Molecular Function: transmembrane transporter activity (GO:0022857);; Biological Process: transmembrane transport (GO:0055085);;	--	--	General function prediction only	Major Facilitator Superfamily;; SPX domain	Uncharacterized protein {ECO:0000313|EnsemblPlants:PGSC0003DMT400032620} OS=Solanum tuberosum (Potato) PE=4 SV=1	Inorganic ion transport and metabolism	PREDICTED: SPX domain-containing membrane protein At4g22990-like [Solanum lycopersicum]
gene15254	1.7668e-20	-1.69781	down	Carbohydrate transport and metabolism;; Amino acid transport and metabolism;; Inorganic ion transport and metabolism;; General function prediction only	Cellular Component: integral component of membrane (GO:0016021);; Molecular Function: transmembrane transporter activity (GO:0022857);; Biological Process: transmembrane transport (GO:0055085);;	--	--	General function prediction only	sugar (and other) transporter;; Major Facilitator Superfamily	Uncharacterized protein {ECO:0000313|EnsemblPlants:Solyc06g054270.2.1} OS=Solanum lycopersicum (Tomato) PE=3 SV=1	General function prediction only	PREDICTED: sugar transport protein 8-like [Solanum tuberosum]
gene17895	2.50616e-11	-1.83934	down	Carbohydrate transport and metabolism;; Amino acid transport and metabolism;; Inorganic ion transport and metabolism;; General function prediction only	Cellular Component: integral component of membrane (GO:0016021);; Molecular Function: transmembrane transporter activity (GO:0022857);; Biological Process: transmembrane transport (GO:0055085);;	--	--	General function prediction only	sugar (and other) transporter;; Major Facilitator Superfamily;; Protein of unknown function (DUF1228)	Uncharacterized protein {ECO:0000313|EnsemblPlants:Solyc07g042690.2.1} OS=Solanum lycopersicum (Tomato) PE=4 SV=1	General function prediction only	PREDICTED: organic cation/carnitine transporter 7-like [Solanum lycopersicum]
gene2365	2.86816e-28	-1.13408	down	Carbohydrate transport and metabolism;; Amino acid transport and metabolism;; Inorganic ion transport and metabolism;; General function prediction only	Cellular Component: integral component of membrane (GO:0016021);; Molecular Function: transmembrane transporter activity (GO:0022857);; Biological Process: transmembrane transport (GO:0055085);;	--	--	General function prediction only	Major Facilitator Superfamily;; sugar (and other) transporter	Uncharacterized protein {ECO:0000313|EnsemblPlants:Solyc01g096730.2.1} OS=Solanum lycopersicum (Tomato) PE=4 SV=1	General function prediction only	PREDICTED: protein ZINC INDUCED FACILITATOR-LIKE 1 [Solanum lycopersicum]
gene17956	0	-1.84427	down	Carbohydrate transport and metabolism;; Energy production and conversion	Biological Process: metabolic process (GO:0008152);; Molecular Function: transferase activity, transferring hexosyl groups (GO:0016758);;	--	--	Carbohydrate transport and metabolism;; Energy production and conversion	UDP-glucoronosyl and UDP-glucosyl transferase	Uncharacterized protein {ECO:0000313|EnsemblPlants:Solyc07g043500.1.1} OS=Solanum lycopersicum (Tomato) PE=3 SV=1	Function unknown	PREDICTED: crocetin glucoside glucosyltransferase-like [Solanum lycopersicum]
gene17955	1.08851e-199	-1.30452	down	Carbohydrate transport and metabolism;; Energy production and conversion	Biological Process: metabolic process (GO:0008152);; Molecular Function: transferase activity, transferring hexosyl groups (GO:0016758);;	--	--	Carbohydrate transport and metabolism;; Energy production and conversion	UDP-glucoronosyl and UDP-glucosyl transferase	Uncharacterized protein {ECO:0000313|EnsemblPlants:Solyc07g043490.1.1} OS=Solanum lycopersicum (Tomato) PE=3 SV=1	Carbohydrate transport and metabolism	glycoalkaloid metabolism 1 precursor [Solanum lycopersicum]
gene14143	1.42012e-110	-2.45734	down	Carbohydrate transport and metabolism;; Energy production and conversion	Biological Process: metabolic process (GO:0008152);; Molecular Function: transferase activity, transferring hexosyl groups (GO:0016758);;	--	--	Carbohydrate transport and metabolism;; Energy production and conversion	UDP-glucoronosyl and UDP-glucosyl transferase;; Glycosyl transferase family 1	Uncharacterized protein {ECO:0000313|EnsemblPlants:PGSC0003DMT400068313} OS=Solanum tuberosum (Potato) PE=4 SV=1	Energy production and conversion;; Carbohydrate transport and metabolism	PREDICTED: crocetin glucoside glucosyltransferase-like [Solanum lycopersicum]
gene25915	2.06058e-23	#NAME?	down	Carbohydrate transport and metabolism;; Energy production and conversion	Biological Process: metabolic process (GO:0008152);; Molecular Function: transferase activity, transferring hexosyl groups (GO:0016758);;	--	--	Carbohydrate transport and metabolism;; Energy production and conversion	UDP-glucoronosyl and UDP-glucosyl transferase;; Glycosyl transferase family 1;; Glycosyltransferase family 28 C-terminal domain	Uncharacterized protein {ECO:0000313|EnsemblPlants:Solyc11g007460.1.1} OS=Solanum lycopersicum (Tomato) PE=3 SV=1	Energy production and conversion;; Carbohydrate transport and metabolism	PREDICTED: crocetin glucoside glucosyltransferase-like [Solanum lycopersicum]
gene29626	1.26818e-176	-9.02422	down	Carbohydrate transport and metabolism;; Posttranslational modification, protein turnover, chaperones	Molecular Function: hydrolase activity (GO:0016787);;	K14641|0|sly:101258050|apyrase; K14641 apyrase [EC:3.6.1.5] (A)	Purine metabolism (ko00230);; Pyrimidine metabolism (ko00240)	Nucleotide transport and metabolism	GDA1/CD39 (nucleoside phosphatase) family	Uncharacterized protein {ECO:0000313|EnsemblPlants:Solyc12g098540.1.1} OS=Solanum lycopersicum (Tomato) PE=3 SV=1	Carbohydrate transport and metabolism;; Posttranslational modification, protein turnover, chaperones	PREDICTED: apyrase [Solanum lycopersicum]
gene16577	0.000592051	-1.55782	down	Carbohydrate transport and metabolism;; Posttranslational modification, protein turnover, chaperones;; Intracellular trafficking, secretion, and vesicular transport	--	K15356|0|sly:101247134|GDP-mannose transporter GONST2; K15356 GDP-mannose transporter (A)	--	Carbohydrate transport and metabolism;; Posttranslational modification, protein turnover, chaperones;; Intracellular trafficking, secretion, and vesicular transport	Triose-phosphate Transporter family	Uncharacterized protein {ECO:0000313|EnsemblPlants:Solyc06g076830.1.1} OS=Solanum lycopersicum (Tomato) PE=4 SV=1	Inorganic ion transport and metabolism	PREDICTED: GDP-mannose transporter GONST2 [Solanum lycopersicum]
gene6226	1.52895e-09	-2.46194	down	Cell wall/membrane/envelope biogenesis	Molecular Function: glucan endo-1,3-beta-glucanase activity, C-3 substituted reducing group (GO:0052861);;	--	--	Carbohydrate transport and metabolism	Glycosyl hydrolase family 81	Uncharacterized protein {ECO:0000313|EnsemblPlants:Solyc02g089730.1.1} OS=Solanum lycopersicum (Tomato) PE=4 SV=1	Cell wall/membrane/envelope biogenesis	PREDICTED: endo-1,3(4)-beta-glucanase 1-like [Solanum lycopersicum]
gene8285	5.3589e-130	-1.40914	down	Cell wall/membrane/envelope biogenesis	Cellular Component: membrane (GO:0016020);; Molecular Function: cellulose synthase (UDP-forming) activity (GO:0016760);; Biological Process: cellulose biosynthetic process (GO:0030244);;	--	--	--	Cellulose synthase;; RING/Ubox like zinc-binding domain;; Glycosyltransferase like family 2;; Glycosyl transferase family group 2	Uncharacterized protein {ECO:0000313|EnsemblPlants:Solyc03g097050.2.1} OS=Solanum lycopersicum (Tomato) PE=4 SV=1	Carbohydrate transport and metabolism	PREDICTED: cellulose synthase-like protein D3 [Solanum lycopersicum]
gene15392	8.44297e-33	-1.59873	down	Cell wall/membrane/envelope biogenesis	--	--	--	Carbohydrate transport and metabolism	Glycosyl transferase family 8	Uncharacterized protein {ECO:0000313|EnsemblPlants:Solyc06g060710.2.1} OS=Solanum lycopersicum (Tomato) PE=4 SV=1	Carbohydrate transport and metabolism	PREDICTED: putative glucuronosyltransferase PGSIP8 [Solanum lycopersicum]
gene21225	1.21867e-104	-1.10502	down	Cell wall/membrane/envelope biogenesis	Cellular Component: membrane (GO:0016020);; Molecular Function: cellulose synthase (UDP-forming) activity (GO:0016760);; Biological Process: cellulose biosynthetic process (GO:0030244);;	--	--	--	Cellulose synthase;; Glycosyltransferase like family 2;; Glycosyl transferase family group 2	Uncharacterized protein {ECO:0000313|EnsemblPlants:Solyc08g082640.2.1} OS=Solanum lycopersicum (Tomato) PE=4 SV=1	Carbohydrate transport and metabolism	PREDICTED: cellulose synthase-like protein G3 [Solanum lycopersicum]
gene22864	2.02518e-38	-1.08571	down	Cell wall/membrane/envelope biogenesis	Cellular Component: membrane (GO:0016020);; Molecular Function: cellulose synthase (UDP-forming) activity (GO:0016760);; Biological Process: cellulose biosynthetic process (GO:0030244);;	K00770|0|sly:101262856|cellulose synthase-like protein D5; K00770 1,4-beta-D-xylan synthase [EC:2.4.2.24] (A)	Starch and sucrose metabolism (ko00500);; Amino sugar and nucleotide sugar metabolism (ko00520)	--	Cellulose synthase;; Glycosyltransferase like family 2;; Glycosyl transferase family group 2;; RING/Ubox like zinc-binding domain	Uncharacterized protein {ECO:0000313|EnsemblPlants:Solyc09g075550.2.1} OS=Solanum lycopersicum (Tomato) PE=4 SV=1	Carbohydrate transport and metabolism	PREDICTED: cellulose synthase-like protein D5 [Solanum lycopersicum]
gene6008	6.57102e-129	-1.74276	down	Cell wall/membrane/envelope biogenesis	Molecular Function: transferase activity, transferring glycosyl groups (GO:0016757);;	--	--	--	Glycosyl transferase family 8	Uncharacterized protein {ECO:0000313|EnsemblPlants:Solyc02g087350.1.1} OS=Solanum lycopersicum (Tomato) PE=4 SV=1	Carbohydrate transport and metabolism	PREDICTED: probable galacturonosyltransferase-like 10 [Solanum lycopersicum]
gene5483	9.94212e-87	-1.04282	down	Cell wall/membrane/envelope biogenesis;; Carbohydrate transport and metabolism	Molecular Function: catalytic activity (GO:0003824);; Molecular Function: 3-beta-hydroxy-delta5-steroid dehydrogenase activity (GO:0003854);; Biological Process: steroid biosynthetic process (GO:0006694);; Molecular Function: oxidoreductase activity, acting on the CH-OH group of donors, NAD or NADP as acceptor (GO:0016616);; Molecular Function: coenzyme binding (GO:0050662);; Biological Process: …	K07748|0|sly:101256443|3beta-hydroxysteroid-dehydrogenase/decarboxylase isoform 1; K07748 sterol-4alpha-carboxylate 3-dehydrogenase (decarboxylating) [EC:1.1.1.170] (A)	Steroid biosynthesis (ko00100)	Lipid transport and metabolism;; Amino acid transport and metabolism	3-beta hydroxysteroid dehydrogenase/isomerase family;; NAD dependent epimerase/dehydratase family;; Male sterility protein;; RmlD substrate binding domain;; NADH(P)-binding;; Polysaccharide biosynthesis protein;; NmrA-like family	Uncharacterized protein {ECO:0000313|EnsemblPlants:Solyc02g081730.2.1} OS=Solanum lycopersicum (Tomato) PE=3 SV=1	Carbohydrate transport and metabolism	PREDICTED: 3beta-hydroxysteroid-dehydrogenase/decarboxylase isoform 1 [Solanum lycopersicum]
gene318	6.74252e-21	-1.67471	down	Cell wall/membrane/envelope biogenesis;; Carbohydrate transport and metabolism	Molecular Function: catalytic activity (GO:0003824);; Molecular Function: 3-beta-hydroxy-delta5-steroid dehydrogenase activity (GO:0003854);; Biological Process: steroid biosynthetic process (GO:0006694);; Molecular Function: oxidoreductase activity, acting on the CH-OH group of donors, NAD or NADP as acceptor (GO:0016616);; Molecular Function: coenzyme binding (GO:0050662);; Biological Process: …	--	--	Defense mechanisms	NAD dependent epimerase/dehydratase family;; 3-beta hydroxysteroid dehydrogenase/isomerase family;; NADH(P)-binding;; Male sterility protein;; NmrA-like family	Uncharacterized protein {ECO:0000313|EnsemblPlants:Solyc01g008540.2.1} OS=Solanum lycopersicum (Tomato) PE=4 SV=1	Defense mechanisms	PREDICTED: phenylacetaldehyde reductase isoform X1 [Solanum lycopersicum]
gene11925	0.00652199	-1.13911	down	Cell wall/membrane/envelope biogenesis;; Carbohydrate transport and metabolism	Molecular Function: catalytic activity (GO:0003824);; Molecular Function: 3-beta-hydroxy-delta5-steroid dehydrogenase activity (GO:0003854);; Biological Process: steroid biosynthetic process (GO:0006694);; Molecular Function: oxidoreductase activity (GO:0016491);; Molecular Function: oxidoreductase activity, acting on the CH-OH group of donors, NAD or NADP as acceptor (GO:0016616);; Molecular Fun…	--	--	--	NmrA-like family;; NADH(P)-binding;; Saccharopine dehydrogenase;; NAD dependent epimerase/dehydratase family;; 3-beta hydroxysteroid dehydrogenase/isomerase family;; TrkA-N domain;; short chain dehydrogenase	Uncharacterized protein {ECO:0000313|EnsemblPlants:Solyc04g080550.2.1} OS=Solanum lycopersicum (Tomato) PE=4 SV=1	General function prediction only	PREDICTED: isoflavone reductase-like protein [Solanum lycopersicum]
gene7126	2.02237e-10	-7.0494	down	Cell wall/membrane/envelope biogenesis;; Carbohydrate transport and metabolism	Molecular Function: catalytic activity (GO:0003824);; Molecular Function: 3-beta-hydroxy-delta5-steroid dehydrogenase activity (GO:0003854);; Biological Process: steroid biosynthetic process (GO:0006694);; Molecular Function: oxidoreductase activity, acting on the CH-OH group of donors, NAD or NADP as acceptor (GO:0016616);; Molecular Function: coenzyme binding (GO:0050662);; Biological Process: …	K08695|0|sly:101263493|anthocyanidin reductase; K08695 anthocyanidin reductase [EC:1.3.1.77] (A)	Flavonoid biosynthesis (ko00941)	Defense mechanisms	NAD dependent epimerase/dehydratase family;; 3-beta hydroxysteroid dehydrogenase/isomerase family;; Male sterility protein;; NADH(P)-binding;; NmrA-like family;; short chain dehydrogenase	Uncharacterized protein {ECO:0000313|EnsemblPlants:Solyc03g031470.2.1} OS=Solanum lycopersicum (Tomato) PE=4 SV=1	Secondary metabolites biosynthesis, transport and catabolism	PREDICTED: anthocyanidin reductase [Solanum lycopersicum]
gene11344	2.28169e-53	-1.0902	down	General function prediction only	Molecular Function: oxidoreductase activity (GO:0016491);;	--	--	Carbohydrate transport and metabolism;; Secondary metabolites biosynthesis, transport and catabolism	Oxidoreductase family, NAD-binding Rossmann fold	Uncharacterized protein {ECO:0000313|EnsemblPlants:Solyc04g072240.2.1} OS=Solanum lycopersicum (Tomato) PE=4 SV=1	Carbohydrate transport and metabolism;; Secondary metabolites biosynthesis, transport and catabolism	PREDICTED: uncharacterized oxidoreductase At4g09670 [Solanum lycopersicum]
gene23292	8.49842e-27	-4.76739	down	General function prediction only	Molecular Function: acid phosphatase activity (GO:0003993);; Molecular Function: hydrolase activity (GO:0016787);; Molecular Function: metal ion binding (GO:0046872);;	--	--	Carbohydrate transport and metabolism	Calcineurin-like phosphoesterase;; Iron/zinc purple acid phosphatase-like protein C;; Calcineurin-like phosphoesterase superfamily domain;; PhoD-like phosphatase	Purple acid phosphatase {ECO:0000256|RuleBase:RU361203} OS=Solanum lycopersicum (Tomato) PE=3 SV=1	Carbohydrate transport and metabolism	PREDICTED: purple acid phosphatase 15 isoform X1 [Solanum lycopersicum]
Solanum_lycopersicum_newGene_1078	2.38052e-23	-2.67393	down	General function prediction only	Molecular Function: acid phosphatase activity (GO:0003993);; Molecular Function: hydrolase activity (GO:0016787);; Molecular Function: metal ion binding (GO:0046872);;	--	--	Carbohydrate transport and metabolism	Iron/zinc purple acid phosphatase-like protein C;; Calcineurin-like phosphoesterase	Purple acid phosphatase {ECO:0000256|RuleBase:RU361203} OS=Solanum lycopersicum (Tomato) PE=3 SV=1	General function prediction only	PREDICTED: LOW QUALITY PROTEIN: purple acid phosphatase 2-like [Solanum lycopersicum]
gene4563	5.52235e-15	-3.2173	down	Inorganic ion transport and metabolism	Cellular Component: integral component of membrane (GO:0016021);; Biological Process: transmembrane transport (GO:0055085);;	K02575|0|sly:101257730|high affinity nitrate transporter 2.7; K02575 MFS transporter, NNP family, nitrate/nitrite transporter (A)	Nitrogen metabolism (ko00910)	--	Major Facilitator Superfamily	Uncharacterized protein {ECO:0000313|EnsemblPlants:Solyc02g067790.2.1} OS=Solanum lycopersicum (Tomato) PE=4 SV=1	Carbohydrate transport and metabolism	PREDICTED: high affinity nitrate transporter 2.7 isoform X1 [Solanum lycopersicum]
gene26080	1.79966e-55	-1.51902	down	Inorganic ion transport and metabolism	Molecular Function: peroxidase activity (GO:0004601);; Biological Process: response to oxidative stress (GO:0006979);; Molecular Function: heme binding (GO:0020037);; Biological Process: oxidation-reduction process (GO:0055114);;	K00430|0|sly:101260194|peroxidase 17; K00430 peroxidase [EC:1.11.1.7] (A)	Phenylalanine metabolism (ko00360);; Phenylpropanoid biosynthesis (ko00940)	--	Peroxidase	Uncharacterized protein {ECO:0000313|EnsemblPlants:Solyc11g010120.1.1} OS=Solanum lycopersicum (Tomato) PE=3 SV=1	Carbohydrate transport and metabolism	PREDICTED: peroxidase 17 [Solanum lycopersicum]

## Sheet: WT_vs_VvSUC12-OE.annotation
#ID	FDR	log2FC	regulated	COG_class_annotation	GO_annotation	KEGG_annotation	KEGG_pathway_annotation	KOG_class_annotation	Pfam_annotation	Swiss-Prot_annotation	eggNOG_class_annotation	NR_annotation
gene1614	7.62135e-11	1.72006	up	Carbohydrate transport and metabolism	Molecular Function: hydrolase activity, hydrolyzing O-glycosyl compounds (GO:0004553);; Biological Process: Carbohydrate metabolic process (GO:0005975);;	K01188|8.2846e-76|pxb:103947735|beta-glucosidase 11-like; K01188 beta-glucosidase [EC:3.2.1.21] (A)	Cyanoamino acid metabolism (ko00460);; Starch and sucrose metabolism (ko00500);; Phenylpropanoid biosynthesis (ko00940)	Carbohydrate transport and metabolism	Glycosyl hydrolase family 1	Uncharacterized protein {ECO:0000313|EnsemblPlants:Solyc01g081160.2.1} OS=Solanum lycopersicum (Tomato) PE=3 SV=1	Carbohydrate transport and metabolism	PREDICTED: beta-glucosidase 11-like isoform X1 [Nicotiana sylvestris]
gene15959	2.04058e-05	1.02854	up	Cell wall/membrane/envelope biogenesis	Molecular Function: oxidoreductase activity, acting on the CH-OH group of donors, NAD or NADP as acceptor (GO:0016616);; Molecular Function: NAD binding (GO:0051287);; Biological Process: oxidation-reduction process (GO:0055114);;	K00012|0|sly:101259257|UDP-glucose 6-dehydrogenase 5-like; K00012 UDPglucose 6-dehydrogenase [EC:1.1.1.22] (A)	Pentose and glucuronate interconversions (ko00040);; Ascorbate and aldarate metabolism (ko00053);; Starch and sucrose metabolism (ko00500);; Amino sugar and nucleotide sugar metabolism (ko00520)	Carbohydrate transport and metabolism;; Signal transduction mechanisms	UDP-glucose/GDP-mannose dehydrogenase family, NAD binding domain;; UDP-glucose/GDP-mannose dehydrogenase family, UDP binding domain;; UDP-glucose/GDP-mannose dehydrogenase family, central domain	UDP-glucose 6-dehydrogenase {ECO:0000256|PIRNR:PIRNR000124} OS=Solanum lycopersicum (Tomato) PE=3 SV=1	Cell wall/membrane/envelope biogenesis	PREDICTED: UDP-glucose 6-dehydrogenase 5-like [Solanum lycopersicum]
gene12227	2.15591e-07	1.67669	up	--	Molecular Function: hydrolase activity, hydrolyzing O-glycosyl compounds (GO:0004553);; Cellular Component: cell wall (GO:0005618);; Biological Process: Carbohydrate metabolic process (GO:0005975);; Biological Process: cellular glucan metabolic process (GO:0006073);; Molecular Function: xyloglucan:xyloglucosyl transferase activity (GO:0016762);; Cellular Component: apoplast (GO:0048046);;	K08235|0|sly:101253894|probable xyloglucan endotransglucosylase/hydrolase protein 33; K08235 xyloglucan:xyloglucosyl transferase [EC:2.4.1.207] (A)	--	--	Glycosyl hydrolases family 16;; Xyloglucan endo-transglycosylase (XET) C-terminus	Xyloglucan endotransglucosylase/hydrolase {ECO:0000256|RuleBase:RU361120} OS=Solanum lycopersicum (Tomato) PE=3 SV=1	Carbohydrate transport and metabolism	PREDICTED: probable xyloglucan endotransglucosylase/hydrolase protein 33 [Solanum lycopersicum]
gene26914	9.40495e-07	1.01604	up	--	Molecular Function: hydrolase activity, hydrolyzing O-glycosyl compounds (GO:0004553);; Biological Process: Carbohydrate metabolic process (GO:0005975);;	--	--	--	Glycosyl hydrolase family 9	Endoglucanase {ECO:0000256|RuleBase:RU361166} OS=Solanum lycopersicum (Tomato) PE=2 SV=1	Carbohydrate transport and metabolism	endo-1,4-beta-D-glucanase precursor [Solanum lycopersicum]
gene24685	9.82481e-06	3.0846	up	--	Molecular Function: transporter activity (GO:0005215);; Biological Process: transport (GO:0006810);; Cellular Component: membrane (GO:0016020);;	--	--	Carbohydrate transport and metabolism	Major intrinsic protein	Uncharacterized protein {ECO:0000313|EnsemblPlants:Solyc10g054820.1.1} OS=Solanum lycopersicum (Tomato) PE=3 SV=1	Carbohydrate transport and metabolism	PREDICTED: probable aquaporin TIP3-2 isoform X1 [Solanum lycopersicum]
gene18917	3.98427e-10	2.11476	up	--	Molecular Function: hydrolase activity, hydrolyzing O-glycosyl compounds (GO:0004553);; Biological Process: Carbohydrate metabolic process (GO:0005975);;	--	--	--	Glycosyl hydrolase family 9	Endoglucanase {ECO:0000256|RuleBase:RU361166} OS=Solanum lycopersicum (Tomato) PE=3 SV=1	Carbohydrate transport and metabolism	PREDICTED: endoglucanase 11-like [Solanum lycopersicum]
gene24760	6.7022e-15	1.51339	up	General function prediction only	Molecular Function: chitinase activity (GO:0004568);; Biological Process: chitin catabolic process (GO:0006032);; Molecular Function: chitin binding (GO:0008061);; Biological Process: cell wall macromolecule catabolic process (GO:0016998);;	K01183|0|sly:101267358|endochitinase 4; K01183 chitinase [EC:3.2.1.14] (A)	Amino sugar and nucleotide sugar metabolism (ko00520)	General function prediction only	Chitinase class I;; Chitin recognition protein	Uncharacterized protein {ECO:0000313|EnsemblPlants:Solyc10g055800.1.1} OS=Solanum lycopersicum (Tomato) PE=4 SV=1	Carbohydrate transport and metabolism	PREDICTED: endochitinase 4 [Solanum lycopersicum]
gene8335	2.23619e-13	1.69416	up	--	Cellular Component: integral component of membrane (GO:0016021);;	K15382|0|sly:101260802|	--	General function prediction only	sugar efflux transporter for intercellular exchange;; PQ loop repeat	sugar transporter SWEET {ECO:0000256|RuleBase:RU910715} OS=Solanum lycopersicum (Tomato) PE=3 SV=1	General function prediction only	PREDICTED: uncharacterized protein LOC101265905 [Solanum lycopersicum]
gene11405	1.58462e-14	1.04817	up	Carbohydrate transport and metabolism	Molecular Function: catalytic activity (GO:0003824);; Biological Process: trehalose biosynthetic process (GO:0005992);;	K01087|0|sly:101249633|probable trehalose-phosphate phosphatase J; K01087 trehalose 6-phosphate phosphatase [EC:3.1.3.12] (A)	Starch and sucrose metabolism (ko00500)	Carbohydrate transport and metabolism	Trehalose-phosphatase	Trehalose 6-phosphate phosphatase {ECO:0000256|RuleBase:RU361117} OS=Solanum lycopersicum (Tomato) PE=3 SV=1	Carbohydrate transport and metabolism	PREDICTED: probable trehalose-phosphate phosphatase J [Solanum lycopersicum]
gene18539	1.16766e-25	1.97651	up	Carbohydrate transport and metabolism	Molecular Function: hydrolase activity, hydrolyzing O-glycosyl compounds (GO:0004553);; Cellular Component: cell wall (GO:0005618);; Biological Process: Carbohydrate metabolic process (GO:0005975);; Biological Process: cellular glucan metabolic process (GO:0006073);; Molecular Function: xyloglucan:xyloglucosyl transferase activity (GO:0016762);; Cellular Component: apoplast (GO:0048046);;	K08235|0|sly:101255416|probable xyloglucan endotransglucosylase/hydrolase protein 16; K08235 xyloglucan:xyloglucosyl transferase [EC:2.4.1.207] (A)	--	--	Glycosyl hydrolases family 16;; Xyloglucan endo-transglycosylase (XET) C-terminus	Xyloglucan endotransglucosylase/hydrolase {ECO:0000256|RuleBase:RU361120} OS=Solanum lycopersicum (Tomato) PE=3 SV=1	General function prediction only	PREDICTED: probable xyloglucan endotransglucosylase/hydrolase protein 16 [Solanum lycopersicum]
gene5784	1.043e-10	2.46325	up	Cell wall/membrane/envelope biogenesis	Molecular Function: transferase activity, transferring glycosyl groups (GO:0016757);;	K18819|0|sly:100316891|GolS2, GolS-2, SlGolS2; galactinol synthase (EC:2.4.1.123); K18819 inositol 3-alpha-galactosyltransferase [EC:2.4.1.123] (A)	Galactose metabolism (ko00052)	Carbohydrate transport and metabolism	Glycosyl transferase family 8	Uncharacterized protein {ECO:0000313|EnsemblPlants:Solyc02g084980.2.1} OS=Solanum lycopersicum (Tomato) PE=4 SV=1	Carbohydrate transport and metabolism	galactinol synthase 2 [Solanum lycopersicum]
gene14160	6.75957e-10	1.38135	up	--	--	K01728|0|sly:101264933|probable pectate lyase 5; K01728 pectate lyase [EC:4.2.2.2] (A)	Pentose and glucuronate interconversions (ko00040)	--	Pectate lyase	Pectate lyase {ECO:0000256|RuleBase:RU361123} OS=Solanum lycopersicum (Tomato) PE=3 SV=1	Carbohydrate transport and metabolism	PREDICTED: probable pectate lyase 5 [Solanum lycopersicum]
gene18846	0	9.41286	up	--	Molecular Function: enzyme inhibitor activity (GO:0004857);; Cellular Component: cell wall (GO:0005618);; Molecular Function: pectinesterase activity (GO:0030599);; Biological Process: cell wall modification (GO:0042545);;	K01051|0|sly:544090|PME1.9, PE_1; pectin esterase (EC:3.1.1.11); K01051 pectinesterase [EC:3.1.1.11] (A)	Pentose and glucuronate interconversions (ko00040);; Starch and sucrose metabolism (ko00500)	--	Pectinesterase;; Plant invertase/pectin methylesterase inhibitor	Pectinesterase {ECO:0000256|RuleBase:RU000589} OS=Solanum tuberosum (Potato) PE=2 SV=1	Carbohydrate transport and metabolism	pectinesterase 1 precursor [Solanum lycopersicum]
gene25888	2.19963e-11	2.03512	up	Carbohydrate transport and metabolism;; Amino acid transport and metabolism;; Inorganic ion transport and metabolism;; General function prediction only	Cellular Component: integral component of membrane (GO:0016021);; Biological Process: transmembrane transport (GO:0055085);;	--	--	General function prediction only	Major Facilitator Superfamily	Uncharacterized protein {ECO:0000313|EnsemblPlants:PGSC0003DMT400050129} OS=Solanum tuberosum (Potato) PE=4 SV=1	General function prediction only	PREDICTED: hippocampus abundant transcript-like protein 1 isoform X1 [Solanum lycopersicum]
Solanum_lycopersicum_newGene_1455	9.04129e-60	7.42504	up	General function prediction only;; Signal transduction mechanisms;; Transcription;; Replication, recombination and repair	--	K14502|5.20167e-108|sot:102600959|shaggy-related protein kinase eta-like; K14502 protein brassinosteroid insensitive 2 [EC:2.7.11.1] (A)	Plant hormone signal transduction (ko04075)	Carbohydrate transport and metabolism	Protein kinase domain;; Protein tyrosine kinase	Uncharacterized protein {ECO:0000313|EnsemblPlants:Solyc06g082640.2.1} OS=Solanum lycopersicum (Tomato) PE=4 SV=1	Signal transduction mechanisms	PREDICTED: shaggy-related protein kinase eta [Solanum lycopersicum]
gene3066	5.1923e-52	3.32611	up	--	Molecular Function: peroxidase activity (GO:0004601);; Biological Process: response to oxidative stress (GO:0006979);; Molecular Function: heme binding (GO:0020037);; Biological Process: oxidation-reduction process (GO:0055114);;	K00430|0|sly:544293|cevi16; peroxidase (EC:1.11.1.7); K00430 peroxidase [EC:1.11.1.7] (A)	Phenylalanine metabolism (ko00360);; Phenylpropanoid biosynthesis (ko00940)	--	Peroxidase	Uncharacterized protein {ECO:0000313|EnsemblPlants:Solyc01g105070.2.1} OS=Solanum lycopersicum (Tomato) PE=3 SV=1	Carbohydrate transport and metabolism	cationic peroxidase [Solanum lycopersicum]
gene15126	2.13371e-12	1.84471	up	Carbohydrate transport and metabolism;; Amino acid transport and metabolism;; Inorganic ion transport and metabolism;; General function prediction only	Cellular Component: integral component of membrane (GO:0016021);; Molecular Function: transmembrane transporter activity (GO:0022857);; Biological Process: transmembrane transport (GO:0055085);;	K08176|0|sly:778339|PT5; inorganic phosphate transporter 1-11; K08176 MFS transporter, PHS family, inorganic phosphate transporter (A)	--	Inorganic ion transport and metabolism	sugar (and other) transporter;; Major Facilitator Superfamily	Uncharacterized protein {ECO:0000313|EnsemblPlants:Solyc06g051860.1.1} OS=Solanum lycopersicum (Tomato) PE=4 SV=1	Inorganic ion transport and metabolism	PREDICTED: inorganic phosphate transporter 1-11 isoform X1 [Solanum lycopersicum]
gene8361	1.49436e-152	2.43896	up	--	Cellular Component: integral component of membrane (GO:0016021);;	K15382|0|sly:101261104|bidirectional sugar transporter N3; K15382 solute carrier family 50 (sugar transporter) (A)	--	General function prediction only	sugar efflux transporter for intercellular exchange	sugar transporter SWEET {ECO:0000256|RuleBase:RU910715} OS=Solanum lycopersicum (Tomato) PE=3 SV=1	General function prediction only	PREDICTED: bidirectional sugar transporter N3 [Solanum lycopersicum]
gene18847	1.24067e-104	1.89628	up	--	Molecular Function: enzyme inhibitor activity (GO:0004857);; Cellular Component: cell wall (GO:0005618);; Molecular Function: pectinesterase activity (GO:0030599);; Biological Process: cell wall modification (GO:0042545);;	K01051|0|sly:544289|PME2.1, PE_2.1; pectin esterase (EC:3.1.1.11); K01051 pectinesterase [EC:3.1.1.11] (A)	Pentose and glucuronate interconversions (ko00040);; Starch and sucrose metabolism (ko00500)	--	Pectinesterase;; Plant invertase/pectin methylesterase inhibitor	Pectinesterase {ECO:0000256|RuleBase:RU000589} OS=Solanum tuberosum (Potato) PE=2 SV=1	Carbohydrate transport and metabolism	pectinesterase 2.1 [Solanum lycopersicum]
gene22889	7.37868e-19	1.45513	up	Carbohydrate transport and metabolism;; Amino acid transport and metabolism;; Inorganic ion transport and metabolism;; General function prediction only	Cellular Component: integral component of membrane (GO:0016021);; Molecular Function: transmembrane transporter activity (GO:0022857);; Biological Process: transmembrane transport (GO:0055085);;	--	--	General function prediction only	sugar (and other) transporter;; Major Facilitator Superfamily	Uncharacterized protein {ECO:0000313|EnsemblPlants:Solyc09g075820.2.1} OS=Solanum lycopersicum (Tomato) PE=2 SV=1	General function prediction only	hexose transporter [Solanum lycopersicum]
gene22687	0.00158085	1.14535	up	--	Molecular Function: peroxidase activity (GO:0004601);; Biological Process: response to oxidative stress (GO:0006979);; Molecular Function: heme binding (GO:0020037);; Biological Process: oxidation-reduction process (GO:0055114);;	K00430|0|sly:101248236|peroxidase 44-like; K00430 peroxidase [EC:1.11.1.7] (A)	Phenylalanine metabolism (ko00360);; Phenylpropanoid biosynthesis (ko00940)	--	Peroxidase	Uncharacterized protein {ECO:0000313|EnsemblPlants:Solyc09g072700.2.1} OS=Solanum lycopersicum (Tomato) PE=3 SV=1	Carbohydrate transport and metabolism	PREDICTED: peroxidase 44-like [Solanum lycopersicum]
gene17280	7.93515e-35	1.67668	up	--	Molecular Function: hydrolase activity, hydrolyzing O-glycosyl compounds (GO:0004553);; Cellular Component: cell wall (GO:0005618);; Biological Process: Carbohydrate metabolic process (GO:0005975);; Biological Process: cellular glucan metabolic process (GO:0006073);; Molecular Function: xyloglucan:xyloglucosyl transferase activity (GO:0016762);; Cellular Component: apoplast (GO:0048046);;	K08235|0|sly:543619|XET2, LeXET2; xyloglucan endotransglycosylase LeXET2; K08235 xyloglucan:xyloglucosyl transferase [EC:2.4.1.207] (A)	--	--	Glycosyl hydrolases family 16;; Xyloglucan endo-transglycosylase (XET) C-terminus	Xyloglucan endotransglucosylase/hydrolase {ECO:0000256|RuleBase:RU361120} OS=Solanum lycopersicum (Tomato) PE=2 SV=1	Carbohydrate transport and metabolism	xyloglucan endotransglycosylase LeXET2 precursor [Solanum lycopersicum]
gene23116	3.117e-19	4.01286	up	Carbohydrate transport and metabolism;; Amino acid transport and metabolism;; Inorganic ion transport and metabolism;; General function prediction only	Cellular Component: integral component of membrane (GO:0016021);; Molecular Function: transmembrane transporter activity (GO:0022857);; Biological Process: transmembrane transport (GO:0055085);;	K08176|0|sly:101251622|inorganic phosphate transporter 1-4-like; K08176 MFS transporter, PHS family, inorganic phosphate transporter (A)	--	Inorganic ion transport and metabolism	sugar (and other) transporter;; Major Facilitator Superfamily	Uncharacterized protein {ECO:0000313|EnsemblPlants:Solyc09g090080.1.1} OS=Solanum lycopersicum (Tomato) PE=4 SV=1	Inorganic ion transport and metabolism	PREDICTED: inorganic phosphate transporter 1-4-like [Solanum lycopersicum]
gene29256	8.64134e-12	2.53105	up	--	Biological Process: metabolic process (GO:0008152);; Molecular Function: transferase activity, transferring hexosyl groups (GO:0016758);;	--	--	Carbohydrate transport and metabolism;; Energy production and conversion	UDP-glucoronosyl and UDP-glucosyl transferase	Uncharacterized protein {ECO:0000313|EnsemblPlants:Solyc12g057060.1.1} OS=Solanum lycopersicum (Tomato) PE=3 SV=1	Energy production and conversion;; Carbohydrate transport and metabolism	PREDICTED: 7-deoxyloganetin glucosyltransferase-like [Solanum lycopersicum]
gene18824	1.50366e-93	1.56084	up	Carbohydrate transport and metabolism;; Amino acid transport and metabolism;; Inorganic ion transport and metabolism;; General function prediction only	Cellular Component: integral component of membrane (GO:0016021);; Molecular Function: transmembrane transporter activity (GO:0022857);; Biological Process: transmembrane transport (GO:0055085);;	K08202|0|sly:101262935|organic cation/carnitine transporter 4; K08202 MFS transporter, OCT family, solute carrier family 22 (organic cation transporter), member 4/5 (A)	--	General function prediction only	sugar (and other) transporter;; Major Facilitator Superfamily	Uncharacterized protein {ECO:0000313|EnsemblPlants:PGSC0003DMT400049494} OS=Solanum tuberosum (Potato) PE=4 SV=1	General function prediction only	PREDICTED: organic cation/carnitine transporter 4 [Solanum lycopersicum]
gene16868	8.23081e-06	1.43897	up	Carbohydrate transport and metabolism	Biological Process: Carbohydrate metabolic process (GO:0005975);;	K01183|0|sly:101257783|chitotriosidase-1; K01183 chitinase [EC:3.2.1.14] (A)	Amino sugar and nucleotide sugar metabolism (ko00520)	Carbohydrate transport and metabolism	Glycosyl hydrolases family 18	Uncharacterized protein {ECO:0000313|EnsemblPlants:Solyc07g005100.2.1} OS=Solanum lycopersicum (Tomato) PE=3 SV=1	Carbohydrate transport and metabolism	PREDICTED: chitotriosidase-1 [Solanum lycopersicum]
gene7150	3.27086e-20	1.74299	up	Carbohydrate transport and metabolism	Molecular Function: hydrolase activity, hydrolyzing O-glycosyl compounds (GO:0004553);; Biological Process: Carbohydrate metabolic process (GO:0005975);;	K05350|0|sly:101255272|beta-glucosidase 46-like; K05350 beta-glucosidase [EC:3.2.1.21] (A)	Cyanoamino acid metabolism (ko00460);; Starch and sucrose metabolism (ko00500);; Phenylpropanoid biosynthesis (ko00940)	Carbohydrate transport and metabolism	Glycosyl hydrolase family 1;; Cellulase (glycosyl hydrolase family 5)	Uncharacterized protein {ECO:0000313|EnsemblPlants:Solyc03g031730.2.1} OS=Solanum lycopersicum (Tomato) PE=3 SV=1	Carbohydrate transport and metabolism	PREDICTED: beta-glucosidase 46-like [Solanum lycopersicum]
gene10361	2.5237e-43	3.50389	up	--	Molecular Function: hydrolase activity, hydrolyzing O-glycosyl compounds (GO:0004553);; Biological Process: Carbohydrate metabolic process (GO:0005975);;	--	--	--	Glycosyl hydrolases family 17	Glucan endo-1,3-beta-D-glucosidase {ECO:0000313|EMBL:CAA52871.1} (Precursor) OS=Solanum lycopersicum (Tomato) PE=2 SV=1	General function prediction only	glucan endo-1,3-beta-D-glucosidase precursor [Solanum lycopersicum]
gene27750	1.61154e-15	2.3597	up	--	Cellular Component: membrane (GO:0016020);; Molecular Function: transferase activity, transferring glycosyl groups (GO:0016757);;	--	--	Carbohydrate transport and metabolism	Protein of unknown function, DUF604;; Fringe-like	Uncharacterized protein {ECO:0000313|EnsemblPlants:Solyc12g005730.1.1} OS=Solanum lycopersicum (Tomato) PE=4 SV=1	Carbohydrate transport and metabolism	PREDICTED: uncharacterized protein LOC101245623 [Solanum lycopersicum]
gene21884	7.22862e-25	1.85346	up	Carbohydrate transport and metabolism;; Amino acid transport and metabolism;; Inorganic ion transport and metabolism;; General function prediction only	Cellular Component: integral component of membrane (GO:0016021);; Molecular Function: transmembrane transporter activity (GO:0022857);; Biological Process: transmembrane transport (GO:0055085);;	K08193|0|sly:101254229|probable anion transporter 3, chloroplastic; K08193 MFS transporter, ACS family, solute carrier family 17 (sodium-dependent inorganic phosphate cotransporter), other (A)	--	Carbohydrate transport and metabolism	Major Facilitator Superfamily;; sugar (and other) transporter	Uncharacterized protein {ECO:0000313|EnsemblPlants:Solyc09g013150.2.1} OS=Solanum lycopersicum (Tomato) PE=4 SV=1	Carbohydrate transport and metabolism	PREDICTED: probable anion transporter 3, chloroplastic [Solanum lycopersicum]
gene17960	6.67646e-15	1.57526	up	Cell wall/membrane/envelope biogenesis	Molecular Function: catalytic activity (GO:0003824);; Molecular Function: 3-beta-hydroxy-delta5-steroid dehydrogenase activity (GO:0003854);; Biological Process: steroid biosynthetic process (GO:0006694);; Molecular Function: oxidoreductase activity, acting on the CH-OH group of donors, NAD or NADP as acceptor (GO:0016616);; Molecular Function: coenzyme binding (GO:0050662);; Biological Process: …	K12448|0|sly:101253205|UDP-arabinose 4-epimerase 1; K12448 UDP-arabinose 4-epimerase [EC:5.1.3.5] (A)	Amino sugar and nucleotide sugar metabolism (ko00520)	Cell wall/membrane/envelope biogenesis	NAD dependent epimerase/dehydratase family;; UDP-glucose 4-epimerase C-term subunit;; Polysaccharide biosynthesis protein;; 3-beta hydroxysteroid dehydrogenase/isomerase family;; RmlD substrate binding domain;; Male sterility protein;; NADH(P)-binding;; short chain dehydrogenase	Uncharacterized protein {ECO:0000313|EnsemblPlants:PGSC0003DMT400041159} OS=Solanum tuberosum (Potato) PE=3 SV=1	Cell wall/membrane/envelope biogenesis	PREDICTED: UDP-arabinose 4-epimerase 1 [Solanum lycopersicum]
gene4300	4.12159e-10	1.35175	up	--	Biological Process: metabolic process (GO:0008152);; Molecular Function: transferase activity, transferring hexosyl groups (GO:0016758);;	K12356|0|sly:101261193|anthocyanidin 3-O-glucosyltransferase 5-like; K12356 coniferyl-alcohol glucosyltransferase [EC:2.4.1.111] (A)	Phenylpropanoid biosynthesis (ko00940)	Carbohydrate transport and metabolism;; Energy production and conversion	UDP-glucoronosyl and UDP-glucosyl transferase;; Glycosyl transferase family 1	Uncharacterized protein {ECO:0000313|EnsemblPlants:Solyc02g063000.2.1} OS=Solanum lycopersicum (Tomato) PE=3 SV=1	Energy production and conversion;; Carbohydrate transport and metabolism	PREDICTED: anthocyanidin 3-O-glucosyltransferase 5-like [Solanum lycopersicum]
Solanum_lycopersicum_newGene_65	5.10535e-217	6.07797	up	--	--	K05286|1.13694e-32|sot:102588538|GPI mannosyltransferase 3-like; K05286 phosphatidylinositol glycan, class B [EC:2.4.1.-] (A)	Glycosylphosphatidylinositol(GPI)-anchor biosynthesis (ko00563)	Cell wall/membrane/envelope biogenesis;; Posttranslational modification, protein turnover, chaperones	--	Uncharacterized protein {ECO:0000313|EnsemblPlants:PGSC0003DMT400029186} OS=Solanum tuberosum (Potato) PE=4 SV=1	Carbohydrate transport and metabolism	PREDICTED: GPI mannosyltransferase 3-like [Solanum tuberosum]
gene27527	5.84674e-115	1.05498	up	Carbohydrate transport and metabolism	Molecular Function: hydrolase activity, hydrolyzing O-glycosyl compounds (GO:0004553);; Biological Process: Carbohydrate metabolic process (GO:0005975);;	K05349|0|sly:101256554|lysosomal beta glucosidase; K05349 beta-glucosidase [EC:3.2.1.21] (A)	Cyanoamino acid metabolism (ko00460);; Starch and sucrose metabolism (ko00500);; Phenylpropanoid biosynthesis (ko00940)	--	Glycosyl hydrolase family 3 N terminal domain;; Glycosyl hydrolase family 3 C-terminal domain	Uncharacterized protein {ECO:0000313|EnsemblPlants:Solyc11g071640.1.1} OS=Solanum lycopersicum (Tomato) PE=4 SV=1	Carbohydrate transport and metabolism	PREDICTED: lysosomal beta glucosidase isoform X1 [Solanum lycopersicum]
gene17398	7.56505e-12	2.09913	up	Energy production and conversion	--	K01602|4.51682e-124|sly:101257875|ribulose bisphosphate carboxylase small chain clone 512-like; K01602 ribulose-bisphosphate carboxylase small chain [EC:4.1.1.39] (A)	Glyoxylate and dicarboxylate metabolism (ko00630);; Carbon fixation in photosynthetic organisms (ko00710);; Carbon metabolism (ko01200)	--	Ribulose bisphosphate carboxylase, small chain	Ribulose bisphosphate carboxylase small chain {ECO:0000256|RuleBase:RU003627} OS=Solanum lycopersicum (Tomato) PE=3 SV=1	Carbohydrate transport and metabolism	PREDICTED: ribulose bisphosphate carboxylase small chain clone 512-like [Solanum lycopersicum]
gene4867	6.87694e-06	1.21908	up	--	--	--	--	--	Triose-phosphate Transporter family;; EamA-like transporter family	Uncharacterized protein {ECO:0000313|EnsemblPlants:Solyc02g071050.2.1} OS=Solanum lycopersicum (Tomato) PE=4 SV=1	Carbohydrate transport and metabolism	PREDICTED: probable purine permease 9 isoform X1 [Solanum lycopersicum]
gene6228	1.52852e-68	1.83	up	Cell wall/membrane/envelope biogenesis;; Carbohydrate transport and metabolism	Molecular Function: catalytic activity (GO:0003824);; Molecular Function: 3-beta-hydroxy-delta5-steroid dehydrogenase activity (GO:0003854);; Biological Process: steroid biosynthetic process (GO:0006694);; Molecular Function: oxidoreductase activity, acting on the CH-OH group of donors, NAD or NADP as acceptor (GO:0016616);; Molecular Function: coenzyme binding (GO:0050662);; Biological Process: …	--	--	Defense mechanisms	3-beta hydroxysteroid dehydrogenase/isomerase family;; NAD dependent epimerase/dehydratase family;; NADH(P)-binding;; NmrA-like family;; Polysaccharide biosynthesis protein	Uncharacterized protein {ECO:0000313|EnsemblPlants:Solyc02g089770.2.1} OS=Solanum lycopersicum (Tomato) PE=3 SV=1	Defense mechanisms	PREDICTED: dihydroflavonol-4-reductase-like isoform X1 [Solanum lycopersicum]
gene22452	7.24568e-51	-1.41799	down	Carbohydrate transport and metabolism	--	K01728|0|sly:101263458|probable pectate lyase 8; K01728 pectate lyase [EC:4.2.2.2] (A)	Pentose and glucuronate interconversions (ko00040)	--	Pectate lyase;; Domain of unknown function (DUF1850);; Right handed beta helix region	Pectate lyase {ECO:0000256|RuleBase:RU361123} OS=Solanum lycopersicum (Tomato) PE=3 SV=1	Carbohydrate transport and metabolism	PREDICTED: probable pectate lyase 8 [Solanum lycopersicum]
gene21279	4.62099e-24	-2.39667	down	--	Molecular Function: hydrolase activity, hydrolyzing O-glycosyl compounds (GO:0004553);; Biological Process: Carbohydrate metabolic process (GO:0005975);;	--	--	--	Glycosyl hydrolase family 9	Uncharacterized protein {ECO:0000313|EnsemblPlants:Solyc08g083210.2.1} OS=Solanum lycopersicum (Tomato) PE=4 SV=1	General function prediction only	endo-1,4-beta-glucanase precursor [Solanum lycopersicum]
gene21551	2.51096e-19	-2.73679	down	--	--	--	--	Carbohydrate transport and metabolism;; Cell wall/membrane/envelope biogenesis;; Extracellular structures	Exostosin family	Uncharacterized protein {ECO:0000313|EnsemblPlants:PGSC0003DMT400033797} OS=Solanum tuberosum (Potato) PE=4 SV=1	Carbohydrate transport and metabolism;; Cell wall/membrane/envelope biogenesis;; Extracellular structures	PREDICTED: probable glycosyltransferase At5g03795 isoform X1 [Solanum lycopersicum]
gene25116	5.91985e-99	-4.4205	down	--	Biological Process: metabolic process (GO:0008152);; Molecular Function: transferase activity, transferring hexosyl groups (GO:0016758);;	K13495|0|sly:101252238|zeatin O-glucosyltransferase-like; K13495 cis-zeatin O-glucosyltransferase [EC:2.4.1.215] (A)	Zeatin biosynthesis (ko00908)	Carbohydrate transport and metabolism;; Energy production and conversion	UDP-glucoronosyl and UDP-glucosyl transferase	Uncharacterized protein {ECO:0000313|EnsemblPlants:Solyc10g079980.1.1} OS=Solanum lycopersicum (Tomato) PE=3 SV=1	Energy production and conversion;; Carbohydrate transport and metabolism	PREDICTED: zeatin O-glucosyltransferase-like [Solanum lycopersicum]
gene6565	5.57504e-39	-1.01997	down	--	Molecular Function: beta-1,4-mannosylglycoprotein 4-beta-N-acetylglucosaminyltransferase activity (GO:0003830);; Biological Process: protein N-linked glycosylation (GO:0006487);; Cellular Component: membrane (GO:0016020);;	K00737|0|sly:101260885|uncharacterized LOC101260885; K00737 beta-1,4-mannosyl-glycoprotein beta-1,4-N-acetylglucosaminyltransferase [EC:2.4.1.144] (A)	N-Glycan biosynthesis (ko00510)	--	Glycosyltransferase family 17	Uncharacterized protein {ECO:0000313|EnsemblPlants:Solyc02g093430.2.1} OS=Solanum lycopersicum (Tomato) PE=4 SV=1	Carbohydrate transport and metabolism	PREDICTED: uncharacterized protein LOC101260885 isoform X1 [Solanum lycopersicum]
gene27198	0.00545928	-1.13354	down	--	Molecular Function: hydrolase activity, hydrolyzing O-glycosyl compounds (GO:0004553);; Cellular Component: cell wall (GO:0005618);; Biological Process: Carbohydrate metabolic process (GO:0005975);; Biological Process: cellular glucan metabolic process (GO:0006073);; Molecular Function: xyloglucan:xyloglucosyl transferase activity (GO:0016762);; Cellular Component: apoplast (GO:0048046);;	K08235|0|sly:544265|XTH6, LeXTH6; xyloglucan endotransglucosylase-hydrolase XTH6; K08235 xyloglucan:xyloglucosyl transferase [EC:2.4.1.207] (A)	--	--	Glycosyl hydrolases family 16;; Xyloglucan endo-transglycosylase (XET) C-terminus	Xyloglucan endotransglucosylase/hydrolase {ECO:0000256|RuleBase:RU361120} OS=Solanum lycopersicum (Tomato) PE=3 SV=1	Carbohydrate transport and metabolism	xyloglucan endotransglucosylase-hydrolase XTH6 precursor [Solanum lycopersicum]
gene8467	5.23663e-11	-4.20536	down	Carbohydrate transport and metabolism	Molecular Function: transporter activity (GO:0005215);; Biological Process: transport (GO:0006810);; Cellular Component: membrane (GO:0016020);;	K09873|8.72482e-173|sly:101251154|probable aquaporin TIP3-2-like; K09873 aquaporin TIP (A)	--	Carbohydrate transport and metabolism	Major intrinsic protein	Uncharacterized protein {ECO:0000313|EnsemblPlants:Solyc03g019820.2.1} GN=TIP3 OS=Solanum lycopersicum (Tomato) PE=2 SV=1	Carbohydrate transport and metabolism	probable aquaporin TIP3-2-like [Solanum lycopersicum]
gene29566	7.87251e-21	-1.21716	down	Carbohydrate transport and metabolism;; Energy production and conversion	Biological Process: metabolic process (GO:0008152);; Molecular Function: transferase activity, transferring hexosyl groups (GO:0016758);;	--	--	Carbohydrate transport and metabolism;; Energy production and conversion	UDP-glucoronosyl and UDP-glucosyl transferase	Uncharacterized protein {ECO:0000313|EnsemblPlants:Solyc12g096870.1.1} OS=Solanum lycopersicum (Tomato) PE=4 SV=1	Energy production and conversion;; Carbohydrate transport and metabolism	PREDICTED: cinnamate beta-D-glucosyltransferase-like [Solanum lycopersicum]
gene1605	8.31205e-60	-1.48219	down	--	Molecular Function: hydrolase activity, hydrolyzing O-glycosyl compounds (GO:0004553);; Cellular Component: cell wall (GO:0005618);; Biological Process: Carbohydrate metabolic process (GO:0005975);; Biological Process: cellular glucan metabolic process (GO:0006073);; Molecular Function: xyloglucan:xyloglucosyl transferase activity (GO:0016762);; Cellular Component: apoplast (GO:0048046);;	K08235|0|sly:543913|XTH5, LeXTH5; xyloglucan endotransglucosylase-hydrolase XTH5; K08235 xyloglucan:xyloglucosyl transferase [EC:2.4.1.207] (A)	--	--	Glycosyl hydrolases family 16;; Xyloglucan endo-transglycosylase (XET) C-terminus	Xyloglucan endotransglucosylase/hydrolase {ECO:0000256|RuleBase:RU361120} OS=Solanum lycopersicum (Tomato) PE=2 SV=1	General function prediction only	xyloglucan endotransglucosylase-hydrolase XTH5 precursor [Solanum lycopersicum]
gene6708	1.0381e-07	-2.95515	down	Carbohydrate transport and metabolism;; Amino acid transport and metabolism;; Inorganic ion transport and metabolism;; General function prediction only	Cellular Component: integral component of membrane (GO:0016021);; Molecular Function: transmembrane transporter activity (GO:0022857);; Biological Process: transmembrane transport (GO:0055085);;	--	--	General function prediction only	sugar (and other) transporter;; Major Facilitator Superfamily	Uncharacterized protein {ECO:0000313|EnsemblPlants:Solyc03g005140.1.1} OS=Solanum lycopersicum (Tomato) PE=3 SV=1	General function prediction only	PREDICTED: sugar transport protein 8-like [Solanum lycopersicum]
gene28107	4.69854e-48	-1.34093	down	Carbohydrate transport and metabolism	Cellular Component: integral component of membrane (GO:0016021);; Biological Process: transmembrane transport (GO:0055085);;	K13783|0|sly:101249891|putative glycerol-3-phosphate transporter 5; K13783 MFS transporter, OPA family, solute carrier family 37 (glycerol-3-phosphate transporter), member 1/2 (A)	--	Carbohydrate transport and metabolism	Major Facilitator Superfamily	Uncharacterized protein {ECO:0000313|EnsemblPlants:Solyc12g010440.1.1} OS=Solanum lycopersicum (Tomato) PE=4 SV=1	Carbohydrate transport and metabolism	PREDICTED: putative glycerol-3-phosphate transporter 5 [Solanum lycopersicum]
gene24819	2.09714e-06	-1.23166	down	Carbohydrate transport and metabolism	Molecular Function: hydrolase activity, hydrolyzing O-glycosyl compounds (GO:0004553);; Biological Process: Carbohydrate metabolic process (GO:0005975);;	--	--	--	Cellulase (glycosyl hydrolase family 5);; sugar-binding cellulase-like	Uncharacterized protein {ECO:0000313|EnsemblPlants:Solyc10g074920.1.1} OS=Solanum lycopersicum (Tomato) PE=3 SV=1	General function prediction only	PREDICTED: mannan endo-1,4-beta-mannosidase 6 isoform X2 [Solanum lycopersicum]
gene4868	0.0019151	-1.09457	down	--	--	--	--	--	Triose-phosphate Transporter family;; EamA-like transporter family	Uncharacterized protein {ECO:0000313|EnsemblPlants:Solyc02g071060.2.1} OS=Solanum lycopersicum (Tomato) PE=4 SV=1	Carbohydrate transport and metabolism	PREDICTED: probable purine permease 9 [Solanum lycopersicum]
gene1421	0.0059788	-1.03981	down	--	Cellular Component: cell wall (GO:0005618);; Molecular Function: pectinesterase activity (GO:0030599);; Biological Process: cell wall modification (GO:0042545);;	K01051|0|sly:101261743|probable pectinesterase 53; K01051 pectinesterase [EC:3.1.1.11] (A)	Pentose and glucuronate interconversions (ko00040);; Starch and sucrose metabolism (ko00500)	--	Pectinesterase	Pectinesterase {ECO:0000256|RuleBase:RU000589} OS=Solanum lycopersicum (Tomato) PE=3 SV=1	Carbohydrate transport and metabolism	PREDICTED: probable pectinesterase 53 [Solanum lycopersicum]
gene13865	2.27297e-07	-5.90345	down	--	Molecular Function: hydrolase activity, hydrolyzing O-glycosyl compounds (GO:0004553);; Biological Process: Carbohydrate metabolic process (GO:0005975);;	--	--	--	Glycosyl hydrolase family 9	Uncharacterized protein {ECO:0000313|EnsemblPlants:Solyc05g052530.1.1} OS=Solanum lycopersicum (Tomato) PE=4 SV=1	Carbohydrate transport and metabolism	PREDICTED: endoglucanase 13-like [Solanum lycopersicum]
gene24681	2.90802e-30	#NAME?	down	--	Molecular Function: transporter activity (GO:0005215);; Biological Process: transport (GO:0006810);; Cellular Component: membrane (GO:0016020);;	--	--	Carbohydrate transport and metabolism	Major intrinsic protein	Uncharacterized protein {ECO:0000313|EnsemblPlants:Solyc10g054790.1.1} OS=Solanum lycopersicum (Tomato) PE=3 SV=1	Carbohydrate transport and metabolism	PREDICTED: probable aquaporin TIP3-1 [Solanum lycopersicum]
gene17956	0	-1.4205	down	Carbohydrate transport and metabolism;; Energy production and conversion	Biological Process: metabolic process (GO:0008152);; Molecular Function: transferase activity, transferring hexosyl groups (GO:0016758);;	--	--	Carbohydrate transport and metabolism;; Energy production and conversion	UDP-glucoronosyl and UDP-glucosyl transferase	Uncharacterized protein {ECO:0000313|EnsemblPlants:Solyc07g043500.1.1} OS=Solanum lycopersicum (Tomato) PE=3 SV=1	Function unknown	PREDICTED: crocetin glucoside glucosyltransferase-like [Solanum lycopersicum]
gene27955	2.18064e-49	-1.07758	down	Carbohydrate transport and metabolism	Molecular Function: beta-galactosidase activity (GO:0004565);; Biological Process: Carbohydrate metabolic process (GO:0005975);; Cellular Component: beta-galactosidase complex (GO:0009341);;	--	--	Carbohydrate transport and metabolism	Glycosyl hydrolases family 35;; Beta-galactosidase;; Beta-galactosidase jelly roll domain;; Glycosyl hydrolases family 2, sugar binding domain	Beta-galactosidase {ECO:0000256|RuleBase:RU000675} OS=Solanum lycopersicum (Tomato) PE=3 SV=1	Carbohydrate transport and metabolism	beta-galactosidase [Solanum lycopersicum]
gene17002	1.46374e-105	-4.47288	down	Carbohydrate transport and metabolism	Molecular Function: catalytic activity (GO:0003824);; Biological Process: trehalose biosynthetic process (GO:0005992);;	K16055|0|sly:100135703|TPS1, SlTPS1; trehalose-6-phosphate synthase; K16055 trehalose 6-phosphate synthase/phosphatase [EC:2.4.1.15 3.1.3.12] (A)	Starch and sucrose metabolism (ko00500)	Carbohydrate transport and metabolism	Glycosyltransferase family 20;; Trehalose-phosphatase;; haloacid dehalogenase-like hydrolase	Uncharacterized protein {ECO:0000313|EnsemblPlants:Solyc07g006500.2.1} OS=Solanum lycopersicum (Tomato) PE=2 SV=1	Carbohydrate transport and metabolism	trehalose-6-phosphate synthase [Solanum lycopersicum]
gene318	4.21435e-22	-1.58898	down	Cell wall/membrane/envelope biogenesis;; Carbohydrate transport and metabolism	Molecular Function: catalytic activity (GO:0003824);; Molecular Function: 3-beta-hydroxy-delta5-steroid dehydrogenase activity (GO:0003854);; Biological Process: steroid biosynthetic process (GO:0006694);; Molecular Function: oxidoreductase activity, acting on the CH-OH group of donors, NAD or NADP as acceptor (GO:0016616);; Molecular Function: coenzyme binding (GO:0050662);; Biological Process: …	--	--	Defense mechanisms	NAD dependent epimerase/dehydratase family;; 3-beta hydroxysteroid dehydrogenase/isomerase family;; NADH(P)-binding;; Male sterility protein;; NmrA-like family	Uncharacterized protein {ECO:0000313|EnsemblPlants:Solyc01g008540.2.1} OS=Solanum lycopersicum (Tomato) PE=4 SV=1	Defense mechanisms	PREDICTED: phenylacetaldehyde reductase isoform X1 [Solanum lycopersicum]
gene23292	6.63136e-20	-3.26729	down	General function prediction only	Molecular Function: acid phosphatase activity (GO:0003993);; Molecular Function: hydrolase activity (GO:0016787);; Molecular Function: metal ion binding (GO:0046872);;	--	--	Carbohydrate transport and metabolism	Calcineurin-like phosphoesterase;; Iron/zinc purple acid phosphatase-like protein C;; Calcineurin-like phosphoesterase superfamily domain;; PhoD-like phosphatase	Purple acid phosphatase {ECO:0000256|RuleBase:RU361203} OS=Solanum lycopersicum (Tomato) PE=3 SV=1	Carbohydrate transport and metabolism	PREDICTED: purple acid phosphatase 15 isoform X1 [Solanum lycopersicum]
gene20187	9.3515e-88	-2.03424	down	--	--	--	--	Carbohydrate transport and metabolism;; Cell wall/membrane/envelope biogenesis;; Extracellular structures	Exostosin family	Uncharacterized protein {ECO:0000313|EnsemblPlants:Solyc08g066690.2.1} OS=Solanum lycopersicum (Tomato) PE=4 SV=1	Carbohydrate transport and metabolism;; Cell wall/membrane/envelope biogenesis;; Extracellular structures	PREDICTED: probable glycosyltransferase At3g07620 [Solanum lycopersicum]
gene11925	0.000305253	-1.56488	down	Cell wall/membrane/envelope biogenesis;; Carbohydrate transport and metabolism	Molecular Function: catalytic activity (GO:0003824);; Molecular Function: 3-beta-hydroxy-delta5-steroid dehydrogenase activity (GO:0003854);; Biological Process: steroid biosynthetic process (GO:0006694);; Molecular Function: oxidoreductase activity (GO:0016491);; Molecular Function: oxidoreductase activity, acting on the CH-OH group of donors, NAD or NADP as acceptor (GO:0016616);; Molecular Fun…	--	--	--	NmrA-like family;; NADH(P)-binding;; Saccharopine dehydrogenase;; NAD dependent epimerase/dehydratase family;; 3-beta hydroxysteroid dehydrogenase/isomerase family;; TrkA-N domain;; short chain dehydrogenase	Uncharacterized protein {ECO:0000313|EnsemblPlants:Solyc04g080550.2.1} OS=Solanum lycopersicum (Tomato) PE=4 SV=1	General function prediction only	PREDICTED: isoflavone reductase-like protein [Solanum lycopersicum]
gene13799	6.60843e-12	-1.06553	down	Carbohydrate transport and metabolism;; Amino acid transport and metabolism;; Inorganic ion transport and metabolism;; General function prediction only	Cellular Component: integral component of membrane (GO:0016021);; Molecular Function: transmembrane transporter activity (GO:0022857);; Biological Process: transmembrane transport (GO:0055085);;	--	--	Carbohydrate transport and metabolism	Major Facilitator Superfamily;; sugar (and other) transporter	Uncharacterized protein {ECO:0000313|EnsemblPlants:Solyc05g051900.2.1} OS=Solanum lycopersicum (Tomato) PE=4 SV=1	Carbohydrate transport and metabolism	PREDICTED: uncharacterized protein LOC101247024 [Solanum lycopersicum]
gene7126	3.95432e-09	-5.488	down	Cell wall/membrane/envelope biogenesis;; Carbohydrate transport and metabolism	Molecular Function: catalytic activity (GO:0003824);; Molecular Function: 3-beta-hydroxy-delta5-steroid dehydrogenase activity (GO:0003854);; Biological Process: steroid biosynthetic process (GO:0006694);; Molecular Function: oxidoreductase activity, acting on the CH-OH group of donors, NAD or NADP as acceptor (GO:0016616);; Molecular Function: coenzyme binding (GO:0050662);; Biological Process: …	K08695|0|sly:101263493|anthocyanidin reductase; K08695 anthocyanidin reductase [EC:1.3.1.77] (A)	Flavonoid biosynthesis (ko00941)	Defense mechanisms	NAD dependent epimerase/dehydratase family;; 3-beta hydroxysteroid dehydrogenase/isomerase family;; Male sterility protein;; NADH(P)-binding;; NmrA-like family;; short chain dehydrogenase	Uncharacterized protein {ECO:0000313|EnsemblPlants:Solyc03g031470.2.1} OS=Solanum lycopersicum (Tomato) PE=4 SV=1	Secondary metabolites biosynthesis, transport and catabolism	PREDICTED: anthocyanidin reductase [Solanum lycopersicum]
gene19306	8.71987e-17	-2.12907	down	--	Biological Process: polysaccharide catabolic process (GO:0000272);; Molecular Function: beta-amylase activity (GO:0016161);;	K01177|0|sly:101259175|beta-amylase 3, chloroplastic-like; K01177 beta-amylase [EC:3.2.1.2] (A)	Starch and sucrose metabolism (ko00500)	--	Glycosyl hydrolase family 14	Uncharacterized protein {ECO:0000313|EnsemblPlants:Solyc08g007130.2.1} OS=Solanum lycopersicum (Tomato) PE=3 SV=1	Carbohydrate transport and metabolism	PREDICTED: beta-amylase 3, chloroplastic-like [Solanum lycopersicum]
gene29626	2.32455e-201	#NAME?	down	Carbohydrate transport and metabolism;; Posttranslational modification, protein turnover, chaperones	Molecular Function: hydrolase activity (GO:0016787);;	K14641|0|sly:101258050|apyrase; K14641 apyrase [EC:3.6.1.5] (A)	Purine metabolism (ko00230);; Pyrimidine metabolism (ko00240)	Nucleotide transport and metabolism	GDA1/CD39 (nucleoside phosphatase) family	Uncharacterized protein {ECO:0000313|EnsemblPlants:Solyc12g098540.1.1} OS=Solanum lycopersicum (Tomato) PE=3 SV=1	Carbohydrate transport and metabolism;; Posttranslational modification, protein turnover, chaperones	PREDICTED: apyrase [Solanum lycopersicum]
gene23670	2.27183e-07	-1.47654	down	--	Molecular Function: acetylglucosaminyltransferase activity (GO:0008375);; Cellular Component: membrane (GO:0016020);;	--	--	Carbohydrate transport and metabolism	Core-2/I-Branching enzyme	Uncharacterized protein {ECO:0000313|EnsemblPlants:Solyc10g007040.2.1} OS=Solanum lycopersicum (Tomato) PE=4 SV=1	Carbohydrate transport and metabolism	PREDICTED: xylosyltransferase 1-like [Solanum lycopersicum]
Solanum_lycopersicum_newGene_1078	9.95892e-10	-1.27418	down	General function prediction only	Molecular Function: acid phosphatase activity (GO:0003993);; Molecular Function: hydrolase activity (GO:0016787);; Molecular Function: metal ion binding (GO:0046872);;	--	--	Carbohydrate transport and metabolism	Iron/zinc purple acid phosphatase-like protein C;; Calcineurin-like phosphoesterase	Purple acid phosphatase {ECO:0000256|RuleBase:RU361203} OS=Solanum lycopersicum (Tomato) PE=3 SV=1	General function prediction only	PREDICTED: LOW QUALITY PROTEIN: purple acid phosphatase 2-like [Solanum lycopersicum]
gene10338	1.00909e-11	-1.49949	down	--	Biological Process: metabolic process (GO:0008152);; Molecular Function: transferase activity, transferring hexosyl groups (GO:0016758);;	K13495|0|sly:101256765|zeatin O-xylosyltransferase-like; K13495 cis-zeatin O-glucosyltransferase [EC:2.4.1.215] (A)	Zeatin biosynthesis (ko00908)	Carbohydrate transport and metabolism;; Energy production and conversion	UDP-glucoronosyl and UDP-glucosyl transferase	Uncharacterized protein {ECO:0000313|EnsemblPlants:Solyc04g016210.2.1} OS=Solanum lycopersicum (Tomato) PE=3 SV=1	Energy production and conversion;; Carbohydrate transport and metabolism	PREDICTED: zeatin O-xylosyltransferase-like [Solanum lycopersicum]
gene9501	1.68118e-94	-1.12276	down	Carbohydrate transport and metabolism	Molecular Function: beta-galactosidase activity (GO:0004565);; Biological Process: Carbohydrate metabolic process (GO:0005975);; Cellular Component: beta-galactosidase complex (GO:0009341);; Molecular Function: Carbohydrate binding (GO:0030246);;	--	--	Carbohydrate transport and metabolism	Glycosyl hydrolases family 35;; Galactose binding lectin domain;; Beta-galactosidase;; Beta-galactosidase jelly roll domain;; Glycosyl hydrolases family 2, sugar binding domain	Beta-galactosidase {ECO:0000256|RuleBase:RU000675} (Precursor) OS=Solanum lycopersicum (Tomato) PE=2 SV=1	Carbohydrate transport and metabolism	beta-galactosidase precursor [Solanum lycopersicum]
gene15397	6.39224e-16	-2.60339	down	Carbohydrate transport and metabolism	Molecular Function: transporter activity (GO:0005215);; Biological Process: transport (GO:0006810);; Cellular Component: membrane (GO:0016020);;	K09873|1.36623e-171|sly:543951|TIP, LeTIP; TIP protein; K09873 aquaporin TIP (A)	--	Carbohydrate transport and metabolism	Major intrinsic protein	Uncharacterized protein {ECO:0000313|EnsemblPlants:Solyc06g060760.2.1} GN=TIP2 OS=Solanum lycopersicum (Tomato) PE=2 SV=1	Carbohydrate transport and metabolism	TIP protein [Solanum lycopersicum]
gene11185	4.46802e-35	-2.53779	down	--	Cellular Component: integral component of membrane (GO:0016021);;	K15382|1.38964e-151|sly:101258946|bidirectional sugar transporter SWEET1-like; K15382 solute carrier family 50 (sugar transporter) (A)	--	General function prediction only	sugar efflux transporter for intercellular exchange	Uncharacterized protein {ECO:0000313|EnsemblPlants:Solyc04g064610.2.1} OS=Solanum lycopersicum (Tomato) PE=4 SV=1	Inorganic ion transport and metabolism	PREDICTED: bidirectional sugar transporter SWEET1-like [Solanum lycopersicum]
gene11448	7.08507e-128	-2.88846	down	--	Biological Process: metabolic process (GO:0008152);; Molecular Function: transferase activity, transferring hexosyl groups (GO:0016758);;	--	--	Carbohydrate transport and metabolism;; Energy production and conversion	UDP-glucoronosyl and UDP-glucosyl transferase	Uncharacterized protein {ECO:0000313|EnsemblPlants:Solyc04g074340.2.1} OS=Solanum lycopersicum (Tomato) PE=3 SV=1	Function unknown	PREDICTED: 7-deoxyloganetin glucosyltransferase-like [Solanum lycopersicum]
gene30170	2.93356e-08	-4.08384	down	--	Cellular Component: cell wall (GO:0005618);; Molecular Function: pectinesterase activity (GO:0030599);; Biological Process: cell wall modification (GO:0042545);;	K01051|0|sly:101258937|putative pectinesterase/pectinesterase inhibitor 22; K01051 pectinesterase [EC:3.1.1.11] (A)	Pentose and glucuronate interconversions (ko00040);; Starch and sucrose metabolism (ko00500)	--	Pectinesterase	Uncharacterized protein {ECO:0000313|EnsemblPlants:Solyc00g170510.1.1} OS=Solanum lycopersicum (Tomato) PE=3 SV=1	Carbohydrate transport and metabolism	PREDICTED: putative pectinesterase/pectinesterase inhibitor 22, partial [Solanum lycopersicum]
gene8846	1.53156e-40	-1.32078	down	Carbohydrate transport and metabolism;; Energy production and conversion	Biological Process: metabolic process (GO:0008152);; Molecular Function: transferase activity, transferring hexosyl groups (GO:0016758);;	--	--	Carbohydrate transport and metabolism;; Energy production and conversion	UDP-glucoronosyl and UDP-glucosyl transferase	Uncharacterized protein {ECO:0000313|EnsemblPlants:PGSC0003DMT400063298} OS=Solanum tuberosum (Potato) PE=3 SV=1	Energy production and conversion;; Carbohydrate transport and metabolism	PREDICTED: UDP-glycosyltransferase 89B1 [Solanum lycopersicum]
gene334	9.36374e-18	-6.61092	down	Carbohydrate transport and metabolism	Molecular Function: hydrolase activity, hydrolyzing O-glycosyl compounds (GO:0004553);; Biological Process: Carbohydrate metabolic process (GO:0005975);;	--	--	--	Cellulase (glycosyl hydrolase family 5);; sugar-binding cellulase-like	Uncharacterized protein {ECO:0000313|EnsemblPlants:Solyc01g008720.1.1} OS=Solanum lycopersicum (Tomato) PE=3 SV=1	General function prediction only	PREDICTED: mannan endo-1,4-beta-mannosidase 4-like [Solanum lycopersicum]
gene19474	0.000485597	-1.20867	down	Carbohydrate transport and metabolism;; Energy production and conversion	Biological Process: metabolic process (GO:0008152);; Molecular Function: transferase activity, transferring hexosyl groups (GO:0016758);;	--	--	Carbohydrate transport and metabolism;; Energy production and conversion	UDP-glucoronosyl and UDP-glucosyl transferase;; Glycosyl transferase family 1;; Glycosyltransferase family 28 C-terminal domain	Uncharacterized protein {ECO:0000313|EnsemblPlants:PGSC0003DMT400053854} OS=Solanum tuberosum (Potato) PE=3 SV=1	Energy production and conversion;; Carbohydrate transport and metabolism	PREDICTED: crocetin glucoside glucosyltransferase-like [Solanum lycopersicum]
gene26802	2.69583e-64	-3.55623	down	Carbohydrate transport and metabolism	Molecular Function: hydrolase activity, hydrolyzing O-glycosyl compounds (GO:0004553);; Biological Process: Carbohydrate metabolic process (GO:0005975);;	--	--	--	Glycosyl hydrolase family 3 N terminal domain;; Glycosyl hydrolase family 3 C-terminal domain;; Fibronectin type III-like domain	Uncharacterized protein {ECO:0000313|EnsemblPlants:Solyc11g044910.1.1} OS=Solanum lycopersicum (Tomato) PE=4 SV=1	Carbohydrate transport and metabolism	SlArf/Xyl1 protein precursor [Solanum lycopersicum]
gene11932	0.00323393	-1.28431	down	Carbohydrate transport and metabolism	Molecular Function: hydrolase activity, hydrolyzing O-glycosyl compounds (GO:0004553);; Biological Process: Carbohydrate metabolic process (GO:0005975);;	--	--	--	Cellulase (glycosyl hydrolase family 5);; sugar-binding cellulase-like	Uncharacterized protein {ECO:0000313|EnsemblPlants:Solyc04g080620.2.1} OS=Solanum lycopersicum (Tomato) PE=3 SV=1	General function prediction only	PREDICTED: mannan endo-1,4-beta-mannosidase 7-like [Solanum lycopersicum]
gene17203	3.98556e-156	-1.40458	down	General function prediction only	Molecular Function: acid phosphatase activity (GO:0003993);; Molecular Function: hydrolase activity (GO:0016787);; Molecular Function: metal ion binding (GO:0046872);;	--	--	Carbohydrate transport and metabolism	Iron/zinc purple acid phosphatase-like protein C;; Calcineurin-like phosphoesterase	Purple acid phosphatase {ECO:0000256|RuleBase:RU361203} OS=Solanum lycopersicum (Tomato) PE=3 SV=1	Carbohydrate transport and metabolism	PREDICTED: probable inactive purple acid phosphatase 27 [Solanum lycopersicum]
gene28064	2.13383e-09	-1.33531	down	--	Biological Process: metabolic process (GO:0008152);; Molecular Function: transferase activity, transferring hexosyl groups (GO:0016758);;	--	--	Carbohydrate transport and metabolism;; Energy production and conversion	UDP-glucoronosyl and UDP-glucosyl transferase	Uncharacterized protein {ECO:0000313|EnsemblPlants:Solyc12g009920.1.1} OS=Solanum lycopersicum (Tomato) PE=4 SV=1	Energy production and conversion;; Carbohydrate transport and metabolism	PREDICTED: zeatin O-glucosyltransferase-like [Solanum lycopersicum]
gene17982	4.9787e-07	-1.05809	down	Carbohydrate transport and metabolism	--	--	--	Carbohydrate transport and metabolism	BadF/BadG/BcrA/BcrD ATPase family	Uncharacterized protein {ECO:0000313|EnsemblPlants:Solyc07g044750.2.1} OS=Solanum lycopersicum (Tomato) PE=4 SV=1	Carbohydrate transport and metabolism	PREDICTED: N-acetyl-D-glucosamine kinase [Solanum lycopersicum]
gene6862	2.4275e-47	-3.05507	down	Carbohydrate transport and metabolism;; Amino acid transport and metabolism;; Inorganic ion transport and metabolism;; General function prediction only	Cellular Component: integral component of membrane (GO:0016021);; Molecular Function: transmembrane transporter activity (GO:0022857);; Biological Process: transmembrane transport (GO:0055085);;	--	--	General function prediction only	sugar (and other) transporter;; Major Facilitator Superfamily	Uncharacterized protein {ECO:0000313|EnsemblPlants:Solyc03g006650.1.1} OS=Solanum lycopersicum (Tomato) PE=3 SV=1	General function prediction only	PREDICTED: sugar carrier protein C-like [Solanum lycopersicum]
gene16518	1.81136e-32	-7.80365	down	--	Molecular Function: hydrolase activity, hydrolyzing O-glycosyl compounds (GO:0004553);; Biological Process: Carbohydrate metabolic process (GO:0005975);;	--	--	--	Glycosyl hydrolases family 17;; X8 domain	Uncharacterized protein {ECO:0000313|EnsemblPlants:Solyc06g076170.2.1} OS=Solanum lycopersicum (Tomato) PE=3 SV=1	General function prediction only	PREDICTED: glucan endo-1,3-beta-glucosidase-like [Solanum lycopersicum]
gene19727	1.04939e-06	-1.86285	down	--	--	--	--	Carbohydrate transport and metabolism;; Cell wall/membrane/envelope biogenesis;; Extracellular structures	Exostosin family	Uncharacterized protein {ECO:0000313|EnsemblPlants:Solyc08g042010.2.1} OS=Solanum lycopersicum (Tomato) PE=4 SV=1	Carbohydrate transport and metabolism;; Cell wall/membrane/envelope biogenesis;; Extracellular structures	PREDICTED: probable glycosyltransferase At5g25310 [Solanum lycopersicum]
gene11218	5.63327e-07	-1.84848	down	--	Cellular Component: cytoplasm (GO:0005737);; Molecular Function: glycolipid transporter activity (GO:0017089);; Biological Process: glycolipid transport (GO:0046836);; Molecular Function: glycolipid binding (GO:0051861);;	--	--	Carbohydrate transport and metabolism	Glycolipid transfer protein (GLTP)	Uncharacterized protein {ECO:0000313|EnsemblPlants:PGSC0003DMT400063790} OS=Solanum tuberosum (Potato) PE=4 SV=1	Carbohydrate transport and metabolism	PREDICTED: uncharacterized protein LOC101266022 [Solanum lycopersicum]
gene12891	5.23008e-112	-1.01747	down	--	Molecular Function: beta-1,4-mannosylglycoprotein 4-beta-N-acetylglucosaminyltransferase activity (GO:0003830);; Biological Process: protein N-linked glycosylation (GO:0006487);; Cellular Component: membrane (GO:0016020);;	K00737|0|sly:101268683|uncharacterized LOC101268683; K00737 beta-1,4-mannosyl-glycoprotein beta-1,4-N-acetylglucosaminyltransferase [EC:2.4.1.144] (A)	N-Glycan biosynthesis (ko00510)	--	Glycosyltransferase family 17	Uncharacterized protein {ECO:0000313|EnsemblPlants:PGSC0003DMT400047881} OS=Solanum tuberosum (Potato) PE=4 SV=1	Carbohydrate transport and metabolism	PREDICTED: uncharacterized protein LOC101268683 [Solanum lycopersicum]
gene13731	1.50442e-43	-4.75848	down	Carbohydrate transport and metabolism	Molecular Function: hydrolase activity, hydrolyzing O-glycosyl compounds (GO:0004553);; Biological Process: Carbohydrate metabolic process (GO:0005975);; Molecular Function: hydrolase activity, acting on glycosyl bonds (GO:0016798);;	--	--	--	Glycosyl hydrolase family 10;; Carbohydrate binding domain	Uncharacterized protein {ECO:0000313|EnsemblPlants:Solyc05g051260.2.1} OS=Solanum lycopersicum (Tomato) PE=4 SV=1	Carbohydrate transport and metabolism	PREDICTED: uncharacterized protein LOC101260730 [Solanum lycopersicum]
gene3336	1.43563e-14	-1.47874	down	Carbohydrate transport and metabolism;; Energy production and conversion	Biological Process: metabolic process (GO:0008152);; Molecular Function: transferase activity, transferring hexosyl groups (GO:0016758);;	--	--	Carbohydrate transport and metabolism;; Energy production and conversion	UDP-glucoronosyl and UDP-glucosyl transferase	Uncharacterized protein {ECO:0000313|EnsemblPlants:Solyc01g107820.2.1} OS=Solanum lycopersicum (Tomato) PE=3 SV=1	Energy production and conversion;; Carbohydrate transport and metabolism	PREDICTED: scopoletin glucosyltransferase [Solanum lycopersicum]
gene11772	0.000427691	-1.30495	down	Cell wall/membrane/envelope biogenesis	Molecular Function: transferase activity, transferring glycosyl groups (GO:0016757);;	--	--	Carbohydrate transport and metabolism	Glycosyl transferase family 8	Uncharacterized protein {ECO:0000313|EnsemblPlants:Solyc04g078980.2.1} OS=Solanum lycopersicum (Tomato) PE=4 SV=1	Cell wall/membrane/envelope biogenesis	PREDICTED: UDP-glucuronate:xylan alpha-glucuronosyltransferase 2 [Solanum lycopersicum]
gene17954	2.72926e-185	-1.04331	down	--	Biological Process: metabolic process (GO:0008152);; Molecular Function: transferase activity, transferring hexosyl groups (GO:0016758);;	K13495|0|sly:101254402|zeatin O-xylosyltransferase-like; K13495 cis-zeatin O-glucosyltransferase [EC:2.4.1.215] (A)	Zeatin biosynthesis (ko00908)	Carbohydrate transport and metabolism;; Energy production and conversion	UDP-glucoronosyl and UDP-glucosyl transferase	Uncharacterized protein {ECO:0000313|EnsemblPlants:Solyc07g043480.1.1} OS=Solanum lycopersicum (Tomato) PE=4 SV=1	Energy production and conversion;; Carbohydrate transport and metabolism	PREDICTED: zeatin O-xylosyltransferase-like [Solanum lycopersicum]
gene15254	3.9331e-68	-4.26904	down	Carbohydrate transport and metabolism;; Amino acid transport and metabolism;; Inorganic ion transport and metabolism;; General function prediction only	Cellular Component: integral component of membrane (GO:0016021);; Molecular Function: transmembrane transporter activity (GO:0022857);; Biological Process: transmembrane transport (GO:0055085);;	--	--	General function prediction only	sugar (and other) transporter;; Major Facilitator Superfamily	Uncharacterized protein {ECO:0000313|EnsemblPlants:Solyc06g054270.2.1} OS=Solanum lycopersicum (Tomato) PE=3 SV=1	General function prediction only	PREDICTED: sugar transport protein 8-like [Solanum tuberosum]
Solanum_lycopersicum_newGene_552	1.29245e-10	-1.77641	down	Carbohydrate transport and metabolism	Molecular Function: transporter activity (GO:0005215);; Biological Process: transport (GO:0006810);; Cellular Component: membrane (GO:0016020);;	K09872|7.14564e-172|sot:102601661|aquaporin PIP2-7-like; K09872 aquaporin PIP (A)	--	Carbohydrate transport and metabolism	Major intrinsic protein	Uncharacterized protein {ECO:0000313|EnsemblPlants:Solyc02g083510.2.1} OS=Solanum lycopersicum (Tomato) PE=3 SV=1	Carbohydrate transport and metabolism	PREDICTED: probable aquaporin PIP2-8 isoform X1 [Solanum lycopersicum]
gene25009	5.86889e-17	-1.3382	down	--	Molecular Function: peroxidase activity (GO:0004601);; Biological Process: response to oxidative stress (GO:0006979);; Molecular Function: heme binding (GO:0020037);; Biological Process: oxidation-reduction process (GO:0055114);;	K00430|0|sly:101254854|peroxidase A2; K00430 peroxidase [EC:1.11.1.7] (A)	Phenylalanine metabolism (ko00360);; Phenylpropanoid biosynthesis (ko00940)	--	Peroxidase	Uncharacterized protein {ECO:0000313|EnsemblPlants:Solyc10g078890.1.1} OS=Solanum lycopersicum (Tomato) PE=3 SV=1	Carbohydrate transport and metabolism	PREDICTED: peroxidase A2 [Solanum lycopersicum]
gene25915	2.39249e-24	-7.08359	down	Carbohydrate transport and metabolism;; Energy production and conversion	Biological Process: metabolic process (GO:0008152);; Molecular Function: transferase activity, transferring hexosyl groups (GO:0016758);;	--	--	Carbohydrate transport and metabolism;; Energy production and conversion	UDP-glucoronosyl and UDP-glucosyl transferase;; Glycosyl transferase family 1;; Glycosyltransferase family 28 C-terminal domain	Uncharacterized protein {ECO:0000313|EnsemblPlants:Solyc11g007460.1.1} OS=Solanum lycopersicum (Tomato) PE=3 SV=1	Energy production and conversion;; Carbohydrate transport and metabolism	PREDICTED: crocetin glucoside glucosyltransferase-like [Solanum lycopersicum]
gene26460	6.62998e-75	-5.65135	down	Carbohydrate transport and metabolism	Molecular Function: hydrolase activity, hydrolyzing O-glycosyl compounds (GO:0004553);; Biological Process: Carbohydrate metabolic process (GO:0005975);;	K08235|0|sot:102606438|xyloglucan endotransglucosylase/hydrolase protein 2-like; K08235 xyloglucan:xyloglucosyl transferase [EC:2.4.1.207] (A)	--	--	Glycosyl hydrolases family 16	Uncharacterized protein {ECO:0000313|EnsemblPlants:Solyc11g017450.1.1} OS=Solanum lycopersicum (Tomato) PE=4 SV=1	Carbohydrate transport and metabolism	PREDICTED: xyloglucan endotransglucosylase/hydrolase protein 2-like [Solanum lycopersicum]
gene10340	1.85816e-14	-2.24399	down	--	Biological Process: metabolic process (GO:0008152);; Molecular Function: transferase activity, transferring hexosyl groups (GO:0016758);;	K13495|0|sly:101262709|zeatin O-xylosyltransferase-like; K13495 cis-zeatin O-glucosyltransferase [EC:2.4.1.215] (A)	Zeatin biosynthesis (ko00908)	Carbohydrate transport and metabolism;; Energy production and conversion	UDP-glucoronosyl and UDP-glucosyl transferase	Uncharacterized protein {ECO:0000313|EnsemblPlants:Solyc04g016230.2.1} OS=Solanum lycopersicum (Tomato) PE=4 SV=1	Energy production and conversion;; Carbohydrate transport and metabolism	PREDICTED: zeatin O-xylosyltransferase-like [Solanum lycopersicum]
gene17895	6.08957e-07	-1.24927	down	Carbohydrate transport and metabolism;; Amino acid transport and metabolism;; Inorganic ion transport and metabolism;; General function prediction only	Cellular Component: integral component of membrane (GO:0016021);; Molecular Function: transmembrane transporter activity (GO:0022857);; Biological Process: transmembrane transport (GO:0055085);;	--	--	General function prediction only	sugar (and other) transporter;; Major Facilitator Superfamily;; Protein of unknown function (DUF1228)	Uncharacterized protein {ECO:0000313|EnsemblPlants:Solyc07g042690.2.1} OS=Solanum lycopersicum (Tomato) PE=4 SV=1	General function prediction only	PREDICTED: organic cation/carnitine transporter 7-like [Solanum lycopersicum]
gene27107	1.27865e-44	-5.9794	down	Carbohydrate transport and metabolism	Molecular Function: hydrolase activity, hydrolyzing O-glycosyl compounds (GO:0004553);; Biological Process: Carbohydrate metabolic process (GO:0005975);;	--	--	--	Glycosyl hydrolases family 17	Uncharacterized protein {ECO:0000313|EnsemblPlants:Solyc11g065280.1.1} OS=Solanum lycopersicum (Tomato) PE=3 SV=1	General function prediction only	PREDICTED: glucan endo-1,3-beta-glucosidase, acidic isoform PR-N [Solanum lycopersicum]
gene11449	1.27933e-34	-3.01142	down	--	Biological Process: metabolic process (GO:0008152);; Molecular Function: transferase activity, transferring hexosyl groups (GO:0016758);;	--	--	Carbohydrate transport and metabolism;; Energy production and conversion	UDP-glucoronosyl and UDP-glucosyl transferase	Uncharacterized protein {ECO:0000313|EnsemblPlants:Solyc04g074350.2.1} OS=Solanum lycopersicum (Tomato) PE=3 SV=1	Energy production and conversion;; Carbohydrate transport and metabolism	PREDICTED: 7-deoxyloganetin glucosyltransferase-like [Solanum lycopersicum]
gene23489	5.09038e-20	-2.38062	down	--	Cellular Component: membrane (GO:0016020);; Cellular Component: integral component of membrane (GO:0016021);;	--	--	--	Triose-phosphate Transporter family;; UAA transporter family;; EamA-like transporter family	Uncharacterized protein {ECO:0000313|EnsemblPlants:Solyc10g005170.1.1} OS=Solanum lycopersicum (Tomato) PE=4 SV=1	Carbohydrate transport and metabolism	PREDICTED: probable purine permease 4 [Solanum lycopersicum]
gene4563	6.04232e-10	-2.04147	down	Inorganic ion transport and metabolism	Cellular Component: integral component of membrane (GO:0016021);; Biological Process: transmembrane transport (GO:0055085);;	K02575|0|sly:101257730|high affinity nitrate transporter 2.7; K02575 MFS transporter, NNP family, nitrate/nitrite transporter (A)	Nitrogen metabolism (ko00910)	--	Major Facilitator Superfamily	Uncharacterized protein {ECO:0000313|EnsemblPlants:Solyc02g067790.2.1} OS=Solanum lycopersicum (Tomato) PE=4 SV=1	Carbohydrate transport and metabolism	PREDICTED: high affinity nitrate transporter 2.7 isoform X1 [Solanum lycopersicum]
gene22772	7.66249e-17	-3.3536	down	--	Cellular Component: integral component of membrane (GO:0016021);;	K15382|3.64504e-180|sly:101259076|bidirectional sugar transporter NEC1; K15382 solute carrier family 50 (sugar transporter) (A)	--	General function prediction only	sugar efflux transporter for intercellular exchange	sugar transporter SWEET {ECO:0000256|RuleBase:RU910715} OS=Solanum lycopersicum (Tomato) PE=3 SV=1	General function prediction only	PREDICTED: bidirectional sugar transporter NEC1 [Solanum lycopersicum]
gene2079	3.80712e-39	-1.90675	down	Carbohydrate transport and metabolism;; Amino acid transport and metabolism;; General function prediction only	Biological Process: transmembrane transport (GO:0055085);;	K15277|0|sly:101264861|UDP-galactose/UDP-glucose transporter 4-like; K15277 solute carrier family 35 (adenosine 3'-phospho 5'-phosphosulfate transporter), member B3 (A)	--	Carbohydrate transport and metabolism	UAA transporter family;; Triose-phosphate Transporter family	Uncharacterized protein {ECO:0000313|EnsemblPlants:Solyc01g091840.2.1} OS=Solanum lycopersicum (Tomato) PE=4 SV=1	Carbohydrate transport and metabolism	PREDICTED: UDP-galactose/UDP-glucose transporter 4-like isoform X1 [Solanum lycopersicum]
gene7876	3.97873e-65	-4.10599	down	--	Molecular Function: peroxidase activity (GO:0004601);; Biological Process: response to oxidative stress (GO:0006979);; Molecular Function: heme binding (GO:0020037);; Biological Process: oxidation-reduction process (GO:0055114);;	K00430|0|sly:101252368|peroxidase 5; K00430 peroxidase [EC:1.11.1.7] (A)	Phenylalanine metabolism (ko00360);; Phenylpropanoid biosynthesis (ko00940)	--	Peroxidase	Uncharacterized protein {ECO:0000313|EnsemblPlants:Solyc03g080150.2.1} OS=Solanum lycopersicum (Tomato) PE=3 SV=1	Carbohydrate transport and metabolism	PREDICTED: peroxidase 5 [Solanum lycopersicum]
gene25597	5.61967e-130	-2.61195	down	--	Biological Process: metabolic process (GO:0008152);; Molecular Function: transferase activity, transferring hexosyl groups (GO:0016758);;	K13496|0|sly:101261181|UDP-glycosyltransferase 73C3-like; K13496 UDP-glucosyl transferase 73C [EC:2.4.1.-] (A)	--	Carbohydrate transport and metabolism;; Energy production and conversion	UDP-glucoronosyl and UDP-glucosyl transferase	Uncharacterized protein {ECO:0000313|EnsemblPlants:PGSC0003DMT400045362} OS=Solanum tuberosum (Potato) PE=4 SV=1	Energy production and conversion;; Carbohydrate transport and metabolism	PREDICTED: UDP-glycosyltransferase 73C3-like [Solanum lycopersicum]
gene12752	3.8227e-38	-1.25514	down	Carbohydrate transport and metabolism	Biological Process: Carbohydrate metabolic process (GO:0005975);;	K01057|0|sly:101264118|probable 6-phosphogluconolactonase 1; K01057 6-phosphogluconolactonase [EC:3.1.1.31] (A)	Pentose phosphate pathway (ko00030);; Carbon metabolism (ko01200)	Carbohydrate transport and metabolism	Glucosamine-6-phosphate isomerases/6-phosphogluconolactonase	Uncharacterized protein {ECO:0000313|EnsemblPlants:Solyc05g012110.2.1} OS=Solanum lycopersicum (Tomato) PE=4 SV=1	Carbohydrate transport and metabolism	PREDICTED: probable 6-phosphogluconolactonase 1 [Solanum lycopersicum]
gene1998	6.25146e-80	-8.81603	down	--	Molecular Function: enzyme inhibitor activity (GO:0004857);; Cellular Component: cell wall (GO:0005618);; Molecular Function: pectinesterase activity (GO:0030599);; Biological Process: cell wall modification (GO:0042545);;	K01051|0|sot:102603846|pectinesterase 2-like; K01051 pectinesterase [EC:3.1.1.11] (A)	Pentose and glucuronate interconversions (ko00040);; Starch and sucrose metabolism (ko00500)	--	Pectinesterase;; Plant invertase/pectin methylesterase inhibitor	Pectinesterase {ECO:0000256|RuleBase:RU000589} OS=Solanum lycopersicum (Tomato) PE=3 SV=1	Carbohydrate transport and metabolism	PREDICTED: pectinesterase 2 [Solanum lycopersicum]
gene28347	2.98094e-42	-1.16137	down	--	--	--	--	Carbohydrate transport and metabolism;; Amino acid transport and metabolism	Triose-phosphate Transporter family;; UAA transporter family	Uncharacterized protein {ECO:0000313|EnsemblPlants:Solyc12g015850.1.1} OS=Solanum lycopersicum (Tomato) PE=4 SV=1	Amino acid transport and metabolism;; Carbohydrate transport and metabolism	PREDICTED: uncharacterized membrane protein At1g06890-like isoform X1 [Solanum lycopersicum]
gene6008	1.25783e-74	-1.4523	down	Cell wall/membrane/envelope biogenesis	Molecular Function: transferase activity, transferring glycosyl groups (GO:0016757);;	--	--	--	Glycosyl transferase family 8	Uncharacterized protein {ECO:0000313|EnsemblPlants:Solyc02g087350.1.1} OS=Solanum lycopersicum (Tomato) PE=4 SV=1	Carbohydrate transport and metabolism	PREDICTED: probable galacturonosyltransferase-like 10 [Solanum lycopersicum]
gene5598	0.00307798	-1.1776	down	General function prediction only	Molecular Function: chitinase activity (GO:0004568);; Biological Process: chitin catabolic process (GO:0006032);; Biological Process: cell wall macromolecule catabolic process (GO:0016998);;	--	--	General function prediction only	Chitinase class I	Chitinase {ECO:0000313|EMBL:BAC76900.1} OS=Solanum lycopersicum (Tomato) PE=4 SV=1	Carbohydrate transport and metabolism	acidic 26 kDa endochitinase precursor [Solanum lycopersicum]
gene18834	1.05682e-07	-1.09348	down	--	Molecular Function: transferase activity, transferring glycosyl groups (GO:0016757);;	K13648|0|sly:101259652|probable galacturonosyltransferase 12; K13648 alpha-1,4-galacturonosyltransferase [EC:2.4.1.43] (A)	Starch and sucrose metabolism (ko00500);; Amino sugar and nucleotide sugar metabolism (ko00520)	--	Glycosyl transferase family 8	Uncharacterized protein {ECO:0000313|EnsemblPlants:Solyc07g064050.2.1} OS=Solanum lycopersicum (Tomato) PE=4 SV=1	Carbohydrate transport and metabolism	PREDICTED: probable galacturonosyltransferase 12 [Solanum lycopersicum]
gene13948	2.55977e-211	-1.54924	down	--	Biological Process: metabolic process (GO:0008152);; Molecular Function: transferase activity, transferring hexosyl groups (GO:0016758);;	K13495|0|sly:101248301|zeatin O-xylosyltransferase-like; K13495 cis-zeatin O-glucosyltransferase [EC:2.4.1.215] (A)	Zeatin biosynthesis (ko00908)	Carbohydrate transport and metabolism;; Energy production and conversion	UDP-glucoronosyl and UDP-glucosyl transferase	Uncharacterized protein {ECO:0000313|EnsemblPlants:Solyc05g053120.1.1} OS=Solanum lycopersicum (Tomato) PE=4 SV=1	Energy production and conversion;; Carbohydrate transport and metabolism	PREDICTED: zeatin O-xylosyltransferase-like [Solanum lycopersicum]
gene24930	7.84301e-79	-5.06299	down	Carbohydrate transport and metabolism	Biological Process: L-arabinose metabolic process (GO:0046373);; Molecular Function: alpha-L-arabinofuranosidase activity (GO:0046556);;	K01209|0|sly:101258907|alpha-L-arabinofuranosidase 1-like; K01209 alpha-N-arabinofuranosidase [EC:3.2.1.55] (A)	Amino sugar and nucleotide sugar metabolism (ko00520)	--	Alpha-L-arabinofuranosidase C-terminus;; Carbohydrate binding domain	Uncharacterized protein {ECO:0000313|EnsemblPlants:Solyc10g077080.1.1} OS=Solanum lycopersicum (Tomato) PE=4 SV=1	Carbohydrate transport and metabolism	PREDICTED: alpha-L-arabinofuranosidase 1-like [Solanum lycopersicum]
gene13897	1.28329e-12	-1.42809	down	--	Biological Process: metabolic process (GO:0008152);; Molecular Function: transferase activity, transferring hexosyl groups (GO:0016758);;	--	--	Carbohydrate transport and metabolism;; Energy production and conversion	UDP-glucoronosyl and UDP-glucosyl transferase	Uncharacterized protein {ECO:0000313|EnsemblPlants:Solyc05g052870.2.1} OS=Solanum lycopersicum (Tomato) PE=4 SV=1	Energy production and conversion;; Carbohydrate transport and metabolism	PREDICTED: 7-deoxyloganetic acid glucosyltransferase-like [Solanum lycopersicum]
gene28042	3.97614e-16	-4.80315	down	--	--	K18789|0|sly:101245332|probable glycosyltransferase At3g42180; K18789 xylogalacturonan beta-1,3-xylosyltransferase [EC:2.4.2.41] (A)	--	Carbohydrate transport and metabolism;; Cell wall/membrane/envelope biogenesis;; Extracellular structures	Exostosin family	Uncharacterized protein {ECO:0000313|EnsemblPlants:Solyc12g009660.1.1} OS=Solanum lycopersicum (Tomato) PE=4 SV=1	Carbohydrate transport and metabolism;; Cell wall/membrane/envelope biogenesis;; Extracellular structures	PREDICTED: probable glycosyltransferase At3g42180 isoform X1 [Solanum lycopersicum]
gene6644	2.91982e-08	-2.65938	down	--	Molecular Function: peroxidase activity (GO:0004601);; Biological Process: response to oxidative stress (GO:0006979);; Molecular Function: heme binding (GO:0020037);; Biological Process: oxidation-reduction process (GO:0055114);;	K00430|0|sot:102578144|peroxidase 51-like; K00430 peroxidase [EC:1.11.1.7] (A)	Phenylalanine metabolism (ko00360);; Phenylpropanoid biosynthesis (ko00940)	--	Peroxidase	Uncharacterized protein {ECO:0000313|EnsemblPlants:Solyc02g094180.2.1} OS=Solanum lycopersicum (Tomato) PE=3 SV=1	Carbohydrate transport and metabolism	PREDICTED: peroxidase 51 [Solanum lycopersicum]
gene26042	2.1924e-158	-1.82651	down	--	Molecular Function: hydrolase activity, hydrolyzing O-glycosyl compounds (GO:0004553);; Biological Process: Carbohydrate metabolic process (GO:0005975);;	--	--	--	Glycosyl hydrolase family 9	Endoglucanase {ECO:0000256|RuleBase:RU361166} OS=Solanum tuberosum (Potato) PE=3 SV=1	General function prediction only	PREDICTED: endoglucanase 12 [Solanum lycopersicum]
gene6225	1.53271e-37	-1.03541	down	--	Molecular Function: glucan endo-1,3-beta-glucanase activity, C-3 substituted reducing group (GO:0052861);;	--	--	Carbohydrate transport and metabolism	Glycosyl hydrolase family 81	Uncharacterized protein {ECO:0000313|EnsemblPlants:Solyc02g089720.1.1} OS=Solanum lycopersicum (Tomato) PE=4 SV=1	Carbohydrate transport and metabolism	PREDICTED: putative endo-1,3(4)-beta-glucanase 2 isoform X1 [Solanum lycopersicum]

## Sheet: WT_vs_VvSUC27-OE.annotation
#ID	FDR	log2FC	regulated	COG_class_annotation	GO_annotation	KEGG_annotation	KEGG_pathway_annotation	KOG_class_annotation	Pfam_annotation	Swiss-Prot_annotation	eggNOG_class_annotation	NR_annotation
gene18834	4.13707e-12	1.15636	up	--	Molecular Function: transferase activity, transferring glycosyl groups (GO:0016757);;	K13648|0|sly:101259652|probable galacturonosyltransferase 12; K13648 alpha-1,4-galacturonosyltransferase [EC:2.4.1.43] (A)	Starch and sucrose metabolism (ko00500);; Amino sugar and nucleotide sugar metabolism (ko00520)	--	Glycosyl transferase family 8	Uncharacterized protein {ECO:0000313|EnsemblPlants:Solyc07g064050.2.1} OS=Solanum lycopersicum (Tomato) PE=4 SV=1	Carbohydrate transport and metabolism	PREDICTED: probable galacturonosyltransferase 12 [Solanum lycopersicum]
gene4391	3.31397e-24	1.45202	up	--	Molecular Function: peroxidase activity (GO:0004601);; Biological Process: response to oxidative stress (GO:0006979);; Molecular Function: heme binding (GO:0020037);; Biological Process: oxidation-reduction process (GO:0055114);;	K00430|0|sly:101267376|peroxidase 25; K00430 peroxidase [EC:1.11.1.7] (A)	Phenylalanine metabolism (ko00360);; Phenylpropanoid biosynthesis (ko00940)	--	Peroxidase	Uncharacterized protein {ECO:0000313|EnsemblPlants:Solyc02g064970.2.1} OS=Solanum lycopersicum (Tomato) PE=3 SV=1	Carbohydrate transport and metabolism	PREDICTED: peroxidase 25 [Solanum lycopersicum]
gene15011	3.67228e-09	1.52599	up	--	Molecular Function: peroxidase activity (GO:0004601);; Biological Process: response to oxidative stress (GO:0006979);; Molecular Function: heme binding (GO:0020037);; Biological Process: oxidation-reduction process (GO:0055114);;	K00430|0|sly:101261825|peroxidase P7-like; K00430 peroxidase [EC:1.11.1.7] (A)	Phenylalanine metabolism (ko00360);; Phenylpropanoid biosynthesis (ko00940)	--	Peroxidase	Uncharacterized protein {ECO:0000313|EnsemblPlants:Solyc06g050440.2.1} OS=Solanum lycopersicum (Tomato) PE=3 SV=1	Carbohydrate transport and metabolism	PREDICTED: peroxidase P7-like [Solanum lycopersicum]
gene3066	6.57838e-37	3.0236	up	--	Molecular Function: peroxidase activity (GO:0004601);; Biological Process: response to oxidative stress (GO:0006979);; Molecular Function: heme binding (GO:0020037);; Biological Process: oxidation-reduction process (GO:0055114);;	K00430|0|sly:544293|cevi16; peroxidase (EC:1.11.1.7); K00430 peroxidase [EC:1.11.1.7] (A)	Phenylalanine metabolism (ko00360);; Phenylpropanoid biosynthesis (ko00940)	--	Peroxidase	Uncharacterized protein {ECO:0000313|EnsemblPlants:Solyc01g105070.2.1} OS=Solanum lycopersicum (Tomato) PE=3 SV=1	Carbohydrate transport and metabolism	cationic peroxidase [Solanum lycopersicum]
gene29531	1.71142e-11	1.01937	up	--	Molecular Function: peroxidase activity (GO:0004601);; Biological Process: response to oxidative stress (GO:0006979);; Molecular Function: heme binding (GO:0020037);; Biological Process: oxidation-reduction process (GO:0055114);;	K00430|0|sly:101254073|peroxidase 18-like; K00430 peroxidase [EC:1.11.1.7] (A)	Phenylalanine metabolism (ko00360);; Phenylpropanoid biosynthesis (ko00940)	--	Peroxidase	Uncharacterized protein {ECO:0000313|EnsemblPlants:Solyc12g096530.1.1} OS=Solanum lycopersicum (Tomato) PE=3 SV=1	Carbohydrate transport and metabolism	PREDICTED: peroxidase 46-like isoform X1 [Solanum lycopersicum]
gene12227	0.00682648	1.03931	up	--	Molecular Function: hydrolase activity, hydrolyzing O-glycosyl compounds (GO:0004553);; Cellular Component: cell wall (GO:0005618);; Biological Process: Carbohydrate metabolic process (GO:0005975);; Biological Process: cellular glucan metabolic process (GO:0006073);; Molecular Function: xyloglucan:xyloglucosyl transferase activity (GO:0016762);; Cellular Component: apoplast (GO:0048046);;	K08235|0|sly:101253894|probable xyloglucan endotransglucosylase/hydrolase protein 33; K08235 xyloglucan:xyloglucosyl transferase [EC:2.4.1.207] (A)	--	--	Glycosyl hydrolases family 16;; Xyloglucan endo-transglycosylase (XET) C-terminus	Xyloglucan endotransglucosylase/hydrolase {ECO:0000256|RuleBase:RU361120} OS=Solanum lycopersicum (Tomato) PE=3 SV=1	Carbohydrate transport and metabolism	PREDICTED: probable xyloglucan endotransglucosylase/hydrolase protein 33 [Solanum lycopersicum]
gene26914	2.90966e-14	1.07168	up	--	Molecular Function: hydrolase activity, hydrolyzing O-glycosyl compounds (GO:0004553);; Biological Process: Carbohydrate metabolic process (GO:0005975);;	--	--	--	Glycosyl hydrolase family 9	Endoglucanase {ECO:0000256|RuleBase:RU361166} OS=Solanum lycopersicum (Tomato) PE=2 SV=1	Carbohydrate transport and metabolism	endo-1,4-beta-D-glucanase precursor [Solanum lycopersicum]
gene18917	3.54154e-26	2.29195	up	--	Molecular Function: hydrolase activity, hydrolyzing O-glycosyl compounds (GO:0004553);; Biological Process: Carbohydrate metabolic process (GO:0005975);;	--	--	--	Glycosyl hydrolase family 9	Endoglucanase {ECO:0000256|RuleBase:RU361166} OS=Solanum lycopersicum (Tomato) PE=3 SV=1	Carbohydrate transport and metabolism	PREDICTED: endoglucanase 11-like [Solanum lycopersicum]
gene12278	0.0073133	1.00904	up	--	Molecular Function: hydrolase activity, hydrolyzing O-glycosyl compounds (GO:0004553);; Biological Process: Carbohydrate metabolic process (GO:0005975);;	--	--	--	Glycosyl hydrolases family 17;; X8 domain	Uncharacterized protein {ECO:0000313|EnsemblPlants:Solyc05g006210.2.1} OS=Solanum lycopersicum (Tomato) PE=3 SV=1	General function prediction only	PREDICTED: glucan endo-1,3-beta-glucosidase 6-like isoform X1 [Solanum lycopersicum]
gene28900	1.81093e-123	1.65886	up	Carbohydrate transport and metabolism	Molecular Function: hydrolase activity, hydrolyzing O-glycosyl compounds (GO:0004553);; Biological Process: Carbohydrate metabolic process (GO:0005975);;	K05350|0|sly:101246223|beta-glucosidase 44-like; K05350 beta-glucosidase [EC:3.2.1.21] (A)	Cyanoamino acid metabolism (ko00460);; Starch and sucrose metabolism (ko00500);; Phenylpropanoid biosynthesis (ko00940)	Carbohydrate transport and metabolism	Glycosyl hydrolase family 1	Uncharacterized protein {ECO:0000313|EnsemblPlants:Solyc12g040640.1.1} OS=Solanum lycopersicum (Tomato) PE=3 SV=1	Carbohydrate transport and metabolism	PREDICTED: beta-glucosidase 44-like isoform X1 [Solanum lycopersicum]
gene16280	0.0025156	1.14056	up	--	Molecular Function: hydrolase activity, hydrolyzing O-glycosyl compounds (GO:0004553);; Biological Process: Carbohydrate metabolic process (GO:0005975);;	--	--	--	Glycosyl hydrolases family 17	Uncharacterized protein {ECO:0000313|EnsemblPlants:Solyc06g073710.2.1} OS=Solanum lycopersicum (Tomato) PE=3 SV=1	General function prediction only	PREDICTED: glucan endo-1,3-beta-glucosidase 14 [Solanum lycopersicum]
gene5785	1.2844e-296	1.51781	up	Carbohydrate transport and metabolism	Molecular Function: hydrolase activity, hydrolyzing O-glycosyl compounds (GO:0004553);; Biological Process: Carbohydrate metabolic process (GO:0005975);;	--	--	--	Cellulase (glycosyl hydrolase family 5)	Uncharacterized protein {ECO:0000313|EnsemblPlants:Solyc02g084990.2.1} OS=Solanum lycopersicum (Tomato) PE=3 SV=1	General function prediction only	PREDICTED: mannan endo-1,4-beta-mannosidase 7 [Solanum lycopersicum]
gene17202	0.000280243	1.59777	up	General function prediction only	Molecular Function: hydrolase activity (GO:0016787);;	--	--	Carbohydrate transport and metabolism	Iron/zinc purple acid phosphatase-like protein C;; Calcineurin-like phosphoesterase	Purple acid phosphatase {ECO:0000256|RuleBase:RU361203} OS=Solanum lycopersicum (Tomato) PE=3 SV=1	Carbohydrate transport and metabolism	PREDICTED: probable inactive purple acid phosphatase 27 [Solanum lycopersicum]
gene18846	0	6.07551	up	--	Molecular Function: enzyme inhibitor activity (GO:0004857);; Cellular Component: cell wall (GO:0005618);; Molecular Function: pectinesterase activity (GO:0030599);; Biological Process: cell wall modification (GO:0042545);;	K01051|0|sly:544090|PME1.9, PE_1; pectin esterase (EC:3.1.1.11); K01051 pectinesterase [EC:3.1.1.11] (A)	Pentose and glucuronate interconversions (ko00040);; Starch and sucrose metabolism (ko00500)	--	Pectinesterase;; Plant invertase/pectin methylesterase inhibitor	Pectinesterase {ECO:0000256|RuleBase:RU000589} OS=Solanum tuberosum (Potato) PE=2 SV=1	Carbohydrate transport and metabolism	pectinesterase 1 precursor [Solanum lycopersicum]
gene17960	1.05723e-06	1.06442	up	Cell wall/membrane/envelope biogenesis	Molecular Function: catalytic activity (GO:0003824);; Molecular Function: 3-beta-hydroxy-delta5-steroid dehydrogenase activity (GO:0003854);; Biological Process: steroid biosynthetic process (GO:0006694);; Molecular Function: oxidoreductase activity, acting on the CH-OH group of donors, NAD or NADP as acceptor (GO:0016616);; Molecular Function: coenzyme binding (GO:0050662);; Biological Process: …	K12448|0|sly:101253205|UDP-arabinose 4-epimerase 1; K12448 UDP-arabinose 4-epimerase [EC:5.1.3.5] (A)	Amino sugar and nucleotide sugar metabolism (ko00520)	Cell wall/membrane/envelope biogenesis	NAD dependent epimerase/dehydratase family;; UDP-glucose 4-epimerase C-term subunit;; Polysaccharide biosynthesis protein;; 3-beta hydroxysteroid dehydrogenase/isomerase family;; RmlD substrate binding domain;; Male sterility protein;; NADH(P)-binding;; short chain dehydrogenase	Uncharacterized protein {ECO:0000313|EnsemblPlants:PGSC0003DMT400041159} OS=Solanum tuberosum (Potato) PE=3 SV=1	Cell wall/membrane/envelope biogenesis	PREDICTED: UDP-arabinose 4-epimerase 1 [Solanum lycopersicum]
gene6228	4.68177e-112	2.19273	up	Cell wall/membrane/envelope biogenesis;; Carbohydrate transport and metabolism	Molecular Function: catalytic activity (GO:0003824);; Molecular Function: 3-beta-hydroxy-delta5-steroid dehydrogenase activity (GO:0003854);; Biological Process: steroid biosynthetic process (GO:0006694);; Molecular Function: oxidoreductase activity, acting on the CH-OH group of donors, NAD or NADP as acceptor (GO:0016616);; Molecular Function: coenzyme binding (GO:0050662);; Biological Process: …	--	--	Defense mechanisms	3-beta hydroxysteroid dehydrogenase/isomerase family;; NAD dependent epimerase/dehydratase family;; NADH(P)-binding;; NmrA-like family;; Polysaccharide biosynthesis protein	Uncharacterized protein {ECO:0000313|EnsemblPlants:Solyc02g089770.2.1} OS=Solanum lycopersicum (Tomato) PE=3 SV=1	Defense mechanisms	PREDICTED: dihydroflavonol-4-reductase-like isoform X1 [Solanum lycopersicum]
gene11954	1.26441e-20	6.85374	up	Carbohydrate transport and metabolism	Molecular Function: beta-galactosidase activity (GO:0004565);; Biological Process: Carbohydrate metabolic process (GO:0005975);; Cellular Component: beta-galactosidase complex (GO:0009341);;	--	--	Carbohydrate transport and metabolism	Glycosyl hydrolases family 35;; Beta-galactosidase;; Beta-galactosidase jelly roll domain;; Glycosyl hydrolases family 2, sugar binding domain	Beta-galactosidase {ECO:0000256|RuleBase:RU000675} OS=Solanum lycopersicum (Tomato) PE=3 SV=1	Carbohydrate transport and metabolism	PREDICTED: beta-galactosidase 5 [Solanum lycopersicum]
gene17203	2.22085e-160	1.31231	up	General function prediction only	Molecular Function: acid phosphatase activity (GO:0003993);; Molecular Function: hydrolase activity (GO:0016787);; Molecular Function: metal ion binding (GO:0046872);;	--	--	Carbohydrate transport and metabolism	Iron/zinc purple acid phosphatase-like protein C;; Calcineurin-like phosphoesterase	Purple acid phosphatase {ECO:0000256|RuleBase:RU361203} OS=Solanum lycopersicum (Tomato) PE=3 SV=1	Carbohydrate transport and metabolism	PREDICTED: probable inactive purple acid phosphatase 27 [Solanum lycopersicum]
gene27750	1.44987e-11	2.46722	up	--	Cellular Component: membrane (GO:0016020);; Molecular Function: transferase activity, transferring glycosyl groups (GO:0016757);;	--	--	Carbohydrate transport and metabolism	Protein of unknown function, DUF604;; Fringe-like	Uncharacterized protein {ECO:0000313|EnsemblPlants:Solyc12g005730.1.1} OS=Solanum lycopersicum (Tomato) PE=4 SV=1	Carbohydrate transport and metabolism	PREDICTED: uncharacterized protein LOC101245623 [Solanum lycopersicum]
gene13536	2.1844e-117	1.07939	up	--	Cellular Component: membrane (GO:0016020);; Cellular Component: integral component of membrane (GO:0016021);;	K15283|0|sly:101246143|glucose-6-phosphate/phosphate translocator 2, chloroplastic; K15283 solute carrier family 35, member E1 (A)	--	Carbohydrate transport and metabolism;; Amino acid transport and metabolism	Triose-phosphate Transporter family;; EamA-like transporter family;; UAA transporter family	Uncharacterized protein {ECO:0000313|EnsemblPlants:Solyc05g045670.2.1} OS=Solanum lycopersicum (Tomato) PE=4 SV=1	Carbohydrate transport and metabolism	PREDICTED: glucose-6-phosphate/phosphate translocator 2, chloroplastic [Solanum lycopersicum]
gene14770	1.19734e-66	1.49203	up	Carbohydrate transport and metabolism	Cellular Component: integral component of membrane (GO:0016021);; Molecular Function: transmembrane transporter activity (GO:0022857);; Biological Process: transmembrane transport (GO:0055085);;	K13783|0|sly:101248108|putative glycerol-3-phosphate transporter 1; K13783 MFS transporter, OPA family, solute carrier family 37 (glycerol-3-phosphate transporter), member 1/2 (A)	--	Carbohydrate transport and metabolism	Major Facilitator Superfamily;; sugar (and other) transporter	Uncharacterized protein {ECO:0000313|EnsemblPlants:Solyc06g034290.2.1} OS=Solanum lycopersicum (Tomato) PE=4 SV=1	Carbohydrate transport and metabolism	PREDICTED: putative glycerol-3-phosphate transporter 1 [Solanum lycopersicum]
gene2366	5.58801e-63	2.02703	up	Carbohydrate transport and metabolism;; Amino acid transport and metabolism;; Inorganic ion transport and metabolism;; General function prediction only	Cellular Component: integral component of membrane (GO:0016021);; Molecular Function: transmembrane transporter activity (GO:0022857);; Biological Process: transmembrane transport (GO:0055085);;	--	--	General function prediction only	Major Facilitator Superfamily;; sugar (and other) transporter	Uncharacterized protein {ECO:0000313|EnsemblPlants:Solyc01g096740.2.1} OS=Solanum lycopersicum (Tomato) PE=4 SV=1	General function prediction only	PREDICTED: protein ZINC INDUCED FACILITATOR-LIKE 1 [Solanum lycopersicum]
gene18824	9.85566e-50	1.25117	up	Carbohydrate transport and metabolism;; Amino acid transport and metabolism;; Inorganic ion transport and metabolism;; General function prediction only	Cellular Component: integral component of membrane (GO:0016021);; Molecular Function: transmembrane transporter activity (GO:0022857);; Biological Process: transmembrane transport (GO:0055085);;	K08202|0|sly:101262935|organic cation/carnitine transporter 4; K08202 MFS transporter, OCT family, solute carrier family 22 (organic cation transporter), member 4/5 (A)	--	General function prediction only	sugar (and other) transporter;; Major Facilitator Superfamily	Uncharacterized protein {ECO:0000313|EnsemblPlants:PGSC0003DMT400049494} OS=Solanum tuberosum (Potato) PE=4 SV=1	General function prediction only	PREDICTED: organic cation/carnitine transporter 4 [Solanum lycopersicum]
gene25888	1.29193e-30	2.92659	up	Carbohydrate transport and metabolism;; Amino acid transport and metabolism;; Inorganic ion transport and metabolism;; General function prediction only	Cellular Component: integral component of membrane (GO:0016021);; Biological Process: transmembrane transport (GO:0055085);;	--	--	General function prediction only	Major Facilitator Superfamily	Uncharacterized protein {ECO:0000313|EnsemblPlants:PGSC0003DMT400050129} OS=Solanum tuberosum (Potato) PE=4 SV=1	General function prediction only	PREDICTED: hippocampus abundant transcript-like protein 1 isoform X1 [Solanum lycopersicum]
gene8335	0.0010271	1.26458	up	--	Cellular Component: integral component of membrane (GO:0016021);;	K15382|0|sly:101260802|	--	General function prediction only	sugar efflux transporter for intercellular exchange;; PQ loop repeat	sugar transporter SWEET {ECO:0000256|RuleBase:RU910715} OS=Solanum lycopersicum (Tomato) PE=3 SV=1	General function prediction only	PREDICTED: uncharacterized protein LOC101265905 [Solanum lycopersicum]
gene2659	8.97759e-21	5.94719	up	--	Cellular Component: integral component of membrane (GO:0016021);;	K15382|3.35826e-150|sly:101244429|bidirectional sugar transporter SWEET17-like; K15382 solute carrier family 50 (sugar transporter) (A)	--	General function prediction only	sugar efflux transporter for intercellular exchange	Uncharacterized protein {ECO:0000313|EnsemblPlants:PGSC0003DMT400063714} OS=Solanum tuberosum (Potato) PE=4 SV=1	General function prediction only	PREDICTED: bidirectional sugar transporter SWEET17-like [Solanum tuberosum]
gene8333	1.13562e-28	1.35593	up	--	Cellular Component: integral component of membrane (GO:0016021);;	K15382|0|sly:101265318|bidirectional sugar transporter SWEET14-like; K15382 solute carrier family 50 (sugar transporter) (A)	--	General function prediction only	sugar efflux transporter for intercellular exchange	sugar transporter SWEET {ECO:0000256|RuleBase:RU910715} OS=Solanum lycopersicum (Tomato) PE=3 SV=1	General function prediction only	PREDICTED: bidirectional sugar transporter SWEET14-like [Solanum lycopersicum]
gene25533	4.29991e-204	1.41567	up	--	Biological Process: metabolic process (GO:0008152);; Molecular Function: transferase activity, transferring hexosyl groups (GO:0016758);;	--	--	Carbohydrate transport and metabolism;; Energy production and conversion	UDP-glucoronosyl and UDP-glucosyl transferase	Uncharacterized protein {ECO:0000313|EnsemblPlants:Solyc10g085230.1.1} OS=Solanum lycopersicum (Tomato) PE=3 SV=1	Energy production and conversion;; Carbohydrate transport and metabolism	PREDICTED: UDP-glucose iridoid glucosyltransferase-like [Solanum lycopersicum]
gene22330	9.02158e-75	1.66187	up	--	Biological Process: metabolic process (GO:0008152);; Molecular Function: transferase activity, transferring hexosyl groups (GO:0016758);;	--	--	Carbohydrate transport and metabolism;; Energy production and conversion	UDP-glucoronosyl and UDP-glucosyl transferase	Uncharacterized protein {ECO:0000313|EnsemblPlants:PGSC0003DMT400062562} OS=Solanum tuberosum (Potato) PE=3 SV=1	Energy production and conversion;; Carbohydrate transport and metabolism	PREDICTED: anthocyanidin 3-O-glucosyltransferase-like [Solanum lycopersicum]
gene11779	2.96428e-158	1.63122	up	--	Biological Process: metabolic process (GO:0008152);; Molecular Function: transferase activity, transferring hexosyl groups (GO:0016758);;	--	--	Carbohydrate transport and metabolism;; Energy production and conversion	UDP-glucoronosyl and UDP-glucosyl transferase	Uncharacterized protein {ECO:0000313|EnsemblPlants:PGSC0003DMT400030504} OS=Solanum tuberosum (Potato) PE=3 SV=1	Energy production and conversion;; Carbohydrate transport and metabolism	PREDICTED: anthocyanidin 3-O-glucoside 2&apos;&apos;&apos;-O-xylosyltransferase-like [Solanum lycopersicum]
gene14143	8.10104e-144	2.02678	up	Carbohydrate transport and metabolism;; Energy production and conversion	Biological Process: metabolic process (GO:0008152);; Molecular Function: transferase activity, transferring hexosyl groups (GO:0016758);;	--	--	Carbohydrate transport and metabolism;; Energy production and conversion	UDP-glucoronosyl and UDP-glucosyl transferase;; Glycosyl transferase family 1	Uncharacterized protein {ECO:0000313|EnsemblPlants:PGSC0003DMT400068313} OS=Solanum tuberosum (Potato) PE=4 SV=1	Energy production and conversion;; Carbohydrate transport and metabolism	PREDICTED: crocetin glucoside glucosyltransferase-like [Solanum lycopersicum]
gene14188	2.95073e-07	1.22802	up	--	Biological Process: metabolic process (GO:0008152);; Molecular Function: transferase activity, transferring hexosyl groups (GO:0016758);;	--	--	Carbohydrate transport and metabolism;; Energy production and conversion	UDP-glucoronosyl and UDP-glucosyl transferase	Uncharacterized protein {ECO:0000313|EnsemblPlants:Solyc05g055840.2.1} OS=Solanum lycopersicum (Tomato) PE=4 SV=1	Energy production and conversion;; Carbohydrate transport and metabolism	PREDICTED: UDP-glycosyltransferase 86A1-like [Solanum lycopersicum]
gene25345	0	2.32304	up	Carbohydrate transport and metabolism;; Energy production and conversion	Biological Process: metabolic process (GO:0008152);; Molecular Function: transferase activity, transferring hexosyl groups (GO:0016758);;	--	--	Carbohydrate transport and metabolism;; Energy production and conversion	UDP-glucoronosyl and UDP-glucosyl transferase	Uncharacterized protein {ECO:0000313|EnsemblPlants:Solyc10g083440.1.1} OS=Solanum lycopersicum (Tomato) PE=3 SV=1	Energy production and conversion;; Carbohydrate transport and metabolism	PREDICTED: anthocyanidin 3-O-glucosyltransferase-like [Solanum lycopersicum]
gene4300	0	5.0997	up	--	Biological Process: metabolic process (GO:0008152);; Molecular Function: transferase activity, transferring hexosyl groups (GO:0016758);;	K12356|0|sly:101261193|anthocyanidin 3-O-glucosyltransferase 5-like; K12356 coniferyl-alcohol glucosyltransferase [EC:2.4.1.111] (A)	Phenylpropanoid biosynthesis (ko00940)	Carbohydrate transport and metabolism;; Energy production and conversion	UDP-glucoronosyl and UDP-glucosyl transferase;; Glycosyl transferase family 1	Uncharacterized protein {ECO:0000313|EnsemblPlants:Solyc02g063000.2.1} OS=Solanum lycopersicum (Tomato) PE=3 SV=1	Energy production and conversion;; Carbohydrate transport and metabolism	PREDICTED: anthocyanidin 3-O-glucosyltransferase 5-like [Solanum lycopersicum]
gene26146	1.51183e-246	1.85966	up	Coenzyme transport and metabolism;; Lipid transport and metabolism	Biological Process: metabolic process (GO:0008152);; Molecular Function: 1-deoxy-D-xylulose-5-phosphate synthase activity (GO:0008661);; Biological Process: terpenoid biosynthetic process (GO:0016114);; Molecular Function: oxidoreductase activity, acting on the aldehyde or oxo group of donors, disulfide as acceptor (GO:0016624);;	K01662|0|sly:101251053|probable 1-deoxy-D-xylulose-5-phosphate synthase 2, chloroplastic; K01662 1-deoxy-D-xylulose-5-phosphate synthase [EC:2.2.1.7] (A)	Thiamine metabolism (ko00730);; Terpenoid backbone biosynthesis (ko00900)	Carbohydrate transport and metabolism	1-deoxy-D-xylulose-5-phosphate synthase;; Transketolase, pyrimidine binding domain;; Transketolase, C-terminal domain;; Dehydrogenase E1 component;; Thiamine pyrophosphate enzyme, C-terminal TPP binding domain;; Transketolase, thiamine diphosphate binding domain	Uncharacterized protein {ECO:0000313|EnsemblPlants:Solyc11g010850.1.1} OS=Solanum lycopersicum (Tomato) PE=3 SV=1	Coenzyme transport and metabolism	PREDICTED: probable 1-deoxy-D-xylulose-5-phosphate synthase 2, chloroplastic [Solanum lycopersicum]
gene13642	9.83021e-09	1.02104	up	--	Biological Process: Carbohydrate metabolic process (GO:0005975);;	K01183|2.54028e-166|sly:101253788|acidic endochitinase; K01183 chitinase [EC:3.2.1.14] (A)	Amino sugar and nucleotide sugar metabolism (ko00520)	Cell wall/membrane/envelope biogenesis	Glycosyl hydrolases family 18	Uncharacterized protein {ECO:0000313|EnsemblPlants:Solyc05g050130.2.1} OS=Solanum lycopersicum (Tomato) PE=3 SV=1	Carbohydrate transport and metabolism	PREDICTED: acidic endochitinase [Solanum lycopersicum]
gene16868	4.25044e-11	1.92651	up	Carbohydrate transport and metabolism	Biological Process: Carbohydrate metabolic process (GO:0005975);;	K01183|0|sly:101257783|chitotriosidase-1; K01183 chitinase [EC:3.2.1.14] (A)	Amino sugar and nucleotide sugar metabolism (ko00520)	Carbohydrate transport and metabolism	Glycosyl hydrolases family 18	Uncharacterized protein {ECO:0000313|EnsemblPlants:Solyc07g005100.2.1} OS=Solanum lycopersicum (Tomato) PE=3 SV=1	Carbohydrate transport and metabolism	PREDICTED: chitotriosidase-1 [Solanum lycopersicum]
gene7592	7.12559e-06	1.28995	up	--	--	K01728|0|sly:101253756|LAT56; probable pectate lyase P56; K01728 pectate lyase [EC:4.2.2.2] (A)	Pentose and glucuronate interconversions (ko00040)	--	Pectate lyase;; Right handed beta helix region	Pectate lyase {ECO:0000256|RuleBase:RU361123} OS=Solanum tuberosum (Potato) PE=3 SV=1	Carbohydrate transport and metabolism	PREDICTED: probable pectate lyase P56 [Solanum lycopersicum]
Solanum_lycopersicum_newGene_2984	3.12129e-28	Inf	up	--	--	K07447|8.85292e-37|sot:102580285|uncharacterized LOC102580285; K07447 putative holliday junction resolvase [EC:3.1.-.-] (A)	--	Carbohydrate transport and metabolism	--	Uncharacterized protein {ECO:0000313|EnsemblPlants:PGSC0003DMT400066806} OS=Solanum tuberosum (Potato) PE=4 SV=1	Carbohydrate transport and metabolism	PREDICTED: uncharacterized protein LOC102580285 [Solanum tuberosum]
Solanum_lycopersicum_newGene_518	4.97706e-05	1.02059	up	--	--	--	--	Carbohydrate transport and metabolism;; Energy production and conversion	--	Uncharacterized protein {ECO:0000313|EnsemblPlants:Solyc02g062990.1.1} OS=Solanum lycopersicum (Tomato) PE=4 SV=1	Energy production and conversion;; Carbohydrate transport and metabolism	PREDICTED: anthocyanidin 3-O-glucosyltransferase 5-like [Nicotiana tomentosiformis]
Solanum_lycopersicum_newGene_65	0	6.71603	up	--	--	K05286|1.13694e-32|sot:102588538|GPI mannosyltransferase 3-like; K05286 phosphatidylinositol glycan, class B [EC:2.4.1.-] (A)	Glycosylphosphatidylinositol(GPI)-anchor biosynthesis (ko00563)	Cell wall/membrane/envelope biogenesis;; Posttranslational modification, protein turnover, chaperones	--	Uncharacterized protein {ECO:0000313|EnsemblPlants:PGSC0003DMT400029186} OS=Solanum tuberosum (Potato) PE=4 SV=1	Carbohydrate transport and metabolism	PREDICTED: GPI mannosyltransferase 3-like [Solanum tuberosum]
gene17398	8.64145e-14	2.24987	up	Energy production and conversion	--	K01602|4.51682e-124|sly:101257875|ribulose bisphosphate carboxylase small chain clone 512-like; K01602 ribulose-bisphosphate carboxylase small chain [EC:4.1.1.39] (A)	Glyoxylate and dicarboxylate metabolism (ko00630);; Carbon fixation in photosynthetic organisms (ko00710);; Carbon metabolism (ko01200)	--	Ribulose bisphosphate carboxylase, small chain	Ribulose bisphosphate carboxylase small chain {ECO:0000256|RuleBase:RU003627} OS=Solanum lycopersicum (Tomato) PE=3 SV=1	Carbohydrate transport and metabolism	PREDICTED: ribulose bisphosphate carboxylase small chain clone 512-like [Solanum lycopersicum]
gene6582	1.04704e-06	1.68714	up	Carbohydrate transport and metabolism	--	K01728|0|sly:778293|9612 protein (EC:4.2.2.2); K01728 pectate lyase [EC:4.2.2.2] (A)	Pentose and glucuronate interconversions (ko00040)	--	Pectate lyase	Pectate lyase {ECO:0000256|RuleBase:RU361123} OS=Solanum lycopersicum (Tomato) PE=3 SV=1	Carbohydrate transport and metabolism	probable pectate lyase P18 precursor [Solanum lycopersicum]
gene14311	7.26408e-125	-1.36377	down	Carbohydrate transport and metabolism	Molecular Function: triose-phosphate isomerase activity (GO:0004807);; Biological Process: metabolic process (GO:0008152);;	K01803|0|sly:101253902|triosephosphate isomerase, cytosolic; K01803 triosephosphate isomerase (TIM) [EC:5.3.1.1] (A)	Glycolysis / Gluconeogenesis (ko00010);; Fructose and mannose metabolism (ko00051);; Inositol phosphate metabolism (ko00562);; Carbon fixation in photosynthetic organisms (ko00710);; Carbon metabolism (ko01200);; Biosynthesis of amino acids (ko01230)	Carbohydrate transport and metabolism	Triosephosphate isomerase	Triosephosphate isomerase {ECO:0000256|RuleBase:RU000517} OS=Solanum lycopersicum (Tomato) PE=3 SV=1	Carbohydrate transport and metabolism	PREDICTED: triosephosphate isomerase, cytosolic [Solanum lycopersicum]
gene8467	1.026e-12	-5.21418	down	Carbohydrate transport and metabolism	Molecular Function: transporter activity (GO:0005215);; Biological Process: transport (GO:0006810);; Cellular Component: membrane (GO:0016020);;	K09873|8.72482e-173|sly:101251154|probable aquaporin TIP3-2-like; K09873 aquaporin TIP (A)	--	Carbohydrate transport and metabolism	Major intrinsic protein	Uncharacterized protein {ECO:0000313|EnsemblPlants:Solyc03g019820.2.1} GN=TIP3 OS=Solanum lycopersicum (Tomato) PE=2 SV=1	Carbohydrate transport and metabolism	probable aquaporin TIP3-2-like [Solanum lycopersicum]
gene24681	6.66159e-26	-5.75425	down	--	Molecular Function: transporter activity (GO:0005215);; Biological Process: transport (GO:0006810);; Cellular Component: membrane (GO:0016020);;	--	--	Carbohydrate transport and metabolism	Major intrinsic protein	Uncharacterized protein {ECO:0000313|EnsemblPlants:Solyc10g054790.1.1} OS=Solanum lycopersicum (Tomato) PE=3 SV=1	Carbohydrate transport and metabolism	PREDICTED: probable aquaporin TIP3-1 [Solanum lycopersicum]
Solanum_lycopersicum_newGene_552	6.46357e-16	-2.49173	down	Carbohydrate transport and metabolism	Molecular Function: transporter activity (GO:0005215);; Biological Process: transport (GO:0006810);; Cellular Component: membrane (GO:0016020);;	K09872|7.14564e-172|sot:102601661|aquaporin PIP2-7-like; K09872 aquaporin PIP (A)	--	Carbohydrate transport and metabolism	Major intrinsic protein	Uncharacterized protein {ECO:0000313|EnsemblPlants:Solyc02g083510.2.1} OS=Solanum lycopersicum (Tomato) PE=3 SV=1	Carbohydrate transport and metabolism	PREDICTED: probable aquaporin PIP2-8 isoform X1 [Solanum lycopersicum]
gene11772	8.88552e-05	-1.48717	down	Cell wall/membrane/envelope biogenesis	Molecular Function: transferase activity, transferring glycosyl groups (GO:0016757);;	--	--	Carbohydrate transport and metabolism	Glycosyl transferase family 8	Uncharacterized protein {ECO:0000313|EnsemblPlants:Solyc04g078980.2.1} OS=Solanum lycopersicum (Tomato) PE=4 SV=1	Cell wall/membrane/envelope biogenesis	PREDICTED: UDP-glucuronate:xylan alpha-glucuronosyltransferase 2 [Solanum lycopersicum]
gene6008	1.49023e-189	-2.42507	down	Cell wall/membrane/envelope biogenesis	Molecular Function: transferase activity, transferring glycosyl groups (GO:0016757);;	--	--	--	Glycosyl transferase family 8	Uncharacterized protein {ECO:0000313|EnsemblPlants:Solyc02g087350.1.1} OS=Solanum lycopersicum (Tomato) PE=4 SV=1	Carbohydrate transport and metabolism	PREDICTED: probable galacturonosyltransferase-like 10 [Solanum lycopersicum]
gene5075	7.78011e-09	-1.56996	down	--	Molecular Function: peroxidase activity (GO:0004601);; Biological Process: response to oxidative stress (GO:0006979);; Molecular Function: heme binding (GO:0020037);; Biological Process: oxidation-reduction process (GO:0055114);;	K00430|0|sly:101245610|peroxidase 19; K00430 peroxidase [EC:1.11.1.7] (A)	Phenylalanine metabolism (ko00360);; Phenylpropanoid biosynthesis (ko00940)	--	Peroxidase	Uncharacterized protein {ECO:0000313|EnsemblPlants:Solyc02g077300.1.1} OS=Solanum lycopersicum (Tomato) PE=3 SV=1	Carbohydrate transport and metabolism	PREDICTED: peroxidase 19 [Solanum lycopersicum]
gene3045	1.53912e-26	-1.37177	down	--	Molecular Function: peroxidase activity (GO:0004601);; Biological Process: response to oxidative stress (GO:0006979);; Molecular Function: heme binding (GO:0020037);; Biological Process: oxidation-reduction process (GO:0055114);;	K00430|0|sly:101265285|peroxidase 43-like; K00430 peroxidase [EC:1.11.1.7] (A)	Phenylalanine metabolism (ko00360);; Phenylpropanoid biosynthesis (ko00940)	--	Peroxidase	Uncharacterized protein {ECO:0000313|EnsemblPlants:Solyc01g104860.2.1} OS=Solanum lycopersicum (Tomato) PE=3 SV=1	Carbohydrate transport and metabolism	PREDICTED: peroxidase 43-like [Solanum lycopersicum]
gene11312	3.0526e-110	-1.01734	down	--	Molecular Function: peroxidase activity (GO:0004601);; Biological Process: response to oxidative stress (GO:0006979);; Molecular Function: heme binding (GO:0020037);; Biological Process: oxidation-reduction process (GO:0055114);;	K00430|0|sly:101253684|peroxidase 12-like; K00430 peroxidase [EC:1.11.1.7] (A)	Phenylalanine metabolism (ko00360);; Phenylpropanoid biosynthesis (ko00940)	--	Peroxidase	Uncharacterized protein {ECO:0000313|EnsemblPlants:Solyc04g071900.2.1} OS=Solanum lycopersicum (Tomato) PE=3 SV=1	Carbohydrate transport and metabolism	PREDICTED: peroxidase 12-like [Solanum lycopersicum]
gene4255	3.80301e-08	-2.20881	down	--	Molecular Function: peroxidase activity (GO:0004601);; Biological Process: response to oxidative stress (GO:0006979);; Molecular Function: heme binding (GO:0020037);; Biological Process: oxidation-reduction process (GO:0055114);;	K00430|0|sly:101246312|peroxidase 72-like; K00430 peroxidase [EC:1.11.1.7] (A)	Phenylalanine metabolism (ko00360);; Phenylpropanoid biosynthesis (ko00940)	--	Peroxidase	Uncharacterized protein {ECO:0000313|EnsemblPlants:Solyc02g062510.2.1} OS=Solanum lycopersicum (Tomato) PE=3 SV=1	Carbohydrate transport and metabolism	PREDICTED: peroxidase 72-like [Solanum lycopersicum]
gene22687	0.00568571	-1.01887	down	--	Molecular Function: peroxidase activity (GO:0004601);; Biological Process: response to oxidative stress (GO:0006979);; Molecular Function: heme binding (GO:0020037);; Biological Process: oxidation-reduction process (GO:0055114);;	K00430|0|sly:101248236|peroxidase 44-like; K00430 peroxidase [EC:1.11.1.7] (A)	Phenylalanine metabolism (ko00360);; Phenylpropanoid biosynthesis (ko00940)	--	Peroxidase	Uncharacterized protein {ECO:0000313|EnsemblPlants:Solyc09g072700.2.1} OS=Solanum lycopersicum (Tomato) PE=3 SV=1	Carbohydrate transport and metabolism	PREDICTED: peroxidase 44-like [Solanum lycopersicum]
gene6290	4.37311e-07	-2.31039	down	--	Molecular Function: peroxidase activity (GO:0004601);; Biological Process: response to oxidative stress (GO:0006979);; Molecular Function: heme binding (GO:0020037);; Biological Process: oxidation-reduction process (GO:0055114);;	K00430|0|sly:101255060|peroxidase 10-like; K00430 peroxidase [EC:1.11.1.7] (A)	Phenylalanine metabolism (ko00360);; Phenylpropanoid biosynthesis (ko00940)	--	Peroxidase	Uncharacterized protein {ECO:0000313|EnsemblPlants:Solyc02g090450.2.1} OS=Solanum lycopersicum (Tomato) PE=3 SV=1	Carbohydrate transport and metabolism	PREDICTED: peroxidase 10-like [Solanum lycopersicum]
gene25009	4.74618e-34	-2.30695	down	--	Molecular Function: peroxidase activity (GO:0004601);; Biological Process: response to oxidative stress (GO:0006979);; Molecular Function: heme binding (GO:0020037);; Biological Process: oxidation-reduction process (GO:0055114);;	K00430|0|sly:101254854|peroxidase A2; K00430 peroxidase [EC:1.11.1.7] (A)	Phenylalanine metabolism (ko00360);; Phenylpropanoid biosynthesis (ko00940)	--	Peroxidase	Uncharacterized protein {ECO:0000313|EnsemblPlants:Solyc10g078890.1.1} OS=Solanum lycopersicum (Tomato) PE=3 SV=1	Carbohydrate transport and metabolism	PREDICTED: peroxidase A2 [Solanum lycopersicum]
gene7876	4.89437e-80	-5.38621	down	--	Molecular Function: peroxidase activity (GO:0004601);; Biological Process: response to oxidative stress (GO:0006979);; Molecular Function: heme binding (GO:0020037);; Biological Process: oxidation-reduction process (GO:0055114);;	K00430|0|sly:101252368|peroxidase 5; K00430 peroxidase [EC:1.11.1.7] (A)	Phenylalanine metabolism (ko00360);; Phenylpropanoid biosynthesis (ko00940)	--	Peroxidase	Uncharacterized protein {ECO:0000313|EnsemblPlants:Solyc03g080150.2.1} OS=Solanum lycopersicum (Tomato) PE=3 SV=1	Carbohydrate transport and metabolism	PREDICTED: peroxidase 5 [Solanum lycopersicum]
gene6644	0.000340966	-1.44601	down	--	Molecular Function: peroxidase activity (GO:0004601);; Biological Process: response to oxidative stress (GO:0006979);; Molecular Function: heme binding (GO:0020037);; Biological Process: oxidation-reduction process (GO:0055114);;	K00430|0|sot:102578144|peroxidase 51-like; K00430 peroxidase [EC:1.11.1.7] (A)	Phenylalanine metabolism (ko00360);; Phenylpropanoid biosynthesis (ko00940)	--	Peroxidase	Uncharacterized protein {ECO:0000313|EnsemblPlants:Solyc02g094180.2.1} OS=Solanum lycopersicum (Tomato) PE=3 SV=1	Carbohydrate transport and metabolism	PREDICTED: peroxidase 51 [Solanum lycopersicum]
gene1605	9.34151e-147	-2.93956	down	--	Molecular Function: hydrolase activity, hydrolyzing O-glycosyl compounds (GO:0004553);; Cellular Component: cell wall (GO:0005618);; Biological Process: Carbohydrate metabolic process (GO:0005975);; Biological Process: cellular glucan metabolic process (GO:0006073);; Molecular Function: xyloglucan:xyloglucosyl transferase activity (GO:0016762);; Cellular Component: apoplast (GO:0048046);;	K08235|0|sly:543913|XTH5, LeXTH5; xyloglucan endotransglucosylase-hydrolase XTH5; K08235 xyloglucan:xyloglucosyl transferase [EC:2.4.1.207] (A)	--	--	Glycosyl hydrolases family 16;; Xyloglucan endo-transglycosylase (XET) C-terminus	Xyloglucan endotransglucosylase/hydrolase {ECO:0000256|RuleBase:RU361120} OS=Solanum lycopersicum (Tomato) PE=2 SV=1	General function prediction only	xyloglucan endotransglucosylase-hydrolase XTH5 precursor [Solanum lycopersicum]
gene8052	3.9302e-35	-2.85441	down	--	Molecular Function: hydrolase activity, hydrolyzing O-glycosyl compounds (GO:0004553);; Cellular Component: cell wall (GO:0005618);; Biological Process: Carbohydrate metabolic process (GO:0005975);; Biological Process: cellular glucan metabolic process (GO:0006073);; Molecular Function: xyloglucan:xyloglucosyl transferase activity (GO:0016762);; Cellular Component: apoplast (GO:0048046);;	--	--	--	Glycosyl hydrolases family 16;; Xyloglucan endo-transglycosylase (XET) C-terminus	Xyloglucan endotransglucosylase/hydrolase {ECO:0000256|RuleBase:RU361120} OS=Solanum lycopersicum (Tomato) PE=3 SV=1	General function prediction only	PREDICTED: probable xyloglucan endotransglucosylase/hydrolase protein 23 [Solanum lycopersicum]
gene18540	0	-2.22559	down	Carbohydrate transport and metabolism	Molecular Function: hydrolase activity, hydrolyzing O-glycosyl compounds (GO:0004553);; Cellular Component: cell wall (GO:0005618);; Biological Process: Carbohydrate metabolic process (GO:0005975);; Biological Process: cellular glucan metabolic process (GO:0006073);; Molecular Function: xyloglucan:xyloglucosyl transferase activity (GO:0016762);; Cellular Component: apoplast (GO:0048046);;	K08235|0|sly:544100|tXET-B2; xyloglycan endo-transglycosylase; K08235 xyloglucan:xyloglucosyl transferase [EC:2.4.1.207] (A)	--	--	Glycosyl hydrolases family 16;; Xyloglucan endo-transglycosylase (XET) C-terminus	Xyloglucan endotransglucosylase/hydrolase {ECO:0000256|RuleBase:RU361120} (Precursor) OS=Solanum lycopersicum (Tomato) PE=2 SV=1	Function unknown	xyloglycan endo-transglycosylase precursor [Solanum lycopersicum]
gene18539	4.50131e-07	-1.47023	down	Carbohydrate transport and metabolism	Molecular Function: hydrolase activity, hydrolyzing O-glycosyl compounds (GO:0004553);; Cellular Component: cell wall (GO:0005618);; Biological Process: Carbohydrate metabolic process (GO:0005975);; Biological Process: cellular glucan metabolic process (GO:0006073);; Molecular Function: xyloglucan:xyloglucosyl transferase activity (GO:0016762);; Cellular Component: apoplast (GO:0048046);;	K08235|0|sly:101255416|probable xyloglucan endotransglucosylase/hydrolase protein 16; K08235 xyloglucan:xyloglucosyl transferase [EC:2.4.1.207] (A)	--	--	Glycosyl hydrolases family 16;; Xyloglucan endo-transglycosylase (XET) C-terminus	Xyloglucan endotransglucosylase/hydrolase {ECO:0000256|RuleBase:RU361120} OS=Solanum lycopersicum (Tomato) PE=3 SV=1	General function prediction only	PREDICTED: probable xyloglucan endotransglucosylase/hydrolase protein 16 [Solanum lycopersicum]
gene28376	0	-2.57686	down	Carbohydrate transport and metabolism	Molecular Function: hydrolase activity, hydrolyzing O-glycosyl compounds (GO:0004553);; Cellular Component: cell wall (GO:0005618);; Biological Process: Carbohydrate metabolic process (GO:0005975);; Biological Process: cellular glucan metabolic process (GO:0006073);; Molecular Function: xyloglucan:xyloglucosyl transferase activity (GO:0016762);; Cellular Component: apoplast (GO:0048046);;	--	--	--	Glycosyl hydrolases family 16;; Xyloglucan endo-transglycosylase (XET) C-terminus	Xyloglucan endotransglucosylase/hydrolase {ECO:0000256|RuleBase:RU361120} OS=Solanum lycopersicum (Tomato) PE=3 SV=1	General function prediction only	xyloglucan endo-transglycosylase precursor [Solanum lycopersicum]
gene29633	2.27652e-08	-1.29098	down	--	Molecular Function: hydrolase activity, hydrolyzing O-glycosyl compounds (GO:0004553);; Cellular Component: cell wall (GO:0005618);; Biological Process: Carbohydrate metabolic process (GO:0005975);; Biological Process: cellular glucan metabolic process (GO:0006073);; Molecular Function: xyloglucan:xyloglucosyl transferase activity (GO:0016762);; Cellular Component: apoplast (GO:0048046);;	K08235|0|sly:101256574|brassinosteroid-regulated protein BRU1; K08235 xyloglucan:xyloglucosyl transferase [EC:2.4.1.207] (A)	--	--	Glycosyl hydrolases family 16;; Xyloglucan endo-transglycosylase (XET) C-terminus	Xyloglucan endotransglucosylase/hydrolase {ECO:0000256|RuleBase:RU361120} OS=Solanum lycopersicum (Tomato) PE=3 SV=1	Carbohydrate transport and metabolism	PREDICTED: brassinosteroid-regulated protein BRU1 [Solanum lycopersicum]
gene28169	9.84601e-33	-1.07398	down	Carbohydrate transport and metabolism	Molecular Function: hydrolase activity, hydrolyzing O-glycosyl compounds (GO:0004553);; Cellular Component: cell wall (GO:0005618);; Biological Process: Carbohydrate metabolic process (GO:0005975);; Biological Process: cellular glucan metabolic process (GO:0006073);; Molecular Function: xyloglucan:xyloglucosyl transferase activity (GO:0016762);; Cellular Component: apoplast (GO:0048046);;	K08235|0|sly:543916|XTH9, LeXTH9; xyloglucan endotransglucosylase-hydrolase XTH9; K08235 xyloglucan:xyloglucosyl transferase [EC:2.4.1.207] (A)	--	--	Glycosyl hydrolases family 16;; Xyloglucan endo-transglycosylase (XET) C-terminus	Xyloglucan endotransglucosylase/hydrolase {ECO:0000256|RuleBase:RU361120} OS=Solanum lycopersicum (Tomato) PE=2 SV=1	Carbohydrate transport and metabolism	xyloglucan endotransglucosylase-hydrolase XTH9 precursor [Solanum lycopersicum]
gene23352	4.3808e-19	-1.11559	down	--	Molecular Function: hydrolase activity, hydrolyzing O-glycosyl compounds (GO:0004553);; Cellular Component: cell wall (GO:0005618);; Biological Process: Carbohydrate metabolic process (GO:0005975);; Biological Process: cellular glucan metabolic process (GO:0006073);; Molecular Function: xyloglucan:xyloglucosyl transferase activity (GO:0016762);; Cellular Component: apoplast (GO:0048046);;	K08235|0|sly:543637|BR1; brassinosteroid-regulated protein BRU1; K08235 xyloglucan:xyloglucosyl transferase [EC:2.4.1.207] (A)	--	--	Glycosyl hydrolases family 16;; Xyloglucan endo-transglycosylase (XET) C-terminus	Xyloglucan endotransglucosylase/hydrolase {ECO:0000256|RuleBase:RU361120} OS=Solanum lycopersicum (Tomato) PE=3 SV=1	Carbohydrate transport and metabolism	PREDICTED: brassinosteroid-regulated protein BRU1 [Solanum lycopersicum]
gene8053	4.74748e-144	-2.74305	down	--	Molecular Function: hydrolase activity, hydrolyzing O-glycosyl compounds (GO:0004553);; Cellular Component: cell wall (GO:0005618);; Biological Process: Carbohydrate metabolic process (GO:0005975);; Biological Process: cellular glucan metabolic process (GO:0006073);; Molecular Function: xyloglucan:xyloglucosyl transferase activity (GO:0016762);; Cellular Component: apoplast (GO:0048046);;	K08235|0|sly:101258926|probable xyloglucan endotransglucosylase/hydrolase protein 23; K08235 xyloglucan:xyloglucosyl transferase [EC:2.4.1.207] (A)	--	--	Glycosyl hydrolases family 16;; Xyloglucan endo-transglycosylase (XET) C-terminus	Xyloglucan endotransglucosylase/hydrolase {ECO:0000256|RuleBase:RU361120} OS=Solanum lycopersicum (Tomato) PE=3 SV=1	General function prediction only	PREDICTED: probable xyloglucan endotransglucosylase/hydrolase protein 23 [Solanum lycopersicum]
gene8054	4.82142e-23	-2.39801	down	--	Molecular Function: hydrolase activity, hydrolyzing O-glycosyl compounds (GO:0004553);; Cellular Component: cell wall (GO:0005618);; Biological Process: Carbohydrate metabolic process (GO:0005975);; Biological Process: cellular glucan metabolic process (GO:0006073);; Molecular Function: xyloglucan:xyloglucosyl transferase activity (GO:0016762);; Cellular Component: apoplast (GO:0048046);;	K08235|0|sly:543914|XTH3, LeXTH3; xyloglucan endotransglucosylase-hydrolase XTH3; K08235 xyloglucan:xyloglucosyl transferase [EC:2.4.1.207] (A)	--	--	Glycosyl hydrolases family 16;; Xyloglucan endo-transglycosylase (XET) C-terminus	Xyloglucan endotransglucosylase/hydrolase {ECO:0000256|RuleBase:RU361120} OS=Solanum lycopersicum (Tomato) PE=2 SV=1	General function prediction only	xyloglucan endotransglucosylase-hydrolase XTH3 precursor [Solanum lycopersicum]
gene8049	1.73614e-96	-2.25078	down	--	Molecular Function: hydrolase activity, hydrolyzing O-glycosyl compounds (GO:0004553);; Cellular Component: cell wall (GO:0005618);; Biological Process: Carbohydrate metabolic process (GO:0005975);; Biological Process: cellular glucan metabolic process (GO:0006073);; Molecular Function: xyloglucan:xyloglucosyl transferase activity (GO:0016762);; Cellular Component: apoplast (GO:0048046);;	K08235|0|sly:101258345|probable xyloglucan endotransglucosylase/hydrolase protein 23; K08235 xyloglucan:xyloglucosyl transferase [EC:2.4.1.207] (A)	--	--	Glycosyl hydrolases family 16;; Xyloglucan endo-transglycosylase (XET) C-terminus	Xyloglucan endotransglucosylase/hydrolase {ECO:0000256|RuleBase:RU361120} OS=Solanum lycopersicum (Tomato) PE=3 SV=1	General function prediction only	PREDICTED: probable xyloglucan endotransglucosylase/hydrolase protein 23 [Solanum lycopersicum]
gene13731	2.89519e-83	-8.16934	down	Carbohydrate transport and metabolism	Molecular Function: hydrolase activity, hydrolyzing O-glycosyl compounds (GO:0004553);; Biological Process: Carbohydrate metabolic process (GO:0005975);; Molecular Function: hydrolase activity, acting on glycosyl bonds (GO:0016798);;	--	--	--	Glycosyl hydrolase family 10;; Carbohydrate binding domain	Uncharacterized protein {ECO:0000313|EnsemblPlants:Solyc05g051260.2.1} OS=Solanum lycopersicum (Tomato) PE=4 SV=1	Carbohydrate transport and metabolism	PREDICTED: uncharacterized protein LOC101260730 [Solanum lycopersicum]
gene3104	1.03167e-13	-1.26266	down	--	Molecular Function: hydrolase activity, hydrolyzing O-glycosyl compounds (GO:0004553);; Biological Process: Carbohydrate metabolic process (GO:0005975);; Molecular Function: hydrolase activity, acting on glycosyl bonds (GO:0016798);;	--	--	--	Glycosyl hydrolase family 10;; Carbohydrate binding domain	Uncharacterized protein {ECO:0000313|EnsemblPlants:PGSC0003DMT400032747} OS=Solanum tuberosum (Potato) PE=4 SV=1	General function prediction only	PREDICTED: uncharacterized protein LOC101251335 isoform X1 [Solanum lycopersicum]
gene21279	1.99831e-28	-2.82152	down	--	Molecular Function: hydrolase activity, hydrolyzing O-glycosyl compounds (GO:0004553);; Biological Process: Carbohydrate metabolic process (GO:0005975);;	--	--	--	Glycosyl hydrolase family 9	Uncharacterized protein {ECO:0000313|EnsemblPlants:Solyc08g083210.2.1} OS=Solanum lycopersicum (Tomato) PE=4 SV=1	General function prediction only	endo-1,4-beta-glucanase precursor [Solanum lycopersicum]
gene13865	6.93645e-09	#NAME?	down	--	Molecular Function: hydrolase activity, hydrolyzing O-glycosyl compounds (GO:0004553);; Biological Process: Carbohydrate metabolic process (GO:0005975);;	--	--	--	Glycosyl hydrolase family 9	Uncharacterized protein {ECO:0000313|EnsemblPlants:Solyc05g052530.1.1} OS=Solanum lycopersicum (Tomato) PE=4 SV=1	Carbohydrate transport and metabolism	PREDICTED: endoglucanase 13-like [Solanum lycopersicum]
gene334	3.93924e-19	#NAME?	down	Carbohydrate transport and metabolism	Molecular Function: hydrolase activity, hydrolyzing O-glycosyl compounds (GO:0004553);; Biological Process: Carbohydrate metabolic process (GO:0005975);;	--	--	--	Cellulase (glycosyl hydrolase family 5);; sugar-binding cellulase-like	Uncharacterized protein {ECO:0000313|EnsemblPlants:Solyc01g008720.1.1} OS=Solanum lycopersicum (Tomato) PE=3 SV=1	General function prediction only	PREDICTED: mannan endo-1,4-beta-mannosidase 4-like [Solanum lycopersicum]
gene26802	1.8597e-63	-3.59559	down	Carbohydrate transport and metabolism	Molecular Function: hydrolase activity, hydrolyzing O-glycosyl compounds (GO:0004553);; Biological Process: Carbohydrate metabolic process (GO:0005975);;	--	--	--	Glycosyl hydrolase family 3 N terminal domain;; Glycosyl hydrolase family 3 C-terminal domain;; Fibronectin type III-like domain	Uncharacterized protein {ECO:0000313|EnsemblPlants:Solyc11g044910.1.1} OS=Solanum lycopersicum (Tomato) PE=4 SV=1	Carbohydrate transport and metabolism	SlArf/Xyl1 protein precursor [Solanum lycopersicum]
gene19683	0.00311023	-1.02929	down	Carbohydrate transport and metabolism	Molecular Function: hydrolase activity, hydrolyzing O-glycosyl compounds (GO:0004553);; Biological Process: Carbohydrate metabolic process (GO:0005975);;	K01188|0|sly:101268892|beta-glucosidase 13-like; K01188 beta-glucosidase [EC:3.2.1.21] (A)	Cyanoamino acid metabolism (ko00460);; Starch and sucrose metabolism (ko00500);; Phenylpropanoid biosynthesis (ko00940)	Carbohydrate transport and metabolism	Glycosyl hydrolase family 1	Uncharacterized protein {ECO:0000313|EnsemblPlants:Solyc08g044510.2.1} OS=Solanum lycopersicum (Tomato) PE=3 SV=1	Carbohydrate transport and metabolism	PREDICTED: beta-glucosidase 13-like [Solanum lycopersicum]
gene16518	1.33009e-21	-4.16832	down	--	Molecular Function: hydrolase activity, hydrolyzing O-glycosyl compounds (GO:0004553);; Biological Process: Carbohydrate metabolic process (GO:0005975);;	--	--	--	Glycosyl hydrolases family 17;; X8 domain	Uncharacterized protein {ECO:0000313|EnsemblPlants:Solyc06g076170.2.1} OS=Solanum lycopersicum (Tomato) PE=3 SV=1	General function prediction only	PREDICTED: glucan endo-1,3-beta-glucosidase-like [Solanum lycopersicum]
gene3657	8.34739e-31	-2.10198	down	--	Molecular Function: hydrolase activity, hydrolyzing O-glycosyl compounds (GO:0004553);; Biological Process: Carbohydrate metabolic process (GO:0005975);;	--	--	--	Glycosyl hydrolase family 10	Uncharacterized protein {ECO:0000313|EnsemblPlants:Solyc01g111340.2.1} OS=Solanum lycopersicum (Tomato) PE=4 SV=1	General function prediction only	PREDICTED: endo-1,4-beta-xylanase UM03411 isoform X1 [Solanum lycopersicum]
gene494	1.15795e-36	-1.23288	down	Carbohydrate transport and metabolism	Molecular Function: hydrolase activity, hydrolyzing O-glycosyl compounds (GO:0004553);; Biological Process: Carbohydrate metabolic process (GO:0005975);;	K01188|0|sly:101256510|beta-glucosidase 40; K01188 beta-glucosidase [EC:3.2.1.21] (A)	Cyanoamino acid metabolism (ko00460);; Starch and sucrose metabolism (ko00500);; Phenylpropanoid biosynthesis (ko00940)	Carbohydrate transport and metabolism	Glycosyl hydrolase family 1;; Cellulase (glycosyl hydrolase family 5)	Uncharacterized protein {ECO:0000313|EnsemblPlants:Solyc01g010390.2.1} OS=Solanum lycopersicum (Tomato) PE=3 SV=1	Carbohydrate transport and metabolism	PREDICTED: beta-glucosidase 40 [Solanum lycopersicum]
gene26460	6.32799e-96	#NAME?	down	Carbohydrate transport and metabolism	Molecular Function: hydrolase activity, hydrolyzing O-glycosyl compounds (GO:0004553);; Biological Process: Carbohydrate metabolic process (GO:0005975);;	K08235|0|sot:102606438|xyloglucan endotransglucosylase/hydrolase protein 2-like; K08235 xyloglucan:xyloglucosyl transferase [EC:2.4.1.207] (A)	--	--	Glycosyl hydrolases family 16	Uncharacterized protein {ECO:0000313|EnsemblPlants:Solyc11g017450.1.1} OS=Solanum lycopersicum (Tomato) PE=4 SV=1	Carbohydrate transport and metabolism	PREDICTED: xyloglucan endotransglucosylase/hydrolase protein 2-like [Solanum lycopersicum]
gene9762	1.76977e-98	-1.00118	down	Carbohydrate transport and metabolism	Molecular Function: hydrolase activity, hydrolyzing O-glycosyl compounds (GO:0004553);; Biological Process: Carbohydrate metabolic process (GO:0005975);;	K15925|0|sly:101248093|alpha-xylosidase 1-like; K15925 alpha-D-xyloside xylohydrolase [EC:3.2.1.177] (A)	--	Carbohydrate transport and metabolism	Glycosyl hydrolases family 31	Uncharacterized protein {ECO:0000313|EnsemblPlants:PGSC0003DMT400041054} OS=Solanum tuberosum (Potato) PE=3 SV=1	Carbohydrate transport and metabolism	PREDICTED: alpha-xylosidase 1-like [Solanum lycopersicum]
gene11217	2.02511e-54	-3.13705	down	--	Molecular Function: hydrolase activity, hydrolyzing O-glycosyl compounds (GO:0004553);; Biological Process: Carbohydrate metabolic process (GO:0005975);;	--	--	--	Glycosyl hydrolase family 9	Uncharacterized protein {ECO:0000313|EnsemblPlants:Solyc04g064900.1.1} OS=Solanum lycopersicum (Tomato) PE=4 SV=1	Function unknown	PREDICTED: endoglucanase 21-like [Solanum lycopersicum]
gene27107	2.68124e-54	#NAME?	down	Carbohydrate transport and metabolism	Molecular Function: hydrolase activity, hydrolyzing O-glycosyl compounds (GO:0004553);; Biological Process: Carbohydrate metabolic process (GO:0005975);;	--	--	--	Glycosyl hydrolases family 17	Uncharacterized protein {ECO:0000313|EnsemblPlants:Solyc11g065280.1.1} OS=Solanum lycopersicum (Tomato) PE=3 SV=1	General function prediction only	PREDICTED: glucan endo-1,3-beta-glucosidase, acidic isoform PR-N [Solanum lycopersicum]
gene24348	1.15311e-26	-2.2345	down	--	Molecular Function: hydrolase activity, hydrolyzing O-glycosyl compounds (GO:0004553);; Biological Process: Carbohydrate metabolic process (GO:0005975);;	K15920|0|sly:543514|XYL1, LEXYL1; beta-D-xylosidase 1; K15920 beta-D-xylosidase 4 [EC:3.2.1.37] (A)	Starch and sucrose metabolism (ko00500);; Amino sugar and nucleotide sugar metabolism (ko00520)	--	Glycosyl hydrolase family 3 N terminal domain;; Glycosyl hydrolase family 3 C-terminal domain;; Fibronectin type III-like domain	Uncharacterized protein {ECO:0000313|EnsemblPlants:Solyc10g047030.1.1} OS=Solanum lycopersicum (Tomato) PE=4 SV=1	Carbohydrate transport and metabolism	beta-D-xylosidase 1 precursor [Solanum lycopersicum]
gene29626	6.42206e-170	-5.7323	down	Carbohydrate transport and metabolism;; Posttranslational modification, protein turnover, chaperones	Molecular Function: hydrolase activity (GO:0016787);;	K14641|0|sly:101258050|apyrase; K14641 apyrase [EC:3.6.1.5] (A)	Purine metabolism (ko00230);; Pyrimidine metabolism (ko00240)	Nucleotide transport and metabolism	GDA1/CD39 (nucleoside phosphatase) family	Uncharacterized protein {ECO:0000313|EnsemblPlants:Solyc12g098540.1.1} OS=Solanum lycopersicum (Tomato) PE=3 SV=1	Carbohydrate transport and metabolism;; Posttranslational modification, protein turnover, chaperones	PREDICTED: apyrase [Solanum lycopersicum]
gene6225	4.67844e-61	-1.36189	down	--	Molecular Function: glucan endo-1,3-beta-glucanase activity, C-3 substituted reducing group (GO:0052861);;	--	--	Carbohydrate transport and metabolism	Glycosyl hydrolase family 81	Uncharacterized protein {ECO:0000313|EnsemblPlants:Solyc02g089720.1.1} OS=Solanum lycopersicum (Tomato) PE=4 SV=1	Carbohydrate transport and metabolism	PREDICTED: putative endo-1,3(4)-beta-glucanase 2 isoform X1 [Solanum lycopersicum]
gene22846	0.000571995	-1.27326	down	--	Molecular Function: enzyme inhibitor activity (GO:0004857);; Cellular Component: cell wall (GO:0005618);; Molecular Function: pectinesterase activity (GO:0030599);; Biological Process: cell wall modification (GO:0042545);;	K01051|0|sly:101266668|pectinesterase-like; K01051 pectinesterase [EC:3.1.1.11] (A)	Pentose and glucuronate interconversions (ko00040);; Starch and sucrose metabolism (ko00500)	--	Pectinesterase;; Plant invertase/pectin methylesterase inhibitor	Pectinesterase {ECO:0000256|RuleBase:RU000589} OS=Solanum lycopersicum (Tomato) PE=3 SV=1	Carbohydrate transport and metabolism	PREDICTED: pectinesterase-like [Solanum lycopersicum]
gene1998	3.44307e-69	-5.65439	down	--	Molecular Function: enzyme inhibitor activity (GO:0004857);; Cellular Component: cell wall (GO:0005618);; Molecular Function: pectinesterase activity (GO:0030599);; Biological Process: cell wall modification (GO:0042545);;	K01051|0|sot:102603846|pectinesterase 2-like; K01051 pectinesterase [EC:3.1.1.11] (A)	Pentose and glucuronate interconversions (ko00040);; Starch and sucrose metabolism (ko00500)	--	Pectinesterase;; Plant invertase/pectin methylesterase inhibitor	Pectinesterase {ECO:0000256|RuleBase:RU000589} OS=Solanum lycopersicum (Tomato) PE=3 SV=1	Carbohydrate transport and metabolism	PREDICTED: pectinesterase 2 [Solanum lycopersicum]
gene24761	1.74246e-20	-1.2426	down	General function prediction only	Molecular Function: chitinase activity (GO:0004568);; Biological Process: chitin catabolic process (GO:0006032);; Molecular Function: chitin binding (GO:0008061);; Biological Process: cell wall macromolecule catabolic process (GO:0016998);;	K01183|0|sly:544148|CHI9; chitinase (EC:3.2.1.14); K01183 chitinase [EC:3.2.1.14] (A)	Amino sugar and nucleotide sugar metabolism (ko00520)	General function prediction only	Chitinase class I;; Chitin recognition protein	Uncharacterized protein {ECO:0000313|EnsemblPlants:PGSC0003DMT400069033} OS=Solanum tuberosum (Potato) PE=4 SV=1	Carbohydrate transport and metabolism	basic 30 kDa endochitinase precursor [Solanum lycopersicum]
gene5599	1.95519e-20	-1.57656	down	General function prediction only	Molecular Function: chitinase activity (GO:0004568);; Biological Process: chitin catabolic process (GO:0006032);; Biological Process: cell wall macromolecule catabolic process (GO:0016998);;	--	--	General function prediction only	Chitinase class I	Uncharacterized protein {ECO:0000313|EnsemblPlants:PGSC0003DMT400003878} OS=Solanum tuberosum (Potato) PE=4 SV=1	Carbohydrate transport and metabolism	acidic 27 kDa endochitinase precursor [Solanum lycopersicum]
Solanum_lycopersicum_newGene_2632	9.62287e-07	-1.78592	down	General function prediction only	Molecular Function: chitinase activity (GO:0004568);; Biological Process: chitin catabolic process (GO:0006032);; Biological Process: cell wall macromolecule catabolic process (GO:0016998);;	K01183|4.76183e-136|sly:101267358|endochitinase 4; K01183 chitinase [EC:3.2.1.14] (A)	Amino sugar and nucleotide sugar metabolism (ko00520)	General function prediction only	Chitinase class I;; Chitinase class I;; Chitin recognition protein	Uncharacterized protein {ECO:0000313|EnsemblPlants:Solyc10g055800.1.1} OS=Solanum lycopersicum (Tomato) PE=4 SV=1	Carbohydrate transport and metabolism	PREDICTED: endochitinase 4 [Solanum lycopersicum]
gene7126	2.53712e-08	-4.76143	down	Cell wall/membrane/envelope biogenesis;; Carbohydrate transport and metabolism	Molecular Function: catalytic activity (GO:0003824);; Molecular Function: 3-beta-hydroxy-delta5-steroid dehydrogenase activity (GO:0003854);; Biological Process: steroid biosynthetic process (GO:0006694);; Molecular Function: oxidoreductase activity, acting on the CH-OH group of donors, NAD or NADP as acceptor (GO:0016616);; Molecular Function: coenzyme binding (GO:0050662);; Biological Process: …	K08695|0|sly:101263493|anthocyanidin reductase; K08695 anthocyanidin reductase [EC:1.3.1.77] (A)	Flavonoid biosynthesis (ko00941)	Defense mechanisms	NAD dependent epimerase/dehydratase family;; 3-beta hydroxysteroid dehydrogenase/isomerase family;; Male sterility protein;; NADH(P)-binding;; NmrA-like family;; short chain dehydrogenase	Uncharacterized protein {ECO:0000313|EnsemblPlants:Solyc03g031470.2.1} OS=Solanum lycopersicum (Tomato) PE=4 SV=1	Secondary metabolites biosynthesis, transport and catabolism	PREDICTED: anthocyanidin reductase [Solanum lycopersicum]
gene11925	0.000433445	-1.44075	down	Cell wall/membrane/envelope biogenesis;; Carbohydrate transport and metabolism	Molecular Function: catalytic activity (GO:0003824);; Molecular Function: 3-beta-hydroxy-delta5-steroid dehydrogenase activity (GO:0003854);; Biological Process: steroid biosynthetic process (GO:0006694);; Molecular Function: oxidoreductase activity (GO:0016491);; Molecular Function: oxidoreductase activity, acting on the CH-OH group of donors, NAD or NADP as acceptor (GO:0016616);; Molecular Fun…	--	--	--	NmrA-like family;; NADH(P)-binding;; Saccharopine dehydrogenase;; NAD dependent epimerase/dehydratase family;; 3-beta hydroxysteroid dehydrogenase/isomerase family;; TrkA-N domain;; short chain dehydrogenase	Uncharacterized protein {ECO:0000313|EnsemblPlants:Solyc04g080550.2.1} OS=Solanum lycopersicum (Tomato) PE=4 SV=1	General function prediction only	PREDICTED: isoflavone reductase-like protein [Solanum lycopersicum]
gene17002	5.62953e-92	-3.9634	down	Carbohydrate transport and metabolism	Molecular Function: catalytic activity (GO:0003824);; Biological Process: trehalose biosynthetic process (GO:0005992);;	K16055|0|sly:100135703|TPS1, SlTPS1; trehalose-6-phosphate synthase; K16055 trehalose 6-phosphate synthase/phosphatase [EC:2.4.1.15 3.1.3.12] (A)	Starch and sucrose metabolism (ko00500)	Carbohydrate transport and metabolism	Glycosyltransferase family 20;; Trehalose-phosphatase;; haloacid dehalogenase-like hydrolase	Uncharacterized protein {ECO:0000313|EnsemblPlants:Solyc07g006500.2.1} OS=Solanum lycopersicum (Tomato) PE=2 SV=1	Carbohydrate transport and metabolism	trehalose-6-phosphate synthase [Solanum lycopersicum]
gene4968	2.44998e-33	-1.00083	down	Carbohydrate transport and metabolism	Molecular Function: catalytic activity (GO:0003824);; Biological Process: trehalose biosynthetic process (GO:0005992);;	K16055|0|sly:101245612|probable alpha,alpha-trehalose-phosphate synthase [UDP-forming] 7; K16055 trehalose 6-phosphate synthase/phosphatase [EC:2.4.1.15 3.1.3.12] (A)	Starch and sucrose metabolism (ko00500)	Carbohydrate transport and metabolism	Glycosyltransferase family 20;; Trehalose-phosphatase;; haloacid dehalogenase-like hydrolase	Uncharacterized protein {ECO:0000313|EnsemblPlants:Solyc02g072150.2.1} OS=Solanum lycopersicum (Tomato) PE=4 SV=1	Carbohydrate transport and metabolism	PREDICTED: probable alpha,alpha-trehalose-phosphate synthase [UDP-forming] 7 [Solanum lycopersicum]
gene9501	1.81003e-143	-1.49927	down	Carbohydrate transport and metabolism	Molecular Function: beta-galactosidase activity (GO:0004565);; Biological Process: Carbohydrate metabolic process (GO:0005975);; Cellular Component: beta-galactosidase complex (GO:0009341);; Molecular Function: Carbohydrate binding (GO:0030246);;	--	--	Carbohydrate transport and metabolism	Glycosyl hydrolases family 35;; Galactose binding lectin domain;; Beta-galactosidase;; Beta-galactosidase jelly roll domain;; Glycosyl hydrolases family 2, sugar binding domain	Beta-galactosidase {ECO:0000256|RuleBase:RU000675} (Precursor) OS=Solanum lycopersicum (Tomato) PE=2 SV=1	Carbohydrate transport and metabolism	beta-galactosidase precursor [Solanum lycopersicum]
gene8460	2.36293e-93	-1.06035	down	Carbohydrate transport and metabolism	Molecular Function: beta-galactosidase activity (GO:0004565);; Biological Process: Carbohydrate metabolic process (GO:0005975);; Cellular Component: beta-galactosidase complex (GO:0009341);; Molecular Function: Carbohydrate binding (GO:0030246);;	--	--	Carbohydrate transport and metabolism	Glycosyl hydrolases family 35;; Galactose binding lectin domain;; Beta-galactosidase	Beta-galactosidase {ECO:0000256|RuleBase:RU000675} OS=Solanum lycopersicum (Tomato) PE=3 SV=1	Carbohydrate transport and metabolism	beta-galactosidase, chloroplastic precursor [Solanum lycopersicum]
gene27955	4.77426e-95	-1.83154	down	Carbohydrate transport and metabolism	Molecular Function: beta-galactosidase activity (GO:0004565);; Biological Process: Carbohydrate metabolic process (GO:0005975);; Cellular Component: beta-galactosidase complex (GO:0009341);;	--	--	Carbohydrate transport and metabolism	Glycosyl hydrolases family 35;; Beta-galactosidase;; Beta-galactosidase jelly roll domain;; Glycosyl hydrolases family 2, sugar binding domain	Beta-galactosidase {ECO:0000256|RuleBase:RU000675} OS=Solanum lycopersicum (Tomato) PE=3 SV=1	Carbohydrate transport and metabolism	beta-galactosidase [Solanum lycopersicum]
gene6565	1.91344e-39	-1.05043	down	--	Molecular Function: beta-1,4-mannosylglycoprotein 4-beta-N-acetylglucosaminyltransferase activity (GO:0003830);; Biological Process: protein N-linked glycosylation (GO:0006487);; Cellular Component: membrane (GO:0016020);;	K00737|0|sly:101260885|uncharacterized LOC101260885; K00737 beta-1,4-mannosyl-glycoprotein beta-1,4-N-acetylglucosaminyltransferase [EC:2.4.1.144] (A)	N-Glycan biosynthesis (ko00510)	--	Glycosyltransferase family 17	Uncharacterized protein {ECO:0000313|EnsemblPlants:Solyc02g093430.2.1} OS=Solanum lycopersicum (Tomato) PE=4 SV=1	Carbohydrate transport and metabolism	PREDICTED: uncharacterized protein LOC101260885 isoform X1 [Solanum lycopersicum]
gene12891	1.59266e-112	-1.07673	down	--	Molecular Function: beta-1,4-mannosylglycoprotein 4-beta-N-acetylglucosaminyltransferase activity (GO:0003830);; Biological Process: protein N-linked glycosylation (GO:0006487);; Cellular Component: membrane (GO:0016020);;	K00737|0|sly:101268683|uncharacterized LOC101268683; K00737 beta-1,4-mannosyl-glycoprotein beta-1,4-N-acetylglucosaminyltransferase [EC:2.4.1.144] (A)	N-Glycan biosynthesis (ko00510)	--	Glycosyltransferase family 17	Uncharacterized protein {ECO:0000313|EnsemblPlants:PGSC0003DMT400047881} OS=Solanum tuberosum (Potato) PE=4 SV=1	Carbohydrate transport and metabolism	PREDICTED: uncharacterized protein LOC101268683 [Solanum lycopersicum]
gene23292	2.83291e-28	-5.21508	down	General function prediction only	Molecular Function: acid phosphatase activity (GO:0003993);; Molecular Function: hydrolase activity (GO:0016787);; Molecular Function: metal ion binding (GO:0046872);;	--	--	Carbohydrate transport and metabolism	Calcineurin-like phosphoesterase;; Iron/zinc purple acid phosphatase-like protein C;; Calcineurin-like phosphoesterase superfamily domain;; PhoD-like phosphatase	Purple acid phosphatase {ECO:0000256|RuleBase:RU361203} OS=Solanum lycopersicum (Tomato) PE=3 SV=1	Carbohydrate transport and metabolism	PREDICTED: purple acid phosphatase 15 isoform X1 [Solanum lycopersicum]
Solanum_lycopersicum_newGene_1078	1.28685e-29	-3.02718	down	General function prediction only	Molecular Function: acid phosphatase activity (GO:0003993);; Molecular Function: hydrolase activity (GO:0016787);; Molecular Function: metal ion binding (GO:0046872);;	--	--	Carbohydrate transport and metabolism	Iron/zinc purple acid phosphatase-like protein C;; Calcineurin-like phosphoesterase	Purple acid phosphatase {ECO:0000256|RuleBase:RU361203} OS=Solanum lycopersicum (Tomato) PE=3 SV=1	General function prediction only	PREDICTED: LOW QUALITY PROTEIN: purple acid phosphatase 2-like [Solanum lycopersicum]
gene20137	2.53418e-07	-1.14105	down	Carbohydrate transport and metabolism	Molecular Function: 6-phosphofructokinase activity (GO:0003872);; Biological Process: glycolytic process (GO:0006096);;	K00850|0|sly:101245480|ATP-dependent 6-phosphofructokinase 6; K00850 6-phosphofructokinase 1 [EC:2.7.1.11] (A)	Glycolysis / Gluconeogenesis (ko00010);; Pentose phosphate pathway (ko00030);; Fructose and mannose metabolism (ko00051);; Galactose metabolism (ko00052);; Carbon metabolism (ko01200);; Biosynthesis of amino acids (ko01230);; RNA degradation (ko03018)	Carbohydrate transport and metabolism	Phosphofructokinase	Uncharacterized protein {ECO:0000313|EnsemblPlants:Solyc08g066100.2.1} OS=Solanum lycopersicum (Tomato) PE=4 SV=1	Carbohydrate transport and metabolism	PREDICTED: ATP-dependent 6-phosphofructokinase 6 [Solanum lycopersicum]
gene28377	3.05451e-17	#NAME?	down	--	Cellular Component: photosystem II (GO:0009523);; Cellular Component: photosystem II oxygen evolving complex (GO:0009654);; Biological Process: photosynthesis (GO:0015979);; Cellular Component: thylakoid membrane (GO:0042651);;	K03541|1.23098e-61|sly:101252753|photosystem II 10 kDa polypeptide, chloroplastic; K03541 photosystem II 10kDa protein (A)	Photosynthesis (ko00195)	--	Photosystem II 10 kDa polypeptide PsbR	Uncharacterized protein {ECO:0000313|EnsemblPlants:Solyc12g017250.1.1} OS=Solanum lycopersicum (Tomato) PE=4 SV=1	Carbohydrate transport and metabolism	PREDICTED: photosystem II 10 kDa polypeptide, chloroplastic isoform X1 [Solanum lycopersicum]
gene23489	9.57532e-31	-3.55915	down	--	Cellular Component: membrane (GO:0016020);; Cellular Component: integral component of membrane (GO:0016021);;	--	--	--	Triose-phosphate Transporter family;; UAA transporter family;; EamA-like transporter family	Uncharacterized protein {ECO:0000313|EnsemblPlants:Solyc10g005170.1.1} OS=Solanum lycopersicum (Tomato) PE=4 SV=1	Carbohydrate transport and metabolism	PREDICTED: probable purine permease 4 [Solanum lycopersicum]
gene6708	4.60062e-13	-6.13066	down	Carbohydrate transport and metabolism;; Amino acid transport and metabolism;; Inorganic ion transport and metabolism;; General function prediction only	Cellular Component: integral component of membrane (GO:0016021);; Molecular Function: transmembrane transporter activity (GO:0022857);; Biological Process: transmembrane transport (GO:0055085);;	--	--	General function prediction only	sugar (and other) transporter;; Major Facilitator Superfamily	Uncharacterized protein {ECO:0000313|EnsemblPlants:Solyc03g005140.1.1} OS=Solanum lycopersicum (Tomato) PE=3 SV=1	General function prediction only	PREDICTED: sugar transport protein 8-like [Solanum lycopersicum]
gene13799	2.40232e-19	-1.49513	down	Carbohydrate transport and metabolism;; Amino acid transport and metabolism;; Inorganic ion transport and metabolism;; General function prediction only	Cellular Component: integral component of membrane (GO:0016021);; Molecular Function: transmembrane transporter activity (GO:0022857);; Biological Process: transmembrane transport (GO:0055085);;	--	--	Carbohydrate transport and metabolism	Major Facilitator Superfamily;; sugar (and other) transporter	Uncharacterized protein {ECO:0000313|EnsemblPlants:Solyc05g051900.2.1} OS=Solanum lycopersicum (Tomato) PE=4 SV=1	Carbohydrate transport and metabolism	PREDICTED: uncharacterized protein LOC101247024 [Solanum lycopersicum]
gene6862	5.39469e-63	-4.21667	down	Carbohydrate transport and metabolism;; Amino acid transport and metabolism;; Inorganic ion transport and metabolism;; General function prediction only	Cellular Component: integral component of membrane (GO:0016021);; Molecular Function: transmembrane transporter activity (GO:0022857);; Biological Process: transmembrane transport (GO:0055085);;	--	--	General function prediction only	sugar (and other) transporter;; Major Facilitator Superfamily	Uncharacterized protein {ECO:0000313|EnsemblPlants:Solyc03g006650.1.1} OS=Solanum lycopersicum (Tomato) PE=3 SV=1	General function prediction only	PREDICTED: sugar carrier protein C-like [Solanum lycopersicum]
gene15254	2.84449e-19	-1.50979	down	Carbohydrate transport and metabolism;; Amino acid transport and metabolism;; Inorganic ion transport and metabolism;; General function prediction only	Cellular Component: integral component of membrane (GO:0016021);; Molecular Function: transmembrane transporter activity (GO:0022857);; Biological Process: transmembrane transport (GO:0055085);;	--	--	General function prediction only	sugar (and other) transporter;; Major Facilitator Superfamily	Uncharacterized protein {ECO:0000313|EnsemblPlants:Solyc06g054270.2.1} OS=Solanum lycopersicum (Tomato) PE=3 SV=1	General function prediction only	PREDICTED: sugar transport protein 8-like [Solanum tuberosum]
gene23115	2.92499e-23	-1.32539	down	Carbohydrate transport and metabolism;; Amino acid transport and metabolism;; Inorganic ion transport and metabolism;; General function prediction only	Cellular Component: integral component of membrane (GO:0016021);; Molecular Function: transmembrane transporter activity (GO:0022857);; Biological Process: transmembrane transport (GO:0055085);;	K08176|0|sly:544136|uncharacterized LOC544136; K08176 MFS transporter, PHS family, inorganic phosphate transporter (A)	--	Inorganic ion transport and metabolism	sugar (and other) transporter;; Major Facilitator Superfamily	Uncharacterized protein {ECO:0000313|EnsemblPlants:Solyc09g090070.1.1} OS=Solanum lycopersicum (Tomato) PE=2 SV=1	Inorganic ion transport and metabolism	inorganic phosphate transporter [Solanum lycopersicum]
gene28107	2.69813e-73	-1.80424	down	Carbohydrate transport and metabolism	Cellular Component: integral component of membrane (GO:0016021);; Biological Process: transmembrane transport (GO:0055085);;	K13783|0|sly:101249891|putative glycerol-3-phosphate transporter 5; K13783 MFS transporter, OPA family, solute carrier family 37 (glycerol-3-phosphate transporter), member 1/2 (A)	--	Carbohydrate transport and metabolism	Major Facilitator Superfamily	Uncharacterized protein {ECO:0000313|EnsemblPlants:Solyc12g010440.1.1} OS=Solanum lycopersicum (Tomato) PE=4 SV=1	Carbohydrate transport and metabolism	PREDICTED: putative glycerol-3-phosphate transporter 5 [Solanum lycopersicum]
gene4563	1.72117e-11	-2.33582	down	Inorganic ion transport and metabolism	Cellular Component: integral component of membrane (GO:0016021);; Biological Process: transmembrane transport (GO:0055085);;	K02575|0|sly:101257730|high affinity nitrate transporter 2.7; K02575 MFS transporter, NNP family, nitrate/nitrite transporter (A)	Nitrogen metabolism (ko00910)	--	Major Facilitator Superfamily	Uncharacterized protein {ECO:0000313|EnsemblPlants:Solyc02g067790.2.1} OS=Solanum lycopersicum (Tomato) PE=4 SV=1	Carbohydrate transport and metabolism	PREDICTED: high affinity nitrate transporter 2.7 isoform X1 [Solanum lycopersicum]
gene6932	2.53101e-06	-1.01535	down	--	Cellular Component: integral component of membrane (GO:0016021);;	K15382|1.89387e-174|sly:101252361|bidirectional sugar transporter SWEET3b; K15382 solute carrier family 50 (sugar transporter) (A)	--	General function prediction only	sugar efflux transporter for intercellular exchange	Uncharacterized protein {ECO:0000313|EnsemblPlants:Solyc03g007360.2.1} OS=Solanum lycopersicum (Tomato) PE=4 SV=1	Inorganic ion transport and metabolism	PREDICTED: bidirectional sugar transporter SWEET3b isoform X1 [Solanum lycopersicum]
gene11185	2.98758e-64	-4.85091	down	--	Cellular Component: integral component of membrane (GO:0016021);;	K15382|1.38964e-151|sly:101258946|bidirectional sugar transporter SWEET1-like; K15382 solute carrier family 50 (sugar transporter) (A)	--	General function prediction only	sugar efflux transporter for intercellular exchange	Uncharacterized protein {ECO:0000313|EnsemblPlants:Solyc04g064610.2.1} OS=Solanum lycopersicum (Tomato) PE=4 SV=1	Inorganic ion transport and metabolism	PREDICTED: bidirectional sugar transporter SWEET1-like [Solanum lycopersicum]
gene8361	9.07098e-19	-1.78646	down	--	Cellular Component: integral component of membrane (GO:0016021);;	K15382|0|sly:101261104|bidirectional sugar transporter N3; K15382 solute carrier family 50 (sugar transporter) (A)	--	General function prediction only	sugar efflux transporter for intercellular exchange	sugar transporter SWEET {ECO:0000256|RuleBase:RU910715} OS=Solanum lycopersicum (Tomato) PE=3 SV=1	General function prediction only	PREDICTED: bidirectional sugar transporter N3 [Solanum lycopersicum]
gene21240	2.5482e-41	-1.17673	down	--	Cellular Component: integral component of membrane (GO:0016021);;	K15382|1.73629e-169|sly:101246848|bidirectional sugar transporter SWEET4-like; K15382 solute carrier family 50 (sugar transporter) (A)	--	General function prediction only	sugar efflux transporter for intercellular exchange	Uncharacterized protein {ECO:0000313|EnsemblPlants:Solyc08g082770.2.1} OS=Solanum lycopersicum (Tomato) PE=4 SV=1	General function prediction only	PREDICTED: bidirectional sugar transporter SWEET4-like [Solanum lycopersicum]
gene13286	1.84261e-10	-1.09384	down	--	Cellular Component: integral component of membrane (GO:0016021);;	K15382|0|sly:101255592|bidirectional sugar transporter N3; K15382 solute carrier family 50 (sugar transporter) (A)	--	General function prediction only	sugar efflux transporter for intercellular exchange	sugar transporter SWEET {ECO:0000256|RuleBase:RU910715} OS=Solanum lycopersicum (Tomato) PE=3 SV=1	General function prediction only	PREDICTED: bidirectional sugar transporter N3 [Solanum lycopersicum]
gene22772	2.77565e-24	-4.77962	down	--	Cellular Component: integral component of membrane (GO:0016021);;	K15382|3.64504e-180|sly:101259076|bidirectional sugar transporter NEC1; K15382 solute carrier family 50 (sugar transporter) (A)	--	General function prediction only	sugar efflux transporter for intercellular exchange	sugar transporter SWEET {ECO:0000256|RuleBase:RU910715} OS=Solanum lycopersicum (Tomato) PE=3 SV=1	General function prediction only	PREDICTED: bidirectional sugar transporter NEC1 [Solanum lycopersicum]
gene11218	8.44896e-10	-2.42785	down	--	Cellular Component: cytoplasm (GO:0005737);; Molecular Function: glycolipid transporter activity (GO:0017089);; Biological Process: glycolipid transport (GO:0046836);; Molecular Function: glycolipid binding (GO:0051861);;	--	--	Carbohydrate transport and metabolism	Glycolipid transfer protein (GLTP)	Uncharacterized protein {ECO:0000313|EnsemblPlants:PGSC0003DMT400063790} OS=Solanum tuberosum (Potato) PE=4 SV=1	Carbohydrate transport and metabolism	PREDICTED: uncharacterized protein LOC101266022 [Solanum lycopersicum]
gene1421	0.0057445	-1.04893	down	--	Cellular Component: cell wall (GO:0005618);; Molecular Function: pectinesterase activity (GO:0030599);; Biological Process: cell wall modification (GO:0042545);;	K01051|0|sly:101261743|probable pectinesterase 53; K01051 pectinesterase [EC:3.1.1.11] (A)	Pentose and glucuronate interconversions (ko00040);; Starch and sucrose metabolism (ko00500)	--	Pectinesterase	Pectinesterase {ECO:0000256|RuleBase:RU000589} OS=Solanum lycopersicum (Tomato) PE=3 SV=1	Carbohydrate transport and metabolism	PREDICTED: probable pectinesterase 53 [Solanum lycopersicum]
gene30170	1.87044e-13	#NAME?	down	--	Cellular Component: cell wall (GO:0005618);; Molecular Function: pectinesterase activity (GO:0030599);; Biological Process: cell wall modification (GO:0042545);;	K01051|0|sly:101258937|putative pectinesterase/pectinesterase inhibitor 22; K01051 pectinesterase [EC:3.1.1.11] (A)	Pentose and glucuronate interconversions (ko00040);; Starch and sucrose metabolism (ko00500)	--	Pectinesterase	Uncharacterized protein {ECO:0000313|EnsemblPlants:Solyc00g170510.1.1} OS=Solanum lycopersicum (Tomato) PE=3 SV=1	Carbohydrate transport and metabolism	PREDICTED: putative pectinesterase/pectinesterase inhibitor 22, partial [Solanum lycopersicum]
gene2079	5.49317e-48	-2.2546	down	Carbohydrate transport and metabolism;; Amino acid transport and metabolism;; General function prediction only	Biological Process: transmembrane transport (GO:0055085);;	K15277|0|sly:101264861|UDP-galactose/UDP-glucose transporter 4-like; K15277 solute carrier family 35 (adenosine 3'-phospho 5'-phosphosulfate transporter), member B3 (A)	--	Carbohydrate transport and metabolism	UAA transporter family;; Triose-phosphate Transporter family	Uncharacterized protein {ECO:0000313|EnsemblPlants:Solyc01g091840.2.1} OS=Solanum lycopersicum (Tomato) PE=4 SV=1	Carbohydrate transport and metabolism	PREDICTED: UDP-galactose/UDP-glucose transporter 4-like isoform X1 [Solanum lycopersicum]
gene25116	7.84181e-98	-4.47181	down	--	Biological Process: metabolic process (GO:0008152);; Molecular Function: transferase activity, transferring hexosyl groups (GO:0016758);;	K13495|0|sly:101252238|zeatin O-glucosyltransferase-like; K13495 cis-zeatin O-glucosyltransferase [EC:2.4.1.215] (A)	Zeatin biosynthesis (ko00908)	Carbohydrate transport and metabolism;; Energy production and conversion	UDP-glucoronosyl and UDP-glucosyl transferase	Uncharacterized protein {ECO:0000313|EnsemblPlants:Solyc10g079980.1.1} OS=Solanum lycopersicum (Tomato) PE=3 SV=1	Energy production and conversion;; Carbohydrate transport and metabolism	PREDICTED: zeatin O-glucosyltransferase-like [Solanum lycopersicum]
gene29566	9.62625e-25	-1.34793	down	Carbohydrate transport and metabolism;; Energy production and conversion	Biological Process: metabolic process (GO:0008152);; Molecular Function: transferase activity, transferring hexosyl groups (GO:0016758);;	--	--	Carbohydrate transport and metabolism;; Energy production and conversion	UDP-glucoronosyl and UDP-glucosyl transferase	Uncharacterized protein {ECO:0000313|EnsemblPlants:Solyc12g096870.1.1} OS=Solanum lycopersicum (Tomato) PE=4 SV=1	Energy production and conversion;; Carbohydrate transport and metabolism	PREDICTED: cinnamate beta-D-glucosyltransferase-like [Solanum lycopersicum]
gene168	9.96779e-224	-1.54946	down	--	Biological Process: metabolic process (GO:0008152);; Molecular Function: transferase activity, transferring hexosyl groups (GO:0016758);;	--	--	Carbohydrate transport and metabolism;; Energy production and conversion	UDP-glucoronosyl and UDP-glucosyl transferase	Uncharacterized protein {ECO:0000313|EnsemblPlants:Solyc01g006670.2.1} OS=Solanum lycopersicum (Tomato) PE=4 SV=1	Energy production and conversion;; Carbohydrate transport and metabolism	PREDICTED: UDP-glycosyltransferase 92A1-like [Solanum lycopersicum]
gene25113	5.06407e-19	-1.5835	down	--	Biological Process: metabolic process (GO:0008152);; Molecular Function: transferase activity, transferring hexosyl groups (GO:0016758);;	K13495|0|sly:101246295|zeatin O-glucosyltransferase-like; K13495 cis-zeatin O-glucosyltransferase [EC:2.4.1.215] (A)	Zeatin biosynthesis (ko00908)	Carbohydrate transport and metabolism;; Energy production and conversion	UDP-glucoronosyl and UDP-glucosyl transferase	Uncharacterized protein {ECO:0000313|EnsemblPlants:Solyc10g079930.1.1} OS=Solanum lycopersicum (Tomato) PE=3 SV=1	Function unknown	PREDICTED: zeatin O-glucosyltransferase-like [Solanum lycopersicum]
gene10338	2.68402e-08	-1.20026	down	--	Biological Process: metabolic process (GO:0008152);; Molecular Function: transferase activity, transferring hexosyl groups (GO:0016758);;	K13495|0|sly:101256765|zeatin O-xylosyltransferase-like; K13495 cis-zeatin O-glucosyltransferase [EC:2.4.1.215] (A)	Zeatin biosynthesis (ko00908)	Carbohydrate transport and metabolism;; Energy production and conversion	UDP-glucoronosyl and UDP-glucosyl transferase	Uncharacterized protein {ECO:0000313|EnsemblPlants:Solyc04g016210.2.1} OS=Solanum lycopersicum (Tomato) PE=3 SV=1	Energy production and conversion;; Carbohydrate transport and metabolism	PREDICTED: zeatin O-xylosyltransferase-like [Solanum lycopersicum]
gene11448	1.35554e-88	-2.22966	down	--	Biological Process: metabolic process (GO:0008152);; Molecular Function: transferase activity, transferring hexosyl groups (GO:0016758);;	--	--	Carbohydrate transport and metabolism;; Energy production and conversion	UDP-glucoronosyl and UDP-glucosyl transferase	Uncharacterized protein {ECO:0000313|EnsemblPlants:Solyc04g074340.2.1} OS=Solanum lycopersicum (Tomato) PE=3 SV=1	Function unknown	PREDICTED: 7-deoxyloganetin glucosyltransferase-like [Solanum lycopersicum]
gene8846	1.23518e-42	-1.37623	down	Carbohydrate transport and metabolism;; Energy production and conversion	Biological Process: metabolic process (GO:0008152);; Molecular Function: transferase activity, transferring hexosyl groups (GO:0016758);;	--	--	Carbohydrate transport and metabolism;; Energy production and conversion	UDP-glucoronosyl and UDP-glucosyl transferase	Uncharacterized protein {ECO:0000313|EnsemblPlants:PGSC0003DMT400063298} OS=Solanum tuberosum (Potato) PE=3 SV=1	Energy production and conversion;; Carbohydrate transport and metabolism	PREDICTED: UDP-glycosyltransferase 89B1 [Solanum lycopersicum]
gene19223	1.15563e-07	-1.28794	down	Carbohydrate transport and metabolism;; Energy production and conversion	Biological Process: metabolic process (GO:0008152);; Molecular Function: transferase activity, transferring hexosyl groups (GO:0016758);;	K13691|0|sly:101264348|UDP-glycosyltransferase 74E1-like; K13691 pathogen-inducible salicylic acid glucosyltransferase [EC:2.4.1.-] (A)	--	Carbohydrate transport and metabolism;; Energy production and conversion	UDP-glucoronosyl and UDP-glucosyl transferase	Uncharacterized protein {ECO:0000313|EnsemblPlants:Solyc08g006330.2.1} OS=Solanum lycopersicum (Tomato) PE=3 SV=1	Energy production and conversion;; Carbohydrate transport and metabolism	PREDICTED: UDP-glycosyltransferase 74E1-like [Solanum lycopersicum]
gene19474	0.000638399	-1.33499	down	Carbohydrate transport and metabolism;; Energy production and conversion	Biological Process: metabolic process (GO:0008152);; Molecular Function: transferase activity, transferring hexosyl groups (GO:0016758);;	--	--	Carbohydrate transport and metabolism;; Energy production and conversion	UDP-glucoronosyl and UDP-glucosyl transferase;; Glycosyl transferase family 1;; Glycosyltransferase family 28 C-terminal domain	Uncharacterized protein {ECO:0000313|EnsemblPlants:PGSC0003DMT400053854} OS=Solanum tuberosum (Potato) PE=3 SV=1	Energy production and conversion;; Carbohydrate transport and metabolism	PREDICTED: crocetin glucoside glucosyltransferase-like [Solanum lycopersicum]
gene3336	1.55662e-20	-2.01278	down	Carbohydrate transport and metabolism;; Energy production and conversion	Biological Process: metabolic process (GO:0008152);; Molecular Function: transferase activity, transferring hexosyl groups (GO:0016758);;	--	--	Carbohydrate transport and metabolism;; Energy production and conversion	UDP-glucoronosyl and UDP-glucosyl transferase	Uncharacterized protein {ECO:0000313|EnsemblPlants:Solyc01g107820.2.1} OS=Solanum lycopersicum (Tomato) PE=3 SV=1	Energy production and conversion;; Carbohydrate transport and metabolism	PREDICTED: scopoletin glucosyltransferase [Solanum lycopersicum]
gene23923	2.88616e-07	-1.25519	down	--	Biological Process: metabolic process (GO:0008152);; Molecular Function: transferase activity, transferring hexosyl groups (GO:0016758);;	K08237|0|sly:101251337|hydroquinone glucosyltransferase-like; K08237 hydroquinone glucosyltransferase [EC:2.4.1.218] (A)	--	Carbohydrate transport and metabolism;; Energy production and conversion	UDP-glucoronosyl and UDP-glucosyl transferase	Uncharacterized protein {ECO:0000313|EnsemblPlants:Solyc10g009580.2.1} OS=Solanum lycopersicum (Tomato) PE=3 SV=1	General function prediction only	PREDICTED: hydroquinone glucosyltransferase-like isoform X1 [Solanum lycopersicum]
gene25915	1.429e-25	#NAME?	down	Carbohydrate transport and metabolism;; Energy production and conversion	Biological Process: metabolic process (GO:0008152);; Molecular Function: transferase activity, transferring hexosyl groups (GO:0016758);;	--	--	Carbohydrate transport and metabolism;; Energy production and conversion	UDP-glucoronosyl and UDP-glucosyl transferase;; Glycosyl transferase family 1;; Glycosyltransferase family 28 C-terminal domain	Uncharacterized protein {ECO:0000313|EnsemblPlants:Solyc11g007460.1.1} OS=Solanum lycopersicum (Tomato) PE=3 SV=1	Energy production and conversion;; Carbohydrate transport and metabolism	PREDICTED: crocetin glucoside glucosyltransferase-like [Solanum lycopersicum]
gene10340	6.36197e-20	-3.11531	down	--	Biological Process: metabolic process (GO:0008152);; Molecular Function: transferase activity, transferring hexosyl groups (GO:0016758);;	K13495|0|sly:101262709|zeatin O-xylosyltransferase-like; K13495 cis-zeatin O-glucosyltransferase [EC:2.4.1.215] (A)	Zeatin biosynthesis (ko00908)	Carbohydrate transport and metabolism;; Energy production and conversion	UDP-glucoronosyl and UDP-glucosyl transferase	Uncharacterized protein {ECO:0000313|EnsemblPlants:Solyc04g016230.2.1} OS=Solanum lycopersicum (Tomato) PE=4 SV=1	Energy production and conversion;; Carbohydrate transport and metabolism	PREDICTED: zeatin O-xylosyltransferase-like [Solanum lycopersicum]
gene11449	4.56322e-27	-2.50058	down	--	Biological Process: metabolic process (GO:0008152);; Molecular Function: transferase activity, transferring hexosyl groups (GO:0016758);;	--	--	Carbohydrate transport and metabolism;; Energy production and conversion	UDP-glucoronosyl and UDP-glucosyl transferase	Uncharacterized protein {ECO:0000313|EnsemblPlants:Solyc04g074350.2.1} OS=Solanum lycopersicum (Tomato) PE=3 SV=1	Energy production and conversion;; Carbohydrate transport and metabolism	PREDICTED: 7-deoxyloganetin glucosyltransferase-like [Solanum lycopersicum]
gene25597	6.39064e-112	-2.48543	down	--	Biological Process: metabolic process (GO:0008152);; Molecular Function: transferase activity, transferring hexosyl groups (GO:0016758);;	K13496|0|sly:101261181|UDP-glycosyltransferase 73C3-like; K13496 UDP-glucosyl transferase 73C [EC:2.4.1.-] (A)	--	Carbohydrate transport and metabolism;; Energy production and conversion	UDP-glucoronosyl and UDP-glucosyl transferase	Uncharacterized protein {ECO:0000313|EnsemblPlants:PGSC0003DMT400045362} OS=Solanum tuberosum (Potato) PE=4 SV=1	Energy production and conversion;; Carbohydrate transport and metabolism	PREDICTED: UDP-glycosyltransferase 73C3-like [Solanum lycopersicum]
gene24930	2.19362e-116	-7.92209	down	Carbohydrate transport and metabolism	Biological Process: L-arabinose metabolic process (GO:0046373);; Molecular Function: alpha-L-arabinofuranosidase activity (GO:0046556);;	K01209|0|sly:101258907|alpha-L-arabinofuranosidase 1-like; K01209 alpha-N-arabinofuranosidase [EC:3.2.1.55] (A)	Amino sugar and nucleotide sugar metabolism (ko00520)	--	Alpha-L-arabinofuranosidase C-terminus;; Carbohydrate binding domain	Uncharacterized protein {ECO:0000313|EnsemblPlants:Solyc10g077080.1.1} OS=Solanum lycopersicum (Tomato) PE=4 SV=1	Carbohydrate transport and metabolism	PREDICTED: alpha-L-arabinofuranosidase 1-like [Solanum lycopersicum]
gene11599	1.46693e-07	-1.37163	down	Carbohydrate transport and metabolism	Biological Process: Carbohydrate metabolic process (GO:0005975);; Molecular Function: phosphotransferase activity, alcohol group as acceptor (GO:0016773);;	K00854|0|sly:101245156|xylulose kinase-like; K00854 xylulokinase [EC:2.7.1.17] (A)	Pentose and glucuronate interconversions (ko00040)	Carbohydrate transport and metabolism	FGGY family of Carbohydrate kinases, C-terminal domain;; FGGY family of Carbohydrate kinases, N-terminal domain	Uncharacterized protein {ECO:0000313|EnsemblPlants:Solyc04g077030.2.1} OS=Solanum lycopersicum (Tomato) PE=4 SV=1	Carbohydrate transport and metabolism	PREDICTED: xylulose kinase-like [Solanum lycopersicum]
gene12752	4.99545e-73	-2.2706	down	Carbohydrate transport and metabolism	Biological Process: Carbohydrate metabolic process (GO:0005975);;	K01057|0|sly:101264118|probable 6-phosphogluconolactonase 1; K01057 6-phosphogluconolactonase [EC:3.1.1.31] (A)	Pentose phosphate pathway (ko00030);; Carbon metabolism (ko01200)	Carbohydrate transport and metabolism	Glucosamine-6-phosphate isomerases/6-phosphogluconolactonase	Uncharacterized protein {ECO:0000313|EnsemblPlants:Solyc05g012110.2.1} OS=Solanum lycopersicum (Tomato) PE=4 SV=1	Carbohydrate transport and metabolism	PREDICTED: probable 6-phosphogluconolactonase 1 [Solanum lycopersicum]
gene18516	3.03515e-07	-1.14817	down	Carbohydrate transport and metabolism	Biological Process: biosynthetic process (GO:0009058);; Molecular Function: strictosidine synthase activity (GO:0016844);;	--	--	General function prediction only	Strictosidine synthase;; SMP-30/Gluconolaconase/LRE-like region;; NHL repeat	Uncharacterized protein {ECO:0000313|EnsemblPlants:Solyc07g055740.1.1} OS=Solanum lycopersicum (Tomato) PE=4 SV=1	General function prediction only	uncharacterized protein LOC543656 precursor [Solanum lycopersicum]
gene21551	1.61915e-29	-3.93552	down	--	--	--	--	Carbohydrate transport and metabolism;; Cell wall/membrane/envelope biogenesis;; Extracellular structures	Exostosin family	Uncharacterized protein {ECO:0000313|EnsemblPlants:PGSC0003DMT400033797} OS=Solanum tuberosum (Potato) PE=4 SV=1	Carbohydrate transport and metabolism;; Cell wall/membrane/envelope biogenesis;; Extracellular structures	PREDICTED: probable glycosyltransferase At5g03795 isoform X1 [Solanum lycopersicum]
gene30241	8.23794e-10	-1.1516	down	--	--	K08235|5.14107e-38|sly:543916|XTH9, LeXTH9; xyloglucan endotransglucosylase-hydrolase XTH9; K08235 xyloglucan:xyloglucosyl transferase [EC:2.4.1.207] (A)	--	--	Xyloglucan endo-transglycosylase (XET) C-terminus	Xyloglucan endotransglucosylase/hydrolase {ECO:0000256|RuleBase:RU361120} OS=Solanum lycopersicum (Tomato) PE=2 SV=1	Carbohydrate transport and metabolism	xyloglucan endotransglucosylase-hydrolase XTH9 precursor [Solanum lycopersicum]
gene4868	0.000379058	-1.13424	down	--	--	--	--	--	Triose-phosphate Transporter family;; EamA-like transporter family	Uncharacterized protein {ECO:0000313|EnsemblPlants:Solyc02g071060.2.1} OS=Solanum lycopersicum (Tomato) PE=4 SV=1	Carbohydrate transport and metabolism	PREDICTED: probable purine permease 9 [Solanum lycopersicum]
Solanum_lycopersicum_newGene_3060	3.65372e-08	-2.12955	down	--	--	K13495|6.98646e-07|sot:102598076|zeatin O-glucosyltransferase-like; K13495 cis-zeatin O-glucosyltransferase [EC:2.4.1.215] (A)	Zeatin biosynthesis (ko00908)	--	--	Uncharacterized protein {ECO:0000313|EnsemblPlants:Solyc12g049610.1.1} OS=Solanum lycopersicum (Tomato) PE=4 SV=1	Energy production and conversion;; Carbohydrate transport and metabolism	PREDICTED: zeatin O-glucosyltransferase-like [Solanum tuberosum]
gene20187	8.58353e-110	-2.43946	down	--	--	--	--	Carbohydrate transport and metabolism;; Cell wall/membrane/envelope biogenesis;; Extracellular structures	Exostosin family	Uncharacterized protein {ECO:0000313|EnsemblPlants:Solyc08g066690.2.1} OS=Solanum lycopersicum (Tomato) PE=4 SV=1	Carbohydrate transport and metabolism;; Cell wall/membrane/envelope biogenesis;; Extracellular structures	PREDICTED: probable glycosyltransferase At3g07620 [Solanum lycopersicum]
gene17982	8.788e-08	-1.14763	down	Carbohydrate transport and metabolism	--	--	--	Carbohydrate transport and metabolism	BadF/BadG/BcrA/BcrD ATPase family	Uncharacterized protein {ECO:0000313|EnsemblPlants:Solyc07g044750.2.1} OS=Solanum lycopersicum (Tomato) PE=4 SV=1	Carbohydrate transport and metabolism	PREDICTED: N-acetyl-D-glucosamine kinase [Solanum lycopersicum]
gene8989	2.6749e-05	-1.31355	down	--	--	--	--	Carbohydrate transport and metabolism	Alpha 1,4-glycosyltransferase conserved region	Uncharacterized protein {ECO:0000313|EnsemblPlants:Solyc02g068790.2.1} OS=Solanum lycopersicum (Tomato) PE=4 SV=1	Carbohydrate transport and metabolism	PREDICTED: uncharacterized protein At4g19900-like isoform X1 [Solanum lycopersicum]
gene19727	4.614e-18	-4.53491	down	--	--	--	--	Carbohydrate transport and metabolism;; Cell wall/membrane/envelope biogenesis;; Extracellular structures	Exostosin family	Uncharacterized protein {ECO:0000313|EnsemblPlants:Solyc08g042010.2.1} OS=Solanum lycopersicum (Tomato) PE=4 SV=1	Carbohydrate transport and metabolism;; Cell wall/membrane/envelope biogenesis;; Extracellular structures	PREDICTED: probable glycosyltransferase At5g25310 [Solanum lycopersicum]
gene28042	1.83523e-20	-6.39474	down	--	--	K18789|0|sly:101245332|probable glycosyltransferase At3g42180; K18789 xylogalacturonan beta-1,3-xylosyltransferase [EC:2.4.2.41] (A)	--	Carbohydrate transport and metabolism;; Cell wall/membrane/envelope biogenesis;; Extracellular structures	Exostosin family	Uncharacterized protein {ECO:0000313|EnsemblPlants:Solyc12g009660.1.1} OS=Solanum lycopersicum (Tomato) PE=4 SV=1	Carbohydrate transport and metabolism;; Cell wall/membrane/envelope biogenesis;; Extracellular structures	PREDICTED: probable glycosyltransferase At3g42180 isoform X1 [Solanum lycopersicum]
